# Supplementary material for: Electrochemical synthesis of propylene from carbon dioxide on copper nanocrystals
Source: Nat Chem. 2023 Apr 6;15(5):705–13. doi: 10.1038/s41557-023-01163-8 (PMC10159857; doi:10.1038/s41557-023-01163-8)
Supplement: Source Data Fig. 1 — Source data for XRD and XPS, and unprocessed electron micrographs. [file 41557_2023_1163_MOESM2_ESM.zip]

Archive with 10 entries (10 files):
- Source Data Fig.1/Source Data Fig. 1a XRD.xlsx
- Source Data Fig.1/Source Data Fig. 1b XPS.xlsx
- Source Data Fig.1/Source Data Fig. 1c.jpg
- Source Data Fig.1/Source Data Fig. 1d.jpg
- Source Data Fig.1/Source Data Fig. 1e.jpg
- Source Data Fig.1/Source Data Fig. 1f.jpg
- Source Data Fig.1/Source Data Fig. 1g.jpg
- Source Data Fig.1/Source Data Fig. 1h.jpg
- Source Data Fig.1/Source Data Fig. 1i.jpg
- Source Data Fig.1/Source Data Fig. 1j.jpg
