# Supplementary material for: Electrochemical synthesis of propylene from carbon dioxide on copper nanocrystals
Source: Nat Chem. 2023 Apr 6;15(5):705–13. doi: 10.1038/s41557-023-01163-8 (PMC10159857; doi:10.1038/s41557-023-01163-8)
Supplement: Source Data Fig. 1 — Source data for XRD and XPS, and unprocessed electron micrographs. [file 41557_2023_1163_MOESM2_ESM.zip › Source Data Fig.1/Source Data Fig. 1a XRD.xlsx]

## Sheet: CuCl
10.0024	-15524
10.0287	-15372
10.0549	-15397
10.0812	-15329
10.1075	-15561
10.1337	-15561
10.16	-15525
10.1862	-15523
10.2125	-15467
10.2388	-15511
10.265	-15430
10.2913	-15431
10.3176	-15484
10.3438	-15498
10.3701	-15535
10.3963	-15528
10.4226	-15487
10.4489	-15517
10.4751	-15418
10.5014	-15538
10.5276	-15420
10.5539	-15356
10.5802	-15390
10.6064	-15461
10.6327	-15399
10.6589	-15492
10.6852	-15503
10.7115	-15381
10.7377	-15352
10.764	-15465
10.7903	-15386
10.8165	-15506
10.8428	-15329
10.869	-15461
10.8953	-15550
10.9215	-15483
10.9478	-15349
10.9741	-15402
11.0003	-15430
11.0266	-15396
11.0528	-15440
11.0791	-15366
11.1054	-15409
11.1316	-15415
11.1579	-15430
11.1842	-15343
11.2104	-15343
11.2367	-15424
11.2629	-15287
11.2892	-15301
11.3155	-15423
11.3417	-15391
11.368	-15330
11.3942	-15305
11.4205	-15297
11.4468	-15310
11.473	-15423
11.4993	-15297
11.5255	-15384
11.5518	-15373
11.5781	-15251
11.6043	-15313
11.6306	-15345
11.6569	-15337
11.6831	-15129
11.7094	-15273
11.7356	-15426
11.7619	-15407
11.7881	-15294
11.8144	-15169
11.8407	-15434
11.8669	-15313
11.8932	-15320
11.9194	-15396
11.9457	-15198
11.972	-15199
11.9982	-15116
12.0245	-15280
12.0508	-15175
12.077	-15320
12.1033	-15259
12.1295	-15224
12.1558	-15314
12.1821	-15166
12.2083	-15318
12.2346	-15177
12.2608	-15133
12.2871	-15155
12.3134	-15239
12.3396	-15191
12.3659	-15230
12.3921	-15185
12.4184	-15306
12.4447	-15252
12.4709	-15221
12.4972	-15301
12.5234	-15245
12.5497	-15358
12.576	-15222
12.6022	-15261
12.6285	-15221
12.6547	-15131
12.681	-15256
12.7073	-15146
12.7335	-15133
12.7598	-15145
12.786	-15062
12.8123	-15268
12.8386	-15304
12.8648	-15145
12.8911	-15189
12.9174	-15132
12.9436	-15095
12.9699	-15131
12.9961	-15167
13.0224	-15231
13.0487	-15249
13.0749	-15123
13.1012	-15168
13.1274	-15319
13.1537	-15163
13.18	-15177
13.2062	-15096
13.2325	-15241
13.2587	-15178
13.285	-15262
13.3113	-15009
13.3375	-14957
13.3638	-15121
13.39	-15188
13.4163	-15114
13.4426	-15136
13.4688	-15120
13.4951	-15086
13.5213	-15161
13.5476	-15067
13.5739	-15117
13.6001	-15201
13.6264	-15209
13.6526	-15017
13.6789	-15094
13.7052	-15279
13.7314	-15055
13.7577	-15199
13.784	-15114
13.8102	-15119
13.8365	-15116
13.8627	-15086
13.889	-15090
13.9153	-15004
13.9415	-14962
13.9678	-14927
13.994	-14990
14.0203	-15176
14.0466	-15149
14.0728	-15159
14.0991	-15082
14.1253	-15100
14.1516	-15052
14.1779	-15048
14.2041	-14943
14.2304	-15072
14.2566	-15096
14.2829	-14976
14.3092	-15000
14.3354	-15033
14.3617	-15025
14.3879	-15250
14.4142	-15003
14.4405	-15018
14.4667	-15076
14.493	-15160
14.5192	-15044
14.5455	-15167
14.5718	-15026
14.598	-15021
14.6243	-15069
14.6506	-15004
14.6768	-15045
14.7031	-15098
14.7293	-15139
14.7556	-14947
14.7819	-15031
14.8081	-15103
14.8344	-15104
14.8606	-15163
14.8869	-15046
14.9132	-14933
14.9394	-14993
14.9657	-14942
14.9919	-15108
15.0182	-15116
15.0445	-14997
15.0707	-14953
15.097	-14976
15.1232	-14870
15.1495	-14986
15.1758	-14908
15.202	-14972
15.2283	-14915
15.2545	-14837
15.2808	-14879
15.3071	-14910
15.3333	-15040
15.3596	-14877
15.3858	-14982
15.4121	-14946
15.4384	-14900
15.4646	-14812
15.4909	-15011
15.5172	-14852
15.5434	-14880
15.5697	-14879
15.5959	-14931
15.6222	-14797
15.6485	-14936
15.6747	-14741
15.701	-14884
15.7272	-14785
15.7535	-14784
15.7797	-14728
15.806	-15002
15.8323	-14837
15.8585	-14787
15.8848	-14812
15.9111	-14813
15.9373	-14869
15.9636	-14728
15.9898	-14711
16.0161	-14924
16.0424	-14742
16.0686	-14853
16.0949	-14732
16.1211	-14501
16.1474	-14564
16.1737	-14727
16.1999	-14626
16.2262	-14444
16.2524	-14496
16.2787	-14464
16.305	-14594
16.3312	-14517
16.3575	-14566
16.3837	-14600
16.41	-14706
16.4363	-14651
16.4625	-14653
16.4888	-14901
16.515	-14774
16.5413	-14729
16.5676	-14764
16.5938	-14690
16.6201	-14711
16.6464	-14658
16.6726	-14878
16.6989	-14687
16.7251	-14849
16.7514	-14763
16.7777	-14618
16.8039	-14722
16.8302	-14688
16.8564	-14750
16.8827	-14708
16.909	-14720
16.9352	-14736
16.9615	-14822
16.9877	-14679
17.014	-14764
17.0403	-14796
17.0665	-14745
17.0928	-14805
17.119	-14879
17.1453	-14782
17.1716	-14764
17.1978	-14586
17.2241	-14829
17.2504	-14707
17.2766	-14661
17.3029	-14705
17.3291	-14728
17.3554	-14773
17.3817	-14687
17.4079	-14724
17.4342	-14805
17.4604	-14733
17.4867	-14730
17.513	-14632
17.5392	-14658
17.5655	-14668
17.5917	-14574
17.618	-14608
17.6442	-14626
17.6705	-14443
17.6968	-14426
17.723	-14586
17.7493	-14452
17.7756	-14359
17.8018	-14234
17.8281	-14109
17.8543	-14002
17.8806	-13909
17.9069	-13660
17.9331	-13467
17.9594	-13322
17.9856	-13238
18.0119	-12937
18.0382	-12938
18.0644	-12968
18.0907	-12897
18.1169	-13117
18.1432	-13306
18.1695	-13592
18.1957	-14029
18.222	-14049
18.2482	-14468
18.2745	-14559
18.3008	-14778
18.327	-14722
18.3533	-14850
18.3795	-14763
18.4058	-14788
18.4321	-14960
18.4583	-14859
18.4846	-14862
18.5109	-14838
18.5371	-14785
18.5634	-14860
18.5896	-14866
18.6159	-14886
18.6422	-14940
18.6684	-14906
18.6947	-14849
18.7209	-15096
18.7472	-15016
18.7735	-15140
18.7997	-14980
18.826	-14969
18.8522	-15032
18.8785	-15017
18.9048	-14946
18.931	-14868
18.9573	-15146
18.9835	-14802
19.0098	-14947
19.0361	-14967
19.0623	-14995
19.0886	-14997
19.1149	-15049
19.1411	-14962
19.1674	-14912
19.1936	-15173
19.2199	-14926
19.2462	-14999
19.2724	-15026
19.2987	-15187
19.3249	-14982
19.3512	-14949
19.3774	-15054
19.4037	-15046
19.43	-15008
19.4562	-14933
19.4825	-14894
19.5087	-15038
19.535	-14969
19.5613	-15022
19.5875	-15072
19.6138	-14968
19.6401	-15020
19.6663	-14931
19.6926	-14975
19.7188	-14959
19.7451	-14984
19.7714	-14997
19.7976	-14951
19.8239	-14900
19.8501	-14901
19.8764	-14997
19.9027	-15023
19.9289	-14962
19.9552	-14939
19.9814	-15027
20.0077	-14928
20.034	-15030
20.0602	-14924
20.0865	-15059
20.1127	-14944
20.139	-15058
20.1653	-14985
20.1915	-15002
20.2178	-15001
20.2441	-14915
20.2703	-14905
20.2966	-14944
20.3228	-14832
20.3491	-14952
20.3754	-14855
20.4016	-14891
20.4279	-14961
20.4541	-15045
20.4804	-15026
20.5067	-14862
20.5329	-14876
20.5592	-14895
20.5854	-14841
20.6117	-14765
20.638	-14914
20.6642	-14897
20.6905	-14728
20.7167	-14804
20.743	-14816
20.7693	-14753
20.7955	-14841
20.8218	-14824
20.848	-14778
20.8743	-14829
20.9006	-14780
20.9268	-14773
20.9531	-14721
20.9794	-14779
21.0056	-14865
21.0319	-14690
21.0581	-14670
21.0844	-14828
21.1106	-14695
21.1369	-14653
21.1632	-14527
21.1894	-14504
21.2157	-14402
21.2419	-14369
21.2682	-14272
21.2945	-14290
21.3207	-14149
21.347	-14098
21.3733	-14136
21.3995	-14410
21.4258	-14315
21.452	-14518
21.4783	-14546
21.5046	-14554
21.5308	-14462
21.5571	-14642
21.5833	-14448
21.6096	-14675
21.6359	-14604
21.6621	-14659
21.6884	-14432
21.7146	-14404
21.7409	-14476
21.7672	-14395
21.7934	-14470
21.8197	-14501
21.8459	-14573
21.8722	-14567
21.8985	-14587
21.9247	-14331
21.951	-14570
21.9773	-14327
22.0035	-14425
22.0298	-14504
22.056	-14456
22.0823	-14441
22.1086	-14347
22.1348	-14334
22.1611	-14351
22.1873	-14277
22.2136	-14302
22.2399	-14304
22.2661	-14299
22.2924	-14357
22.3186	-14320
22.3449	-14183
22.3712	-14208
22.3974	-14159
22.4237	-14140
22.4499	-14275
22.4762	-14160
22.5025	-14103
22.5287	-14030
22.555	-14112
22.5812	-14119
22.6075	-14143
22.6338	-14162
22.66	-13895
22.6863	-13995
22.7125	-13952
22.7388	-14023
22.7651	-13845
22.7913	-13712
22.8176	-13713
22.8438	-13651
22.8701	-13459
22.8964	-13548
22.9226	-13180
22.9489	-13130
22.9751	-13229
23.0014	-13073
23.0277	-13077
23.0539	-13232
23.0802	-13366
23.1064	-13394
23.1327	-13535
23.159	-13522
23.1852	-13568
23.2115	-13693
23.2378	-13510
23.264	-13651
23.2903	-13502
23.3165	-13564
23.3428	-13583
23.3691	-13434
23.3953	-13331
23.4216	-13338
23.4478	-13490
23.4741	-13462
23.5004	-13364
23.5266	-13198
23.5529	-13238
23.5791	-13097
23.6054	-13150
23.6317	-13263
23.6579	-13046
23.6842	-13013
23.7105	-12898
23.7367	-12803
23.763	-12720
23.7892	-12859
23.8155	-12847
23.8418	-12759
23.868	-12799
23.8943	-12814
23.9205	-12902
23.9468	-12611
23.9731	-12639
23.9993	-12687
24.0256	-12743
24.0518	-12586
24.0781	-12436
24.1044	-12577
24.1306	-12518
24.1569	-12636
24.1831	-12431
24.2094	-12311
24.2357	-12420
24.2619	-12491
24.2882	-12312
24.3144	-12330
24.3407	-12477
24.367	-12274
24.3932	-12142
24.4195	-12187
24.4457	-12032
24.472	-12070
24.4983	-11935
24.5245	-12016
24.5508	-11993
24.577	-11885
24.6033	-11686
24.6296	-11916
24.6558	-11615
24.6821	-11723
24.7083	-11560
24.7346	-11570
24.7609	-11397
24.7871	-11594
24.8134	-11566
24.8396	-11367
24.8659	-11435
24.8922	-11101
24.9184	-11138
24.9447	-11257
24.9709	-11093
24.9972	-11130
25.0235	-11065
25.0497	-10927
25.076	-10842
25.1023	-10907
25.1285	-10853
25.1548	-10565
25.181	-10672
25.2073	-10567
25.2336	-10363
25.2598	-10284
25.2861	-10318
25.3123	-10082
25.3386	-10234
25.3649	-10214
25.3911	-9983
25.4174	-10077
25.4436	-9945
25.4699	-9777
25.4962	-9509
25.5224	-9649
25.5487	-9236
25.575	-9453
25.6012	-9377
25.6275	-9233
25.6537	-9041
25.68	-8822
25.7063	-8739
25.7325	-8644
25.7588	-8580
25.785	-8587
25.8113	-8267
25.8376	-8278
25.8638	-8032
25.8901	-7839
25.9163	-7734
25.9426	-7347
25.9688	-7291
25.9951	-6608
26.0214	-6027
26.0476	-5605
26.0739	-5053
26.1002	-3786
26.1264	-2720
26.1527	-1470
26.1789	228
26.2052	2491
26.2315	5408
26.2577	8837
26.284	12672
26.3102	17573
26.3365	23536
26.3628	30065
26.389	37422
26.4153	44173
26.4415	50101
26.4678	54982
26.4941	55111
26.5203	52008
26.5466	45112
26.5728	35382
26.5991	25307
26.6254	17125
26.6516	9339
26.6779	3672
26.7041	-132
26.7304	-2756
26.7567	-4860
26.7829	-6420
26.8092	-7452
26.8355	-8471
26.8617	-9175
26.888	-9471
26.9142	-10062
26.9405	-10567
26.9668	-10940
26.993	-11263
27.0193	-11541
27.0455	-11513
27.0718	-11913
27.0981	-12027
27.1243	-12345
27.1506	-12503
27.1768	-12448
27.2031	-12596
27.2294	-12791
27.2556	-12777
27.2819	-13029
27.3081	-13140
27.3344	-13143
27.3607	-13264
27.3869	-13356
27.4132	-13323
27.4395	-13347
27.4657	-13409
27.492	-13437
27.5182	-13500
27.5445	-13592
27.5708	-13683
27.597	-13633
27.6233	-13709
27.6495	-13711
27.6758	-13867
27.702	-13726
27.7283	-14011
27.7546	-14031
27.7808	-14029
27.8071	-14148
27.8333	-14045
27.8596	-14182
27.8859	-14158
27.9121	-14238
27.9384	-14325
27.9647	-14296
27.9909	-14243
28.0172	-14287
28.0434	-14378
28.0697	-14219
28.096	-14164
28.1222	-14580
28.1485	-14419
28.1747	-14350
28.201	-14171
28.2273	-14211
28.2535	-13999
28.2798	-13946
28.306	-13690
28.3323	-13248
28.3586	-12756
28.3848	-11836
28.4111	-10906
28.4373	-9419
28.4636	-7513
28.4899	-4499
28.5161	211
28.5424	8201
28.5687	18402
28.5949	17545
28.6212	5962
28.6474	2953
28.6737	-2045
28.7	-9913
28.7262	-12654
28.7525	-13411
28.7787	-13766
28.805	-13904
28.8313	-14325
28.8575	-14425
28.8838	-14451
28.91	-14522
28.9363	-14706
28.9626	-14569
28.9888	-14654
29.0151	-14466
29.0413	-14292
29.0676	-14106
29.0939	-13891
29.1201	-13642
29.1464	-12956
29.1726	-12205
29.1989	-11002
29.2252	-9623
29.2514	-7676
29.2777	-4811
29.304	-2152
29.3302	-2116
29.3565	-3526
29.3827	-5393
29.409	-7346
29.4352	-9805
29.4615	-11855
29.4878	-13001
29.514	-13739
29.5403	-14267
29.5665	-14700
29.5928	-14901
29.6191	-15015
29.6453	-15132
29.6716	-15125
29.6978	-15237
29.7241	-15294
29.7504	-15419
29.7766	-15202
29.8029	-15516
29.8292	-15480
29.8554	-15549
29.8817	-15499
29.9079	-15551
29.9342	-15663
29.9605	-15476
29.9867	-15648
30.013	-15615
30.0392	-15643
30.0655	-15652
30.0918	-15549
30.118	-15712
30.1443	-15672
30.1705	-15797
30.1968	-15634
30.2231	-15700
30.2493	-15668
30.2756	-15758
30.3019	-15690
30.3281	-15735
30.3544	-15742
30.3806	-15792
30.4069	-15823
30.4332	-15757
30.4594	-15807
30.4857	-15942
30.5119	-15743
30.5382	-15845
30.5645	-15682
30.5907	-15872
30.617	-15809
30.6432	-15786
30.6695	-15923
30.6958	-16000
30.722	-15951
30.7483	-15889
30.7745	-15841
30.8008	-15891
30.8271	-15966
30.8533	-15823
30.8796	-15987
30.9058	-15936
30.9321	-15918
30.9584	-15831
30.9846	-15861
31.0109	-15844
31.0371	-15949
31.0634	-15840
31.0897	-15941
31.1159	-15859
31.1422	-15832
31.1684	-15808
31.1947	-15996
31.221	-15842
31.2472	-15859
31.2735	-15770
31.2997	-15736
31.326	-15804
31.3523	-15566
31.3785	-15697
31.4048	-15694
31.431	-15695
31.4573	-15823
31.4836	-15845
31.5098	-15923
31.5361	-15904
31.5623	-16072
31.5886	-16029
31.6149	-15974
31.6411	-16019
31.6674	-15845
31.6937	-16013
31.7199	-15977
31.7462	-16066
31.7724	-16010
31.7987	-16142
31.825	-16057
31.8512	-16101
31.8775	-15965
31.9037	-16142
31.93	-16056
31.9563	-16098
31.9825	-16082
32.0088	-16074
32.035	-16022
32.0613	-16030
32.0876	-16045
32.1138	-16026
32.1401	-16131
32.1664	-16081
32.1926	-16063
32.2189	-15970
32.2451	-15945
32.2714	-16077
32.2976	-16092
32.3239	-15924
32.3502	-16115
32.3764	-16230
32.4027	-16068
32.429	-15989
32.4552	-16036
32.4815	-16003
32.5077	-16147
32.534	-16081
32.5603	-16133
32.5865	-15968
32.6128	-16099
32.639	-16195
32.6653	-16163
32.6916	-16184
32.7178	-16116
32.7441	-16144
32.7703	-16152
32.7966	-16192
32.8229	-16297
32.8491	-16052
32.8754	-16206
32.9016	-16088
32.9279	-16109
32.9542	-16083
32.9804	-16146
33.0067	-15989
33.0329	-15925
33.0592	-15692
33.0855	-15612
33.1117	-15329
33.138	-15438
33.1643	-15578
33.1905	-15723
33.2168	-15893
33.243	-16065
33.2693	-16247
33.2955	-16307
33.3218	-16239
33.3481	-16313
33.3743	-16264
33.4006	-16262
33.4269	-16258
33.4531	-16276
33.4794	-16356
33.5056	-16439
33.5319	-16344
33.5582	-16395
33.5844	-16429
33.6107	-16343
33.6369	-16320
33.6632	-16245
33.6895	-16337
33.7157	-16338
33.742	-16290
33.7682	-16396
33.7945	-16332
33.8208	-16292
33.847	-16336
33.8733	-16351
33.8995	-16404
33.9258	-16390
33.9521	-16342
33.9783	-16307
34.0046	-16341
34.0309	-16325
34.0571	-16437
34.0834	-16354
34.1096	-16386
34.1359	-16286
34.1621	-16344
34.1884	-16469
34.2147	-16361
34.2409	-16365
34.2672	-16369
34.2934	-16383
34.3197	-16391
34.346	-16419
34.3722	-16421
34.3985	-16435
34.4248	-16372
34.451	-16501
34.4773	-16282
34.5035	-16392
34.5298	-16290
34.5561	-16364
34.5823	-16356
34.6086	-16337
34.6348	-16403
34.6611	-16456
34.6874	-16438
34.7136	-16423
34.7399	-16364
34.7661	-16369
34.7924	-16397
34.8187	-16294
34.8449	-16358
34.8712	-16392
34.8974	-16399
34.9237	-16334
34.95	-16347
34.9762	-16422
35.0025	-16361
35.0288	-16411
35.055	-16389
35.0813	-16285
35.1075	-16378
35.1338	-16303
35.16	-16369
35.1863	-16352
35.2126	-16361
35.2388	-16261
35.2651	-16441
35.2914	-16267
35.3176	-16361
35.3439	-16375
35.3701	-16269
35.3964	-16396
35.4227	-16295
35.4489	-16298
35.4752	-16256
35.5014	-16163
35.5277	-16352
35.554	-16119
35.5802	-16287
35.6065	-16279
35.6327	-16136
35.659	-16187
35.6853	-16046
35.7115	-15974
35.7378	-15810
35.764	-15772
35.7903	-15383
35.8166	-15152
35.8428	-14853
35.8691	-14318
35.8954	-14194
35.9216	-14228
35.9479	-14668
35.9741	-14746
36.0004	-14945
36.0266	-15292
36.0529	-15583
36.0792	-15606
36.1054	-15871
36.1317	-15817
36.1579	-15858
36.1842	-15866
36.2105	-15798
36.2367	-15684
36.263	-15848
36.2893	-15781
36.3155	-15645
36.3418	-15747
36.368	-15795
36.3943	-15712
36.4206	-15741
36.4468	-15751
36.4731	-15692
36.4993	-15940
36.5256	-15882
36.5519	-15967
36.5781	-15817
36.6044	-15840
36.6306	-15985
36.6569	-15809
36.6832	-15983
36.7094	-16009
36.7357	-15974
36.7619	-16089
36.7882	-16120
36.8145	-16137
36.8407	-16155
36.867	-16214
36.8933	-16131
36.9195	-16204
36.9458	-16392
36.972	-16113
36.9983	-16262
37.0245	-16173
37.0508	-16154
37.0771	-16209
37.1033	-16263
37.1296	-16294
37.1559	-16246
37.1821	-16314
37.2084	-16295
37.2346	-16312
37.2609	-16264
37.2872	-16318
37.3134	-16247
37.3397	-16391
37.3659	-16474
37.3922	-16290
37.4185	-16344
37.4447	-16376
37.471	-16392
37.4972	-16332
37.5235	-16390
37.5498	-16423
37.576	-16473
37.6023	-16381
37.6285	-16478
37.6548	-16466
37.6811	-16312
37.7073	-16331
37.7336	-16466
37.7599	-16459
37.7861	-16318
37.8124	-16495
37.8386	-16394
37.8649	-16494
37.8912	-16471
37.9174	-16403
37.9437	-16351
37.9699	-16344
37.9962	-16387
38.0224	-16220
38.0487	-16501
38.075	-16425
38.1012	-16463
38.1275	-16408
38.1538	-16411
38.18	-16349
38.2063	-16498
38.2325	-16385
38.2588	-16415
38.2851	-16523
38.3113	-16458
38.3376	-16447
38.3638	-16361
38.3901	-16410
38.4164	-16499
38.4426	-16415
38.4689	-16469
38.4951	-16388
38.5214	-16474
38.5477	-16372
38.5739	-16368
38.6002	-16480
38.6264	-16492
38.6527	-16386
38.679	-16364
38.7052	-16427
38.7315	-16460
38.7578	-16458
38.784	-16384
38.8103	-16526
38.8365	-16500
38.8628	-16484
38.889	-16384
38.9153	-16435
38.9416	-16324
38.9678	-16444
38.9941	-16346
39.0204	-16259
39.0466	-16274
39.0729	-16192
39.0991	-16278
39.1254	-16136
39.1517	-16041
39.1779	-15850
39.2042	-15678
39.2304	-15161
39.2567	-14850
39.283	-14182
39.3092	-13368
39.3355	-13009
39.3617	-13517
39.388	-13973
39.4143	-14197
39.4405	-14460
39.4668	-14992
39.493	-15481
39.5193	-15764
39.5456	-15954
39.5718	-16186
39.5981	-16144
39.6243	-16317
39.6506	-16265
39.6769	-16281
39.7031	-16417
39.7294	-16303
39.7557	-16381
39.7819	-16303
39.8082	-16388
39.8344	-16391
39.8607	-16442
39.8869	-16280
39.9132	-16507
39.9395	-16404
39.9657	-16446
39.992	-16490
40.0183	-16478
40.0445	-16376
40.0708	-16335
40.097	-16470
40.1233	-16548
40.1496	-16525
40.1758	-16474
40.2021	-16519
40.2283	-16344
40.2546	-16471
40.2809	-16489
40.3071	-16415
40.3334	-16549
40.3596	-16466
40.3859	-16506
40.4122	-16496
40.4384	-16497
40.4647	-16526
40.4909	-16442
40.5172	-16456
40.5435	-16608
40.5697	-16485
40.596	-16596
40.6223	-16562
40.6485	-16489
40.6748	-16641
40.701	-16514
40.7273	-16521
40.7535	-16445
40.7798	-16568
40.8061	-16541
40.8323	-16507
40.8586	-16427
40.8849	-16614
40.9111	-16624
40.9374	-16593
40.9636	-16447
40.9899	-16540
41.0162	-16482
41.0424	-16534
41.0687	-16460
41.0949	-16543
41.1212	-16544
41.1475	-16508
41.1737	-16440
41.2	-16493
41.2262	-16620
41.2525	-16494
41.2788	-16434
41.305	-16469
41.3313	-16450
41.3576	-16539
41.3838	-16402
41.4101	-16560
41.4363	-16383
41.4626	-16537
41.4888	-16448
41.5151	-16385
41.5414	-16355
41.5676	-16464
41.5939	-16525
41.6202	-16527
41.6464	-16402
41.6727	-16486
41.6989	-16279
41.7252	-16376
41.7514	-16350
41.7777	-16214
41.804	-16346
41.8302	-16377
41.8565	-16352
41.8828	-16328
41.909	-16286
41.9353	-16307
41.9615	-16235
41.9878	-16242
42.0141	-16359
42.0403	-16204
42.0666	-16257
42.0928	-16194
42.1191	-16150
42.1454	-16198
42.1716	-16068
42.1979	-16043
42.2241	-15955
42.2504	-16005
42.2767	-15872
42.3029	-15878
42.3292	-15737
42.3554	-15799
42.3817	-15616
42.408	-15638
42.4342	-15659
42.4605	-15778
42.4868	-15723
42.513	-15722
42.5393	-15687
42.5655	-15785
42.5918	-15688
42.618	-15855
42.6443	-15748
42.6706	-15750
42.6968	-15760
42.7231	-15647
42.7494	-15591
42.7756	-15699
42.8019	-15598
42.8281	-15503
42.8544	-15480
42.8807	-15316
42.9069	-15240
42.9332	-15076
42.9594	-14956
42.9857	-14452
43.012	-13857
43.0382	-13153
43.0645	-12288
43.0907	-11817
43.117	-12336
43.1433	-12478
43.1695	-12360
43.1958	-12303
43.2221	-12254
43.2483	-12034
43.2746	-11383
43.3008	-10261
43.3271	-8628
43.3533	-7344
43.3796	-6813
43.4059	-7618
43.4321	-9099
43.4584	-9469
43.4847	-10190
43.5109	-11068
43.5372	-12306
43.5634	-13399
43.5897	-13950
43.6159	-14541
43.6422	-14704
43.6685	-14959
43.6947	-15042
43.721	-15380
43.7473	-15438
43.7735	-15502
43.7998	-15413
43.826	-15611
43.8523	-15618
43.8786	-15667
43.9048	-15629
43.9311	-15726
43.9573	-15816
43.9836	-15716
44.0099	-15877
44.0361	-15792
44.0624	-15699
44.0886	-15700
44.1149	-15825
44.1412	-15771
44.1674	-15820
44.1937	-15704
44.2199	-15726
44.2462	-15901
44.2725	-15743
44.2987	-15707
44.325	-15822
44.3513	-15668
44.3775	-15697
44.4038	-15637
44.43	-15659
44.4563	-15748
44.4826	-15659
44.5088	-15664
44.5351	-15741
44.5613	-15656
44.5876	-15717
44.6139	-15621
44.6401	-15741
44.6664	-15764
44.6926	-15877
44.7189	-16059
44.7452	-15868
44.7714	-15969
44.7977	-15955
44.8239	-16044
44.8502	-16032
44.8765	-15985
44.9027	-16025
44.929	-16137
44.9552	-16182
44.9815	-16057
45.0078	-16193
45.034	-16162
45.0603	-16235
45.0866	-16098
45.1128	-16264
45.1391	-16340
45.1653	-16210
45.1916	-16323
45.2178	-16281
45.2441	-16288
45.2704	-16369
45.2966	-16358
45.3229	-16305
45.3492	-16436
45.3754	-16298
45.4017	-16365
45.4279	-16364
45.4542	-16435
45.4804	-16486
45.5067	-16476
45.533	-16391
45.5592	-16413
45.5855	-16440
45.6118	-16474
45.638	-16482
45.6643	-16324
45.6905	-16494
45.7168	-16523
45.7431	-16437
45.7693	-16501
45.7956	-16319
45.8218	-16448
45.8481	-16428
45.8744	-16584
45.9006	-16486
45.9269	-16557
45.9531	-16580
45.9794	-16507
46.0057	-16505
46.0319	-16533
46.0582	-16601
46.0844	-16574
46.1107	-16552
46.137	-16513
46.1632	-16533
46.1895	-16589
46.2157	-16567
46.242	-16554
46.2683	-16527
46.2945	-16695
46.3208	-16635
46.3471	-16653
46.3733	-16565
46.3996	-16549
46.4258	-16613
46.4521	-16658
46.4784	-16654
46.5046	-16624
46.5309	-16652
46.5571	-16617
46.5834	-16530
46.6097	-16517
46.6359	-16597
46.6622	-16708
46.6884	-16629
46.7147	-16584
46.741	-16548
46.7672	-16601
46.7935	-16603
46.8197	-16568
46.846	-16439
46.8723	-16428
46.8985	-16397
46.9248	-16244
46.9511	-16131
46.9773	-15918
47.0036	-15698
47.0298	-15365
47.0561	-15338
47.0823	-15629
47.1086	-15546
47.1349	-15620
47.1611	-15616
47.1874	-15629
47.2137	-15615
47.2399	-15558
47.2662	-15333
47.2924	-15169
47.3187	-14483
47.3449	-13922
47.3712	-12531
47.3975	-11088
47.4237	-9586
47.45	-7948
47.4763	-5828
47.5025	-5409
47.5288	-8003
47.555	-10417
47.5813	-11083
47.6076	-10859
47.6338	-11583
47.6601	-13633
47.6863	-15168
47.7126	-15629
47.7389	-15951
47.7651	-16216
47.7914	-16403
47.8176	-16343
47.8439	-16476
47.8702	-16443
47.8964	-16429
47.9227	-16535
47.949	-16650
47.9752	-16526
48.0015	-16631
48.0277	-16612
48.054	-16514
48.0802	-16574
48.1065	-16570
48.1328	-16440
48.159	-16475
48.1853	-16406
48.2116	-16312
48.2378	-16275
48.2641	-16038
48.2903	-15942
48.3166	-15497
48.3429	-15046
48.3691	-14181
48.3954	-13535
48.4216	-12727
48.4479	-12770
48.4742	-13775
48.5004	-14058
48.5267	-14312
48.5529	-14344
48.5792	-14761
48.6055	-15362
48.6317	-15734
48.658	-16223
48.6842	-16288
48.7105	-16458
48.7368	-16563
48.763	-16661
48.7893	-16702
48.8156	-16773
48.8418	-16838
48.8681	-16756
48.8943	-16771
48.9206	-16785
48.9468	-16727
48.9731	-16862
48.9994	-16818
49.0256	-16835
49.0519	-16921
49.0782	-16874
49.1044	-16814
49.1307	-16764
49.1569	-16878
49.1832	-16799
49.2094	-16744
49.2357	-16817
49.262	-16874
49.2882	-16976
49.3145	-16804
49.3408	-16994
49.367	-16860
49.3933	-16959
49.4195	-16915
49.4458	-16925
49.4721	-16918
49.4983	-16890
49.5246	-16991
49.5508	-16945
49.5771	-16968
49.6034	-16838
49.6296	-16965
49.6559	-16899
49.6821	-16773
49.7084	-16894
49.7347	-17045
49.7609	-16920
49.7872	-16879
49.8135	-16982
49.8397	-16871
49.866	-16863
49.8922	-16904
49.9185	-16859
49.9447	-16916
49.971	-16760
49.9973	-16857
50.0235	-16792
50.0498	-16888
50.0761	-16735
50.1023	-16785
50.1286	-16769
50.1548	-16624
50.1811	-16556
50.2074	-16653
50.2336	-16548
50.2599	-16466
50.2861	-16518
50.3124	-16270
50.3387	-16009
50.3649	-15893
50.3912	-15802
50.4174	-15634
50.4437	-15429
50.47	-15243
50.4962	-15105
50.5225	-14967
50.5487	-15152
50.575	-15270
50.6013	-15474
50.6275	-15499
50.6538	-15674
50.6801	-15862
50.7063	-15956
50.7326	-16129
50.7588	-16328
50.7851	-16452
50.8113	-16585
50.8376	-16689
50.8639	-16598
50.8901	-16739
50.9164	-16749
50.9427	-16834
50.9689	-16813
50.9952	-16946
51.0214	-16919
51.0477	-16864
51.074	-17007
51.1002	-16950
51.1265	-16990
51.1527	-16991
51.179	-16930
51.2053	-16931
51.2315	-17058
51.2578	-17025
51.284	-17023
51.3103	-16952
51.3366	-17012
51.3628	-16993
51.3891	-16961
51.4153	-16950
51.4416	-16964
51.4679	-17151
51.4941	-17052
51.5204	-17058
51.5466	-17038
51.5729	-16991
51.5992	-17037
51.6254	-17071
51.6517	-17004
51.678	-17116
51.7042	-17018
51.7305	-17051
51.7567	-17038
51.783	-16960
51.8092	-17020
51.8355	-17027
51.8618	-17101
51.888	-17114
51.9143	-17016
51.9406	-17072
51.9668	-17024
51.9931	-17125
52.0193	-17078
52.0456	-17116
52.0719	-17062
52.0981	-17120
52.1244	-17164
52.1506	-17118
52.1769	-17178
52.2032	-17099
52.2294	-17074
52.2557	-17012
52.2819	-17028
52.3082	-17066
52.3345	-17057
52.3607	-17054
52.387	-17126
52.4132	-17114
52.4395	-17108
52.4658	-17077
52.492	-17142
52.5183	-17094
52.5446	-17001
52.5708	-17174
52.5971	-17033
52.6233	-17203
52.6496	-17045
52.6758	-17173
52.7021	-17175
52.7284	-17078
52.7546	-17102
52.7809	-17052
52.8072	-17045
52.8334	-17104
52.8597	-17121
52.8859	-17056
52.9122	-17164
52.9385	-17017
52.9647	-17111
52.991	-17006
53.0172	-17071
53.0435	-17092
53.0698	-17039
53.096	-17129
53.1223	-17048
53.1485	-17126
53.1748	-17074
53.2011	-17002
53.2273	-17166
53.2536	-17082
53.2798	-17110
53.3061	-16997
53.3324	-17149
53.3586	-17113
53.3849	-17172
53.4111	-17121
53.4374	-17049
53.4637	-17075
53.4899	-17041
53.5162	-16991
53.5425	-17149
53.5687	-16993
53.595	-17061
53.6212	-17036
53.6475	-17033
53.6737	-17034
53.7	-17072
53.7263	-17052
53.7525	-17021
53.7788	-17036
53.8051	-17107
53.8313	-17077
53.8576	-16974
53.8838	-16987
53.9101	-17008
53.9364	-16931
53.9626	-16961
53.9889	-17040
54.0151	-16859
54.0414	-17007
54.0677	-16912
54.0939	-16914
54.1202	-16769
54.1464	-16788
54.1727	-16747
54.199	-16717
54.2252	-16557
54.2515	-16762
54.2777	-16546
54.304	-16526
54.3303	-16332
54.3565	-16184
54.3828	-16067
54.4091	-15949
54.4353	-15819
54.4616	-15537
54.4878	-15505
54.5141	-15320
54.5403	-15029
54.5666	-15163
54.5929	-15071
54.6191	-15070
54.6454	-15240
54.6716	-15122
54.6979	-15382
54.7242	-15531
54.7504	-15764
54.7767	-16004
54.803	-16048
54.8292	-16362
54.8555	-16462
54.8817	-16698
54.908	-16763
54.9343	-16814
54.9605	-16833
54.9868	-16977
55.013	-16923
55.0393	-17023
55.0656	-17048
55.0918	-17056
55.1181	-17126
55.1443	-17123
55.1706	-17132
55.1969	-17197
55.2231	-17210
55.2494	-17159
55.2756	-17152
55.3019	-17211
55.3282	-17346
55.3544	-17291
55.3807	-17256
55.407	-17265
55.4332	-17301
55.4595	-17331
55.4857	-17236
55.512	-17388
55.5382	-17312
55.5645	-17319
55.5908	-17243
55.617	-17262
55.6433	-17317
55.6696	-17257
55.6958	-17261
55.7221	-17259
55.7483	-17265
55.7746	-17335
55.8009	-17342
55.8271	-17297
55.8534	-17377
55.8796	-17327
55.9059	-17324
55.9322	-17192
55.9584	-17337
55.9847	-17347
56.0109	-17279
56.0372	-17259
56.0635	-17247
56.0897	-17213
56.116	-17084
56.1422	-17105
56.1685	-17092
56.1948	-16965
56.221	-16752
56.2473	-16435
56.2736	-15820
56.2998	-15079
56.3261	-14298
56.3523	-14202
56.3786	-15059
56.4049	-15716
56.4311	-15659
56.4574	-15434
56.4836	-15021
56.5099	-15121
56.5361	-15935
56.5624	-16384
56.5887	-16641
56.6149	-16802
56.6412	-16867
56.6675	-17099
56.6937	-17018
56.72	-17245
56.7462	-17285
56.7725	-17289
56.7988	-17259
56.825	-17263
56.8513	-17341
56.8775	-17295
56.9038	-17314
56.9301	-17373
56.9563	-17332
56.9826	-17440
57.0088	-17249
57.0351	-17281
57.0614	-17219
57.0876	-17209
57.1139	-17186
57.1401	-17070
57.1664	-17105
57.1927	-17047
57.2189	-16823
57.2452	-16544
57.2715	-16182
57.2977	-15933
57.324	-15603
57.3502	-15845
57.3765	-16047
57.4027	-16269
57.429	-16512
57.4553	-16359
57.4815	-16348
57.5078	-16519
57.5341	-16852
57.5603	-16935
57.5866	-16987
57.6128	-17234
57.6391	-17241
57.6654	-17326
57.6916	-17301
57.7179	-17360
57.7441	-17478
57.7704	-17396
57.7967	-17327
57.8229	-17478
57.8492	-17391
57.8754	-17292
57.9017	-17316
57.928	-17383
57.9542	-17213
57.9805	-17294
58.0067	-17223
58.033	-17334
58.0593	-17159
58.0855	-17219
58.1118	-17327
58.138	-17318
58.1643	-17401
58.1906	-17363
58.2168	-17487
58.2431	-17468
58.2694	-17427
58.2956	-17507
58.3219	-17507
58.3481	-17462
58.3744	-17409
58.4006	-17477
58.4269	-17358
58.4532	-17488
58.4794	-17475
58.5057	-17517
58.532	-17479
58.5582	-17536
58.5845	-17503
58.6107	-17534
58.637	-17520
58.6633	-17470
58.6895	-17592
58.7158	-17523
58.742	-17468
58.7683	-17494
58.7946	-17404
58.8208	-17515
58.8471	-17479
58.8733	-17425
58.8996	-17487
58.9259	-17490
58.9521	-17389
58.9784	-17437
59.0046	-17423
59.0309	-17441
59.0572	-17438
59.0834	-17416
59.1097	-17407
59.136	-17416
59.1622	-17413
59.1885	-17382
59.2147	-17529
59.241	-17468
59.2672	-17420
59.2935	-17393
59.3198	-17510
59.346	-17537
59.3723	-17454
59.3986	-17382
59.4248	-17397
59.4511	-17435
59.4773	-17466
59.5036	-17484
59.5299	-17396
59.5561	-17400
59.5824	-17470
59.6086	-17437
59.6349	-17508
59.6612	-17391
59.6874	-17437
59.7137	-17551
59.7399	-17377
59.7662	-17444
59.7925	-17468
59.8187	-17434
59.845	-17436
59.8712	-17449
59.8975	-17408
59.9238	-17435
59.95	-17387
59.9763	-17404
60.0025	-17431
60.0288	-17481
60.0551	-17378
60.0813	-17364
60.1076	-17434
60.1339	-17313
60.1601	-17327
60.1864	-17282
60.2126	-17449
60.2389	-17341
60.2651	-17292
60.2914	-17326
60.3177	-17294
60.3439	-17258
60.3702	-17224
60.3965	-17284
60.4227	-17237
60.449	-17201
60.4752	-17011
60.5015	-16972
60.5278	-16692
60.554	-16587
60.5803	-16334
60.6065	-16119
60.6328	-16292
60.6591	-16579
60.6853	-16674
60.7116	-16627
60.7378	-16665
60.7641	-16590
60.7904	-16669
60.8166	-16872
60.8429	-16950
60.8691	-16885
60.8954	-16721
60.9217	-16724
60.9479	-16863
60.9742	-16933
61.0005	-17027
61.0267	-16925
61.053	-16945
61.0792	-16936
61.1055	-17089
61.1317	-16990
61.158	-17084
61.1843	-17109
61.2105	-16967
61.2368	-17076
61.263	-16778
61.2893	-16802
61.3156	-16745
61.3418	-16877
61.3681	-16996
61.3944	-17022
61.4206	-16998
61.4469	-17019
61.4731	-17016
61.4994	-17077
61.5257	-17145
61.5519	-17254
61.5782	-17329
61.6044	-17280
61.6307	-17335
61.657	-17184
61.6832	-17264
61.7095	-17370
61.7357	-17289
61.762	-17362
61.7883	-17360
61.8145	-17366
61.8408	-17300
61.867	-17399
61.8933	-17343
61.9196	-17272
61.9458	-17231
61.9721	-17434
61.9984	-17408
62.0246	-17408
62.0509	-17372
62.0771	-17373
62.1034	-17355
62.1296	-17462
62.1559	-17326
62.1822	-17487
62.2084	-17400
62.2347	-17421
62.261	-17302
62.2872	-17404
62.3135	-17433
62.3397	-17436
62.366	-17451
62.3923	-17470
62.4185	-17388
62.4448	-17474
62.471	-17355
62.4973	-17429
[truncated: 666 more rows]

## Sheet: CuNCs
10.0024	-38620
10.0287	-38666
10.0549	-38658
10.0812	-38620
10.1075	-38698
10.1337	-38696
10.16	-38592
10.1862	-38652
10.2125	-38716
10.2388	-38754
10.265	-38820
10.2913	-38606
10.3176	-38710
10.3438	-38648
10.3701	-38788
10.3963	-38698
10.4226	-38618
10.4489	-38692
10.4751	-38682
10.5014	-38626
10.5276	-38582
10.5539	-38648
10.5802	-38622
10.6064	-38706
10.6327	-38672
10.6589	-38678
10.6852	-38740
10.7115	-38668
10.7377	-38668
10.764	-38736
10.7903	-38750
10.8165	-38538
10.8428	-38616
10.869	-38734
10.8953	-38756
10.9215	-38534
10.9478	-38692
10.9741	-38690
11.0003	-38632
11.0266	-38612
11.0528	-38686
11.0791	-38684
11.1054	-38754
11.1316	-38752
11.1579	-38660
11.1842	-38550
11.2104	-38624
11.2367	-38734
11.2629	-38734
11.2892	-38728
11.3155	-38654
11.3417	-38622
11.368	-38636
11.3942	-38652
11.4205	-38644
11.4468	-38662
11.473	-38616
11.4993	-38652
11.5255	-38704
11.5518	-38468
11.5781	-38714
11.6043	-38560
11.6306	-38594
11.6569	-38634
11.6831	-38782
11.7094	-38696
11.7356	-38642
11.7619	-38762
11.7881	-38650
11.8144	-38670
11.8407	-38562
11.8669	-38650
11.8932	-38860
11.9194	-38718
11.9457	-38630
11.972	-38698
11.9982	-38598
12.0245	-38658
12.0508	-38626
12.077	-38694
12.1033	-38564
12.1295	-38598
12.1558	-38684
12.1821	-38618
12.2083	-38642
12.2346	-38658
12.2608	-38552
12.2871	-38558
12.3134	-38668
12.3396	-38566
12.3659	-38666
12.3921	-38658
12.4184	-38614
12.4447	-38524
12.4709	-38708
12.4972	-38666
12.5234	-38664
12.5497	-38746
12.576	-38628
12.6022	-38610
12.6285	-38604
12.6547	-38722
12.681	-38632
12.7073	-38570
12.7335	-38714
12.7598	-38560
12.786	-38528
12.8123	-38694
12.8386	-38682
12.8648	-38616
12.8911	-38522
12.9174	-38672
12.9436	-38540
12.9699	-38614
12.9961	-38660
13.0224	-38656
13.0487	-38620
13.0749	-38468
13.1012	-38646
13.1274	-38634
13.1537	-38616
13.18	-38550
13.2062	-38608
13.2325	-38570
13.2587	-38586
13.285	-38618
13.3113	-38724
13.3375	-38450
13.3638	-38588
13.39	-38696
13.4163	-38474
13.4426	-38612
13.4688	-38732
13.4951	-38524
13.5213	-38510
13.5476	-38722
13.5739	-38610
13.6001	-38604
13.6264	-38450
13.6526	-38698
13.6789	-38554
13.7052	-38698
13.7314	-38564
13.7577	-38540
13.784	-38648
13.8102	-38634
13.8365	-38568
13.8627	-38520
13.889	-38602
13.9153	-38572
13.9415	-38702
13.9678	-38572
13.994	-38510
14.0203	-38538
14.0466	-38562
14.0728	-38514
14.0991	-38500
14.1253	-38590
14.1516	-38554
14.1779	-38618
14.2041	-38596
14.2304	-38464
14.2566	-38596
14.2829	-38586
14.3092	-38568
14.3354	-38660
14.3617	-38558
14.3879	-38628
14.4142	-38574
14.4405	-38584
14.4667	-38668
14.493	-38478
14.5192	-38560
14.5455	-38616
14.5718	-38638
14.598	-38626
14.6243	-38542
14.6506	-38522
14.6768	-38598
14.7031	-38656
14.7293	-38618
14.7556	-38498
14.7819	-38722
14.8081	-38680
14.8344	-38682
14.8606	-38672
14.8869	-38572
14.9132	-38542
14.9394	-38466
14.9657	-38580
14.9919	-38476
15.0182	-38662
15.0445	-38500
15.0707	-38566
15.097	-38662
15.1232	-38506
15.1495	-38546
15.1758	-38556
15.202	-38608
15.2283	-38724
15.2545	-38612
15.2808	-38670
15.3071	-38656
15.3333	-38466
15.3596	-38530
15.3858	-38464
15.4121	-38366
15.4384	-38616
15.4646	-38596
15.4909	-38544
15.5172	-38572
15.5434	-38488
15.5697	-38530
15.5959	-38560
15.6222	-38438
15.6485	-38444
15.6747	-38576
15.701	-38486
15.7272	-38422
15.7535	-38578
15.7797	-38460
15.806	-38444
15.8323	-38412
15.8585	-38428
15.8848	-38534
15.9111	-38520
15.9373	-38464
15.9636	-38598
15.9898	-38540
16.0161	-38484
16.0424	-38568
16.0686	-38430
16.0949	-38458
16.1211	-38350
16.1474	-38492
16.1737	-38488
16.1999	-38560
16.2262	-38430
16.2524	-38408
16.2787	-38356
16.305	-38400
16.3312	-38326
16.3575	-38362
16.3837	-38396
16.41	-38550
16.4363	-38356
16.4625	-38500
16.4888	-38326
16.515	-38374
16.5413	-38400
16.5676	-38496
16.5938	-38382
16.6201	-38462
16.6464	-38494
16.6726	-38536
16.6989	-38342
16.7251	-38468
16.7514	-38344
16.7777	-38516
16.8039	-38376
16.8302	-38302
16.8564	-38524
16.8827	-38378
16.909	-38420
16.9352	-38462
16.9615	-38334
16.9877	-38456
17.014	-38492
17.0403	-38476
17.0665	-38416
17.0928	-38432
17.119	-38378
17.1453	-38424
17.1716	-38346
17.1978	-38482
17.2241	-38408
17.2504	-38346
17.2766	-38488
17.3029	-38452
17.3291	-38418
17.3554	-38448
17.3817	-38470
17.4079	-38348
17.4342	-38448
17.4604	-38322
17.4867	-38314
17.513	-38334
17.5392	-38296
17.5655	-38380
17.5917	-38360
17.618	-38306
17.6442	-38308
17.6705	-38250
17.6968	-38232
17.723	-38182
17.7493	-38172
17.7756	-38096
17.8018	-37878
17.8281	-37860
17.8543	-37896
17.8806	-37842
17.9069	-37582
17.9331	-37524
17.9594	-37438
17.9856	-37314
18.0119	-37366
18.0382	-37436
18.0644	-37498
18.0907	-37460
18.1169	-37854
18.1432	-38188
18.1695	-38260
18.1957	-38290
18.222	-38486
18.2482	-38416
18.2745	-38644
18.3008	-38528
18.327	-38510
18.3533	-38470
18.3795	-38612
18.4058	-38510
18.4321	-38568
18.4583	-38618
18.4846	-38462
18.5109	-38630
18.5371	-38656
18.5634	-38552
18.5896	-38488
18.6159	-38670
18.6422	-38632
18.6684	-38542
18.6947	-38582
18.7209	-38548
18.7472	-38650
18.7735	-38594
18.7997	-38578
18.826	-38702
18.8522	-38498
18.8785	-38622
18.9048	-38592
18.931	-38646
18.9573	-38636
18.9835	-38604
19.0098	-38638
19.0361	-38542
19.0623	-38608
19.0886	-38694
19.1149	-38566
19.1411	-38590
19.1674	-38688
19.1936	-38678
19.2199	-38658
19.2462	-38708
19.2724	-38544
19.2987	-38640
19.3249	-38660
19.3512	-38594
19.3774	-38590
19.4037	-38660
19.43	-38670
19.4562	-38708
19.4825	-38654
19.5087	-38808
19.535	-38574
19.5613	-38556
19.5875	-38634
19.6138	-38664
19.6401	-38696
19.6663	-38592
19.6926	-38544
19.7188	-38712
19.7451	-38510
19.7714	-38700
19.7976	-38718
19.8239	-38676
19.8501	-38656
19.8764	-38534
19.9027	-38552
19.9289	-38530
19.9552	-38470
19.9814	-38622
20.0077	-38658
20.034	-38648
20.0602	-38670
20.0865	-38618
20.1127	-38602
20.139	-38638
20.1653	-38526
20.1915	-38680
20.2178	-38610
20.2441	-38592
20.2703	-38608
20.2966	-38480
20.3228	-38552
20.3491	-38500
20.3754	-38542
20.4016	-38542
20.4279	-38634
20.4541	-38602
20.4804	-38602
20.5067	-38578
20.5329	-38590
20.5592	-38620
20.5854	-38578
20.6117	-38584
20.638	-38596
20.6642	-38478
20.6905	-38676
20.7167	-38540
20.743	-38602
20.7693	-38572
20.7955	-38476
20.8218	-38488
20.848	-38528
20.8743	-38524
20.9006	-38454
20.9268	-38444
20.9531	-38362
20.9794	-38568
21.0056	-38494
21.0319	-38530
21.0581	-38390
21.0844	-38472
21.1106	-38378
21.1369	-38366
21.1632	-38398
21.1894	-38568
21.2157	-38232
21.2419	-38452
21.2682	-38228
21.2945	-38278
21.3207	-38340
21.347	-38320
21.3733	-38248
21.3995	-38362
21.4258	-38328
21.452	-38354
21.4783	-38486
21.5046	-38404
21.5308	-38552
21.5571	-38490
21.5833	-38544
21.6096	-38490
21.6359	-38494
21.6621	-38360
21.6884	-38456
21.7146	-38376
21.7409	-38314
21.7672	-38484
21.7934	-38356
21.8197	-38380
21.8459	-38368
21.8722	-38456
21.8985	-38384
21.9247	-38288
21.951	-38556
21.9773	-38376
22.0035	-38222
22.0298	-38416
22.056	-38308
22.0823	-38360
22.1086	-38372
22.1348	-38296
22.1611	-38258
22.1873	-38312
22.2136	-38374
22.2399	-38304
22.2661	-38324
22.2924	-38290
22.3186	-38250
22.3449	-38050
22.3712	-38248
22.3974	-38346
22.4237	-38200
22.4499	-38260
22.4762	-38146
22.5025	-38160
22.5287	-38220
22.555	-38156
22.5812	-38276
22.6075	-38100
22.6338	-38050
22.66	-38016
22.6863	-38148
22.7125	-38122
22.7388	-38042
22.7651	-38104
22.7913	-37984
22.8176	-37954
22.8438	-37924
22.8701	-37866
22.8964	-37672
22.9226	-37668
22.9489	-37644
22.9751	-37788
23.0014	-37908
23.0277	-37874
23.0539	-37952
23.0802	-38000
23.1064	-37988
23.1327	-37890
23.159	-37844
23.1852	-37952
23.2115	-37936
23.2378	-37876
23.264	-37846
23.2903	-37986
23.3165	-38028
23.3428	-37824
23.3691	-37738
23.3953	-37700
23.4216	-37852
23.4478	-37928
23.4741	-37826
23.5004	-37816
23.5266	-37682
23.5529	-37692
23.5791	-37618
23.6054	-37546
23.6317	-37530
23.6579	-37620
23.6842	-37582
23.7105	-37466
23.7367	-37560
23.763	-37374
23.7892	-37474
23.8155	-37566
23.8418	-37474
23.868	-37440
23.8943	-37564
23.9205	-37522
23.9468	-37492
23.9731	-37402
23.9993	-37338
24.0256	-37346
24.0518	-37560
24.0781	-37574
24.1044	-37522
24.1306	-37224
24.1569	-37408
24.1831	-37412
24.2094	-37434
24.2357	-37358
24.2619	-37318
24.2882	-37172
24.3144	-37198
24.3407	-37274
24.367	-37266
24.3932	-37274
24.4195	-37164
24.4457	-36980
24.472	-37122
24.4983	-37036
24.5245	-37092
24.5508	-36956
24.577	-36890
24.6033	-36994
24.6296	-37046
24.6558	-36790
24.6821	-36862
24.7083	-36936
24.7346	-36760
24.7609	-36776
24.7871	-36726
24.8134	-36850
24.8396	-36564
24.8659	-36546
24.8922	-36710
24.9184	-36538
24.9447	-36600
24.9709	-36548
24.9972	-36642
25.0235	-36480
25.0497	-36472
25.076	-36500
25.1023	-36544
25.1285	-36204
25.1548	-36550
25.181	-36584
25.2073	-36176
25.2336	-35984
25.2598	-36302
25.2861	-36306
25.3123	-36036
25.3386	-35976
25.3649	-35726
25.3911	-36004
25.4174	-35882
25.4436	-35846
25.4699	-35864
25.4962	-35750
25.5224	-35636
25.5487	-35722
25.575	-35598
25.6012	-35516
25.6275	-35454
25.6537	-35296
25.68	-35430
25.7063	-35476
25.7325	-35172
25.7588	-35156
25.785	-35402
25.8113	-34976
25.8376	-34882
25.8638	-34742
25.8901	-34710
25.9163	-34454
25.9426	-34256
25.9688	-34082
25.9951	-33856
26.0214	-33476
26.0476	-32920
26.0739	-32334
26.1002	-31538
26.1264	-30536
26.1527	-29540
26.1789	-27860
26.2052	-25802
26.2315	-23846
26.2577	-20950
26.284	-17692
26.3102	-14102
26.3365	-10050
26.3628	-5994
26.389	-3178
26.4153	-2036
26.4415	-2662
26.4678	-5310
26.4941	-9404
26.5203	-14944
26.5466	-19674
26.5728	-24090
26.5991	-27428
26.6254	-30216
26.6516	-32020
26.6779	-32762
26.7041	-33972
26.7304	-34426
26.7567	-35164
26.7829	-35354
26.8092	-35836
26.8355	-36082
26.8617	-36128
26.888	-36344
26.9142	-36556
26.9405	-36716
26.9668	-36852
26.993	-37066
27.0193	-36938
27.0455	-37112
27.0718	-37312
27.0981	-37368
27.1243	-37388
27.1506	-37370
27.1768	-37466
27.2031	-37490
27.2294	-37626
27.2556	-37560
27.2819	-37664
27.3081	-37906
27.3344	-37904
27.3607	-37814
27.3869	-37724
27.4132	-37970
27.4395	-37982
27.4657	-38040
27.492	-37924
27.5182	-38008
27.5445	-37962
27.5708	-38082
27.597	-38230
27.6233	-38038
27.6495	-38178
27.6758	-38206
27.702	-38212
27.7283	-38160
27.7546	-38422
27.7808	-38428
27.8071	-38300
27.8333	-38350
27.8596	-38402
27.8859	-38364
27.9121	-38448
27.9384	-38344
27.9647	-38368
27.9909	-38464
28.0172	-38502
28.0434	-38402
28.0697	-38586
28.096	-38478
28.1222	-38494
28.1485	-38508
28.1747	-38502
28.201	-38684
28.2273	-38676
28.2535	-38594
28.2798	-38676
28.306	-38550
28.3323	-38610
28.3586	-38636
28.3848	-38460
28.4111	-38600
28.4373	-38584
28.4636	-38602
28.4899	-38588
28.5161	-38606
28.5424	-38732
28.5687	-38518
28.5949	-38570
28.6212	-38730
28.6474	-38680
28.6737	-38672
28.7	-38704
28.7262	-38782
28.7525	-38708
28.7787	-38680
28.805	-38702
28.8313	-38756
28.8575	-38884
28.8838	-38734
28.91	-38738
28.9363	-38688
28.9626	-38704
28.9888	-38580
29.0151	-38672
29.0413	-38430
29.0676	-38310
29.0939	-38114
29.1201	-37918
29.1464	-37448
29.1726	-36912
29.1989	-36066
29.2252	-35032
29.2514	-33954
29.2777	-34270
29.304	-34982
29.3302	-35754
29.3565	-36582
29.3827	-37482
29.409	-38088
29.4352	-38282
29.4615	-38486
29.4878	-38650
29.514	-38668
29.5403	-38904
29.5665	-38832
29.5928	-38726
29.6191	-38850
29.6453	-38790
29.6716	-38878
29.6978	-39020
29.7241	-38908
29.7504	-38960
29.7766	-38978
29.8029	-38874
29.8292	-39134
29.8554	-39024
29.8817	-38892
29.9079	-38964
29.9342	-39110
29.9605	-39014
29.9867	-38968
30.013	-39032
30.0392	-39034
30.0655	-38974
30.0918	-39092
30.118	-39056
30.1443	-39044
30.1705	-39196
30.1968	-38932
30.2231	-39004
30.2493	-39096
30.2756	-39128
30.3019	-39100
30.3281	-39104
30.3544	-38986
30.3806	-39130
30.4069	-39110
30.4332	-39146
30.4594	-39092
30.4857	-39090
30.5119	-39076
30.5382	-39086
30.5645	-39156
30.5907	-39102
30.617	-39108
30.6432	-39064
30.6695	-39206
30.6958	-38996
30.722	-39136
30.7483	-39226
30.7745	-39226
30.8008	-39044
30.8271	-39032
30.8533	-39204
30.8796	-39160
30.9058	-39184
30.9321	-39128
30.9584	-39148
30.9846	-39050
31.0109	-39100
31.0371	-39146
31.0634	-39200
31.0897	-39180
31.1159	-39062
31.1422	-39194
31.1684	-39214
31.1947	-39192
31.221	-39160
31.2472	-39014
31.2735	-39084
31.2997	-39076
31.326	-38980
31.3523	-39022
31.3785	-39050
31.4048	-39038
31.431	-39042
31.4573	-39154
31.4836	-39186
31.5098	-39134
31.5361	-39114
31.5623	-39162
31.5886	-39148
31.6149	-39210
31.6411	-39198
31.6674	-39098
31.6937	-39230
31.7199	-39142
31.7462	-39198
31.7724	-39304
31.7987	-39228
31.825	-39244
31.8512	-39126
31.8775	-39160
31.9037	-39318
31.93	-39274
31.9563	-39152
31.9825	-39222
32.0088	-39278
32.035	-39334
32.0613	-39228
32.0876	-39116
32.1138	-39292
32.1401	-39136
32.1664	-39216
32.1926	-39326
32.2189	-39224
32.2451	-39238
32.2714	-39242
32.2976	-39222
32.3239	-39222
32.3502	-39136
32.3764	-39300
32.4027	-39248
32.429	-39274
32.4552	-39234
32.4815	-39378
32.5077	-39234
32.534	-39292
32.5603	-39290
32.5865	-39386
32.6128	-39222
32.639	-39264
32.6653	-39302
32.6916	-39284
32.7178	-39276
32.7441	-39314
32.7703	-39138
32.7966	-39254
32.8229	-39070
32.8491	-39286
32.8754	-39156
32.9016	-39264
32.9279	-39258
32.9542	-39320
32.9804	-39312
33.0067	-39394
33.0329	-39276
33.0592	-39376
33.0855	-39228
33.1117	-39352
33.138	-39278
33.1643	-39278
33.1905	-39308
33.2168	-39286
33.243	-39292
33.2693	-39328
33.2955	-39498
33.3218	-39382
33.3481	-39308
33.3743	-39264
33.4006	-39330
33.4269	-39272
33.4531	-39298
33.4794	-39246
33.5056	-39308
33.5319	-39290
33.5582	-39374
33.5844	-39422
33.6107	-39264
33.6369	-39304
33.6632	-39408
33.6895	-39374
33.7157	-39320
33.742	-39436
33.7682	-39328
33.7945	-39370
33.8208	-39352
33.847	-39286
33.8733	-39360
33.8995	-39310
33.9258	-39342
33.9521	-39332
33.9783	-39486
34.0046	-39308
34.0309	-39320
34.0571	-39332
34.0834	-39308
34.1096	-39424
34.1359	-39382
34.1621	-39260
34.1884	-39454
34.2147	-39246
34.2409	-39280
34.2672	-39198
34.2934	-39400
34.3197	-39278
34.346	-39346
34.3722	-39312
34.3985	-39490
34.4248	-39316
34.451	-39404
34.4773	-39298
34.5035	-39346
34.5298	-39284
34.5561	-39320
34.5823	-39174
34.6086	-39268
34.6348	-39324
34.6611	-39406
34.6874	-39294
34.7136	-39382
34.7399	-39300
34.7661	-39262
34.7924	-39302
34.8187	-39394
34.8449	-39450
34.8712	-39420
34.8974	-39374
34.9237	-39336
34.95	-39402
34.9762	-39324
35.0025	-39350
35.0288	-39324
35.055	-39328
35.0813	-39254
35.1075	-39326
35.1338	-39410
35.16	-39434
35.1863	-39384
35.2126	-39430
35.2388	-39330
35.2651	-39298
35.2914	-39342
35.3176	-39324
35.3439	-39374
35.3701	-39484
35.3964	-39352
35.4227	-39246
35.4489	-39212
35.4752	-39354
35.5014	-39336
35.5277	-39278
35.554	-39366
35.5802	-39284
35.6065	-39244
35.6327	-39200
35.659	-39256
35.6853	-39210
35.7115	-39172
35.7378	-39102
35.764	-38922
35.7903	-38692
35.8166	-38562
35.8428	-38586
35.8691	-38662
35.8954	-38808
35.9216	-38944
35.9479	-38882
35.9741	-39084
36.0004	-39210
36.0266	-39218
36.0529	-39184
36.0792	-39326
36.1054	-39278
36.1317	-39334
36.1579	-39234
36.1842	-39338
36.2105	-39340
36.2367	-39316
36.263	-39234
36.2893	-39290
36.3155	-39344
36.3418	-39358
36.368	-39268
36.3943	-39268
36.4206	-39390
36.4468	-39294
36.4731	-39348
36.4993	-39364
36.5256	-39302
36.5519	-39318
36.5781	-39358
36.6044	-39138
36.6306	-39416
36.6569	-39270
36.6832	-39288
36.7094	-39376
36.7357	-39248
36.7619	-39378
36.7882	-39336
36.8145	-39344
36.8407	-39398
36.867	-39326
36.8933	-39330
36.9195	-39254
36.9458	-39272
36.972	-39298
36.9983	-39274
37.0245	-39300
37.0508	-39332
37.0771	-39274
37.1033	-39238
37.1296	-39350
37.1559	-39322
37.1821	-39266
37.2084	-39282
37.2346	-39268
37.2609	-39228
37.2872	-39390
37.3134	-39280
37.3397	-39336
37.3659	-39388
37.3922	-39280
37.4185	-39318
37.4447	-39284
37.471	-39234
37.4972	-39302
37.5235	-39358
37.5498	-39372
37.576	-39476
37.6023	-39314
37.6285	-39288
37.6548	-39334
37.6811	-39384
37.7073	-39422
37.7336	-39378
37.7599	-39350
37.7861	-39402
37.8124	-39312
37.8386	-39392
37.8649	-39290
37.8912	-39378
37.9174	-39412
37.9437	-39250
37.9699	-39314
37.9962	-39326
38.0224	-39244
38.0487	-39370
38.075	-39308
38.1012	-39380
38.1275	-39302
38.1538	-39390
38.18	-39346
38.2063	-39334
38.2325	-39358
38.2588	-39244
38.2851	-39340
38.3113	-39394
38.3376	-39386
38.3638	-39286
38.3901	-39332
38.4164	-39270
38.4426	-39368
38.4689	-39278
38.4951	-39440
38.5214	-39310
38.5477	-39266
38.5739	-39260
38.6002	-39306
38.6264	-39350
38.6527	-39312
38.679	-39372
38.7052	-39272
38.7315	-39334
38.7578	-39424
38.784	-39426
38.8103	-39492
38.8365	-39238
38.8628	-39222
38.889	-39330
38.9153	-39316
38.9416	-39300
38.9678	-39346
38.9941	-39268
39.0204	-39358
39.0466	-39266
39.0729	-39180
39.0991	-39216
39.1254	-39132
39.1517	-39082
39.1779	-38868
39.2042	-38642
39.2304	-38440
39.2567	-38082
39.283	-38198
39.3092	-38318
39.3355	-38590
39.3617	-38678
39.388	-38712
39.4143	-38986
39.4405	-39080
39.4668	-39220
39.493	-39320
39.5193	-39286
39.5456	-39338
39.5718	-39340
39.5981	-39276
39.6243	-39410
39.6506	-39382
39.6769	-39386
39.7031	-39284
39.7294	-39350
39.7557	-39410
39.7819	-39474
39.8082	-39386
39.8344	-39398
39.8607	-39406
39.8869	-39398
39.9132	-39336
39.9395	-39386
39.9657	-39252
39.992	-39368
40.0183	-39366
40.0445	-39458
40.0708	-39414
40.097	-39416
40.1233	-39438
40.1496	-39434
40.1758	-39340
40.2021	-39344
40.2283	-39330
40.2546	-39528
40.2809	-39298
40.3071	-39346
40.3334	-39410
40.3596	-39286
40.3859	-39446
40.4122	-39378
40.4384	-39308
40.4647	-39392
40.4909	-39382
40.5172	-39326
40.5435	-39366
40.5697	-39426
40.596	-39244
40.6223	-39402
40.6485	-39408
40.6748	-39292
40.701	-39352
40.7273	-39418
40.7535	-39296
40.7798	-39412
40.8061	-39252
40.8323	-39316
40.8586	-39404
40.8849	-39456
40.9111	-39318
40.9374	-39358
40.9636	-39370
40.9899	-39274
41.0162	-39422
41.0424	-39390
41.0687	-39328
41.0949	-39262
41.1212	-39366
41.1475	-39386
41.1737	-39358
41.2	-39294
41.2262	-39424
41.2525	-39322
41.2788	-39374
41.305	-39384
41.3313	-39404
41.3576	-39324
41.3838	-39314
41.4101	-39368
41.4363	-39322
41.4626	-39368
41.4888	-39298
41.5151	-39308
41.5414	-39302
41.5676	-39352
41.5939	-39316
41.6202	-39224
41.6464	-39270
41.6727	-39288
41.6989	-39352
41.7252	-39226
41.7514	-39260
41.7777	-39210
41.804	-39232
41.8302	-39336
41.8565	-39258
41.8828	-39276
41.909	-39266
41.9353	-39222
41.9615	-39248
41.9878	-39214
42.0141	-39274
42.0403	-39288
42.0666	-39208
42.0928	-39256
42.1191	-39150
42.1454	-39120
42.1716	-39158
42.1979	-39022
42.2241	-38848
42.2504	-38886
42.2767	-39172
42.3029	-38936
42.3292	-38932
42.3554	-38760
42.3817	-38922
42.408	-38802
42.4342	-38924
42.4605	-38892
42.4868	-38958
42.513	-38794
42.5393	-38956
42.5655	-38890
42.5918	-38904
42.618	-38996
42.6443	-38832
42.6706	-38930
42.6968	-38744
42.7231	-38962
42.7494	-38658
42.7756	-38678
42.8019	-38762
42.8281	-38668
42.8544	-38442
42.8807	-38496
42.9069	-38492
42.9332	-38138
42.9594	-37980
42.9857	-37500
43.012	-37016
43.0382	-36992
43.0645	-36928
43.0907	-36836
43.117	-36496
43.1433	-36200
43.1695	-35322
43.1958	-34618
43.2221	-32788
43.2483	-30978
43.2746	-28174
43.3008	-26352
43.3271	-27332
43.3533	-29660
43.3796	-30732
43.4059	-31252
43.4321	-32212
43.4584	-34156
43.4847	-35588
43.5109	-36620
43.5372	-37190
43.5634	-37516
43.5897	-37912
43.6159	-38068
43.6422	-38292
43.6685	-38426
43.6947	-38558
43.721	-38794
43.7473	-38628
43.7735	-38630
43.7998	-38652
43.826	-38666
43.8523	-38710
43.8786	-38830
43.9048	-38828
43.9311	-38772
43.9573	-38848
43.9836	-38766
44.0099	-38844
44.0361	-38678
44.0624	-38892
44.0886	-38914
44.1149	-38832
44.1412	-38826
44.1674	-38742
44.1937	-39012
44.2199	-38888
44.2462	-38914
44.2725	-38944
44.2987	-38808
44.325	-38872
44.3513	-38834
44.3775	-38950
44.4038	-38806
44.43	-38774
44.4563	-38898
44.4826	-38854
44.5088	-38854
44.5351	-38858
44.5613	-38868
44.5876	-38976
44.6139	-38924
44.6401	-38998
44.6664	-38964
44.6926	-39012
44.7189	-39110
44.7452	-39020
44.7714	-39062
44.7977	-39112
44.8239	-39028
44.8502	-38954
44.8765	-39154
44.9027	-39142
44.929	-39180
44.9552	-39144
44.9815	-39106
45.0078	-39188
45.034	-39292
45.0603	-39164
45.0866	-39216
45.1128	-39138
45.1391	-39188
45.1653	-39228
45.1916	-39096
45.2178	-39352
45.2441	-39284
45.2704	-39276
45.2966	-39252
45.3229	-39196
45.3492	-39274
45.3754	-39250
45.4017	-39312
45.4279	-39166
45.4542	-39258
45.4804	-39386
45.5067	-39368
45.533	-39312
45.5592	-39280
45.5855	-39316
45.6118	-39264
45.638	-39354
45.6643	-39340
45.6905	-39298
45.7168	-39322
45.7431	-39228
45.7693	-39270
45.7956	-39462
45.8218	-39234
45.8481	-39312
45.8744	-39340
45.9006	-39402
45.9269	-39360
45.9531	-39362
45.9794	-39396
46.0057	-39390
46.0319	-39360
46.0582	-39326
46.0844	-39492
46.1107	-39448
46.137	-39376
46.1632	-39482
46.1895	-39428
46.2157	-39352
46.242	-39392
46.2683	-39308
46.2945	-39294
46.3208	-39308
46.3471	-39468
46.3733	-39392
46.3996	-39398
46.4258	-39484
46.4521	-39440
46.4784	-39408
46.5046	-39398
46.5309	-39334
46.5571	-39458
46.5834	-39388
46.6097	-39486
46.6359	-39380
46.6622	-39402
46.6884	-39376
46.7147	-39376
46.741	-39386
46.7672	-39386
46.7935	-39312
46.8197	-39358
46.846	-39284
46.8723	-39468
46.8985	-39206
46.9248	-39160
46.9511	-38946
46.9773	-38974
47.0036	-39004
47.0298	-39116
47.0561	-39106
47.0823	-39076
47.1086	-39058
47.1349	-39178
47.1611	-39146
47.1874	-39174
47.2137	-39146
47.2399	-39026
47.2662	-38960
47.2924	-38722
47.3187	-38404
47.3449	-38184
47.3712	-38062
47.3975	-38234
47.4237	-38448
47.45	-38608
47.4763	-38482
47.5025	-38574
47.5288	-38828
47.555	-39086
47.5813	-39202
47.6076	-39234
47.6338	-39228
47.6601	-39282
47.6863	-39354
47.7126	-39366
47.7389	-39432
47.7651	-39384
47.7914	-39482
47.8176	-39566
47.8439	-39422
47.8702	-39516
47.8964	-39346
47.9227	-39386
47.949	-39480
47.9752	-39458
48.0015	-39498
48.0277	-39458
48.054	-39436
48.0802	-39488
48.1065	-39368
48.1328	-39344
48.159	-39362
48.1853	-39288
48.2116	-39218
48.2378	-39142
48.2641	-39056
48.2903	-38884
48.3166	-38552
48.3429	-38120
48.3691	-37836
48.3954	-38198
48.4216	-38460
48.4479	-38398
48.4742	-38448
48.5004	-38622
48.5267	-38780
48.5529	-38992
48.5792	-39082
48.6055	-39198
48.6317	-39100
48.658	-39278
48.6842	-39462
48.7105	-39476
48.7368	-39354
48.763	-39514
48.7893	-39466
48.8156	-39416
48.8418	-39498
48.8681	-39528
48.8943	-39528
48.9206	-39410
48.9468	-39444
48.9731	-39624
48.9994	-39590
49.0256	-39618
49.0519	-39520
49.0782	-39412
49.1044	-39442
49.1307	-39542
49.1569	-39588
49.1832	-39464
49.2094	-39562
49.2357	-39544
49.262	-39478
49.2882	-39418
49.3145	-39550
49.3408	-39572
49.367	-39536
49.3933	-39486
49.4195	-39430
49.4458	-39476
49.4721	-39546
49.4983	-39436
49.5246	-39470
49.5508	-39564
49.5771	-39510
49.6034	-39592
49.6296	-39400
49.6559	-39494
49.6821	-39344
49.7084	-39504
49.7347	-39460
49.7609	-39492
49.7872	-39448
49.8135	-39312
49.8397	-39552
49.866	-39496
49.8922	-39346
49.9185	-39428
49.9447	-39388
49.971	-39272
49.9973	-39302
50.0235	-39274
50.0498	-39176
50.0761	-39170
50.1023	-39166
50.1286	-39120
50.1548	-39086
50.1811	-39002
50.2074	-38928
50.2336	-38626
50.2599	-38560
50.2861	-38418
50.3124	-38194
50.3387	-37944
50.3649	-37328
50.3912	-36830
50.4174	-36316
50.4437	-36290
50.47	-36448
50.4962	-36862
50.5225	-37104
50.5487	-37038
50.575	-37516
50.6013	-37672
50.6275	-38310
50.6538	-38446
50.6801	-38660
50.7063	-38754
50.7326	-38966
50.7588	-39062
50.7851	-39158
50.8113	-39126
50.8376	-39288
50.8639	-39262
50.8901	-39250
50.9164	-39386
50.9427	-39360
50.9689	-39502
50.9952	-39490
51.0214	-39502
51.0477	-39462
51.074	-39440
51.1002	-39478
51.1265	-39510
51.1527	-39574
51.179	-39596
51.2053	-39572
51.2315	-39564
51.2578	-39600
51.284	-39580
51.3103	-39516
51.3366	-39590
51.3628	-39574
51.3891	-39574
51.4153	-39604
51.4416	-39594
51.4679	-39580
51.4941	-39570
51.5204	-39614
51.5466	-39594
51.5729	-39588
51.5992	-39638
51.6254	-39644
51.6517	-39566
51.678	-39566
51.7042	-39576
51.7305	-39574
51.7567	-39636
51.783	-39664
51.8092	-39628
51.8355	-39608
51.8618	-39686
51.888	-39652
51.9143	-39614
51.9406	-39678
51.9668	-39622
51.9931	-39568
52.0193	-39628
52.0456	-39684
52.0719	-39574
52.0981	-39574
52.1244	-39654
52.1506	-39646
52.1769	-39618
52.2032	-39610
52.2294	-39620
52.2557	-39548
52.2819	-39558
52.3082	-39596
52.3345	-39608
52.3607	-39608
52.387	-39648
52.4132	-39566
52.4395	-39582
52.4658	-39646
52.492	-39584
52.5183	-39580
52.5446	-39584
52.5708	-39554
52.5971	-39590
52.6233	-39644
52.6496	-39568
52.6758	-39666
52.7021	-39598
52.7284	-39528
52.7546	-39650
52.7809	-39574
52.8072	-39670
52.8334	-39632
52.8597	-39598
52.8859	-39654
52.9122	-39624
52.9385	-39630
52.9647	-39584
52.991	-39722
53.0172	-39684
53.0435	-39596
53.0698	-39544
53.096	-39572
53.1223	-39554
53.1485	-39640
53.1748	-39506
53.2011	-39664
53.2273	-39708
53.2536	-39680
53.2798	-39552
53.3061	-39686
53.3324	-39674
53.3586	-39680
53.3849	-39574
53.4111	-39710
53.4374	-39680
53.4637	-39692
53.4899	-39502
53.5162	-39624
53.5425	-39650
53.5687	-39552
53.595	-39544
53.6212	-39670
53.6475	-39562
53.6737	-39638
53.7	-39544
53.7263	-39586
53.7525	-39634
53.7788	-39606
53.8051	-39604
53.8313	-39602
53.8576	-39586
53.8838	-39618
53.9101	-39630
53.9364	-39586
53.9626	-39498
53.9889	-39436
54.0151	-39452
54.0414	-39460
54.0677	-39530
54.0939	-39430
54.1202	-39354
54.1464	-39488
54.1727	-39342
54.199	-39372
54.2252	-39306
54.2515	-39220
54.2777	-39056
54.304	-39066
54.3303	-39010
54.3565	-39032
54.3828	-38868
54.4091	-38692
54.4353	-38660
54.4616	-38502
54.4878	-38480
54.5141	-38514
54.5403	-38454
54.5666	-38498
54.5929	-38564
54.6191	-38760
54.6454	-38694
54.6716	-38882
54.6979	-38922
54.7242	-39142
54.7504	-39160
54.7767	-39248
54.803	-39372
54.8292	-39510
54.8555	-39444
54.8817	-39388
54.908	-39552
54.9343	-39554
54.9605	-39578
54.9868	-39536
55.013	-39566
55.0393	-39610
55.0656	-39676
55.0918	-39546
55.1181	-39626
55.1443	-39720
55.1706	-39772
55.1969	-39686
55.2231	-39730
55.2494	-39680
55.2756	-39632
55.3019	-39570
55.3282	-39792
55.3544	-39704
55.3807	-39658
55.407	-39808
55.4332	-39666
55.4595	-39756
55.4857	-39714
55.512	-39634
55.5382	-39752
55.5645	-39718
55.5908	-39742
55.617	-39726
55.6433	-39760
55.6696	-39738
55.6958	-39750
55.7221	-39780
55.7483	-39822
55.7746	-39742
55.8009	-39798
55.8271	-39840
55.8534	-39692
55.8796	-39772
55.9059	-39740
55.9322	-39708
55.9584	-39764
55.9847	-39754
56.0109	-39768
56.0372	-39796
56.0635	-39780
56.0897	-39736
56.116	-39780
56.1422	-39748
56.1685	-39746
56.1948	-39722
56.221	-39776
56.2473	-39778
56.2736	-39636
56.2998	-39718
56.3261	-39620
56.3523	-39702
56.3786	-39568
56.4049	-39588
56.4311	-39420
56.4574	-39548
56.4836	-39630
56.5099	-39590
56.5361	-39688
56.5624	-39692
56.5887	-39516
56.6149	-39562
56.6412	-39668
56.6675	-39612
56.6937	-39862
56.72	-39724
56.7462	-39704
56.7725	-39766
56.7988	-39726
56.825	-39754
56.8513	-39710
56.8775	-39714
56.9038	-39708
56.9301	-39766
56.9563	-39608
56.9826	-39728
57.0088	-39642
57.0351	-39752
57.0614	-39774
57.0876	-39636
57.1139	-39680
57.1401	-39744
57.1664	-39500
57.1927	-39402
57.2189	-39350
57.2452	-39140
57.2715	-39146
57.2977	-39296
57.324	-39330
57.3502	-39372
57.3765	-39356
57.4027	-39380
57.429	-39404
57.4553	-39524
57.4815	-39530
57.5078	-39648
57.5341	-39688
57.5603	-39736
57.5866	-39804
57.6128	-39612
57.6391	-39724
57.6654	-39752
57.6916	-39754
57.7179	-39838
57.7441	-39734
57.7704	-39818
57.7967	-39774
57.8229	-39746
57.8492	-39746
57.8754	-39704
57.9017	-39730
57.928	-39764
57.9542	-39666
57.9805	-39654
58.0067	-39662
58.033	-39766
58.0593	-39770
58.0855	-39688
58.1118	-39762
58.138	-39760
58.1643	-39750
58.1906	-39814
58.2168	-39792
58.2431	-39736
58.2694	-39786
58.2956	-39808
58.3219	-39752
58.3481	-39684
58.3744	-39912
58.4006	-39778
58.4269	-39810
58.4532	-39776
58.4794	-39802
58.5057	-39720
58.532	-39860
58.5582	-39800
58.5845	-39804
58.6107	-39808
58.637	-39814
58.6633	-39846
58.6895	-39810
58.7158	-39772
58.742	-39896
58.7683	-39840
58.7946	-39778
58.8208	-39820
58.8471	-39808
58.8733	-39822
58.8996	-39772
58.9259	-39708
58.9521	-39842
58.9784	-39880
59.0046	-39818
59.0309	-39822
59.0572	-39756
59.0834	-39810
59.1097	-39826
59.136	-39712
59.1622	-39760
59.1885	-39806
59.2147	-39842
59.241	-39746
59.2672	-39810
59.2935	-39756
59.3198	-39730
59.346	-39738
59.3723	-39722
59.3986	-39754
59.4248	-39860
59.4511	-39852
59.4773	-39762
59.5036	-39722
59.5299	-39822
59.5561	-39830
59.5824	-39774
59.6086	-39880
59.6349	-39694
59.6612	-39760
59.6874	-39758
59.7137	-39728
59.7399	-39794
59.7662	-39786
59.7925	-39590
59.8187	-39738
59.845	-39776
59.8712	-39766
59.8975	-39816
59.9238	-39702
59.95	-39814
59.9763	-39698
60.0025	-39716
60.0288	-39780
60.0551	-39746
60.0813	-39778
60.1076	-39666
60.1339	-39630
60.1601	-39734
60.1864	-39686
60.2126	-39732
60.2389	-39696
60.2651	-39604
60.2914	-39642
60.3177	-39728
60.3439	-39700
60.3702	-39710
60.3965	-39720
60.4227	-39574
60.449	-39588
60.4752	-39536
60.5015	-39404
60.5278	-39352
60.554	-39328
60.5803	-39332
60.6065	-39500
60.6328	-39514
60.6591	-39410
60.6853	-39490
60.7116	-39442
60.7378	-39578
60.7641	-39540
60.7904	-39498
60.8166	-39548
60.8429	-39372
60.8691	-39448
60.8954	-39618
60.9217	-39620
60.9479	-39618
60.9742	-39596
61.0005	-39642
61.0267	-39510
61.053	-39592
61.0792	-39674
61.1055	-39762
61.1317	-39716
61.158	-39580
61.1843	-39650
61.2105	-39584
61.2368	-39554
61.263	-39400
61.2893	-39620
61.3156	-39680
61.3418	-39622
61.3681	-39518
61.3944	-39674
61.4206	-39628
61.4469	-39710
61.4731	-39780
61.4994	-39780
61.5257	-39620
61.5519	-39664
61.5782	-39622
61.6044	-39714
61.6307	-39752
61.657	-39778
61.6832	-39670
61.7095	-39732
61.7357	-39788
61.762	-39706
61.7883	-39682
61.8145	-39720
61.8408	-39650
61.867	-39688
61.8933	-39674
61.9196	-39644
61.9458	-39634
61.9721	-39662
61.9984	-39664
62.0246	-39768
62.0509	-39586
62.0771	-39690
62.1034	-39718
62.1296	-39714
62.1559	-39652
62.1822	-39730
62.2084	-39678
62.2347	-39702
62.261	-39668
62.2872	-39662
62.3135	-39654
62.3397	-39632
62.366	-39678
62.3923	-39688
62.4185	-39742
62.4448	-39724
62.471	-39586
62.4973	-39690
[truncated: 666 more rows]

## Sheet: GDE
10.0248	8376
10.0642	8715
10.1036	8256
10.143	8331
10.1823	8136
10.2217	8415
10.2611	7980
10.3005	8145
10.3399	8295
10.3793	8067
10.4187	8199
10.4581	8271
10.4975	7854
10.5369	7851
10.5762	8190
10.6156	8037
10.655	7887
10.6944	7872
10.7338	8112
10.7732	8052
10.8126	8181
10.852	7791
10.8914	7692
10.9308	7806
10.9702	8001
11.0096	7641
11.0489	7887
11.0883	7956
11.1277	7617
11.1671	7560
11.2065	7506
11.2459	7251
11.2853	7656
11.3247	7611
11.3641	7347
11.4035	7368
11.4428	7488
11.4822	7791
11.5216	7716
11.561	7287
11.6004	7569
11.6398	7464
11.6792	7503
11.7186	7191
11.758	7278
11.7974	7323
11.8368	7029
11.8762	7215
11.9155	7155
11.9549	7122
11.9943	6990
12.0337	7161
12.0731	7182
12.1125	7131
12.1519	7233
12.1913	7035
12.2307	6996
12.27	7143
12.3094	7314
12.3488	7161
12.3882	7080
12.4276	7245
12.467	7113
12.5064	7113
12.5458	7344
12.5852	7065
12.6246	6933
12.664	6900
12.7034	7053
12.7427	6762
12.7821	6945
12.8215	6708
12.8609	6738
12.9003	6864
12.9397	6498
12.9791	6816
13.0185	6876
13.0579	6717
13.0973	6834
13.1366	6696
13.176	6780
13.2154	6684
13.2548	6777
13.2942	6717
13.3336	7041
13.373	6843
13.4124	6792
13.4518	6669
13.4912	6930
13.5306	6825
13.57	6804
13.6093	6744
13.6487	6594
13.6881	6726
13.7275	6807
13.7669	6471
13.8063	6690
13.8457	6555
13.8851	6789
13.9245	6444
13.9639	6597
14.0032	6507
14.0426	6453
14.082	6690
14.1214	6630
14.1608	6441
14.2002	6441
14.2396	6480
14.279	6615
14.3184	6516
14.3578	6777
14.3972	6432
14.4366	6564
14.4759	6669
14.5153	6417
14.5547	6402
14.5941	6342
14.6335	6531
14.6729	6108
14.7123	6270
14.7517	6381
14.7911	6408
14.8305	6186
14.8698	6336
14.9092	6156
14.9486	6405
14.988	6222
15.0274	6216
15.0668	6351
15.1062	6306
15.1456	6372
15.185	6717
15.2244	6276
15.2638	6216
15.3032	6333
15.3425	6252
15.3819	6312
15.4213	6273
15.4607	6354
15.5001	6213
15.5395	6177
15.5789	6216
15.6183	6294
15.6577	6381
15.6971	6516
15.7364	6294
15.7758	6210
15.8152	6264
15.8546	6246
15.894	5928
15.9334	6339
15.9728	6405
16.0122	6294
16.0516	6093
16.091	6294
16.1304	6531
16.1698	6501
16.2091	6393
16.2485	6450
16.2879	6501
16.3273	6084
16.3667	6192
16.4061	6138
16.4455	6438
16.4849	6252
16.5243	6471
16.5637	6312
16.603	6192
16.6424	6108
16.6818	6255
16.7212	6438
16.7606	6357
16.8	6237
16.8394	6276
16.8788	6159
16.9182	6495
16.9576	6324
16.997	6465
17.0363	6114
17.0757	6594
17.1151	6222
17.1545	6309
17.1939	6081
17.2333	6150
17.2727	6057
17.3121	6354
17.3515	5916
17.3909	6198
17.4303	6000
17.4697	6201
17.509	6063
17.5484	6252
17.5878	6123
17.6272	6093
17.6666	6066
17.706	6120
17.7454	6273
17.7848	6390
17.8242	6387
17.8636	6744
17.903	7320
17.9423	7341
17.9817	8328
18.0211	8907
18.0605	9930
18.0999	10326
18.1393	10725
18.1787	10812
18.2181	9378
18.2575	8100
18.2968	6885
18.3362	6534
18.3756	5865
18.415	5730
18.4544	5454
18.4938	5148
18.5332	5055
18.5726	5274
18.612	5046
18.6514	5127
18.6908	4869
18.7301	4776
18.7695	4905
18.8089	4692
18.8483	4725
18.8877	4788
18.9271	4821
18.9665	4641
19.0059	4890
19.0453	4608
19.0847	4668
19.1241	4632
19.1635	4536
19.2028	4515
19.2422	4599
19.2816	4377
19.321	4398
19.3604	4434
19.3998	4542
19.4392	4464
19.4786	4278
19.518	4398
19.5574	4395
19.5968	4467
19.6361	4359
19.6755	4494
19.7149	4440
19.7543	4656
19.7937	4707
19.8331	4284
19.8725	4314
19.9119	4302
19.9513	4452
19.9907	4509
20.03	4173
20.0694	4263
20.1088	4425
20.1482	4218
20.1876	4212
20.227	4344
20.2664	4338
20.3058	4230
20.3452	4320
20.3846	4503
20.424	4281
20.4633	4278
20.5027	4260
20.5421	4338
20.5815	4386
20.6209	4320
20.6603	4323
20.6997	4317
20.7391	4290
20.7785	4224
20.8179	4032
20.8573	4404
20.8967	4443
20.936	4410
20.9754	4257
21.0148	4515
21.0542	4524
21.0936	4536
21.133	4413
21.1724	4500
21.2118	4767
21.2512	4725
21.2906	4836
21.33	4842
21.3693	5175
21.4087	5496
21.4481	5088
21.4875	5076
21.5269	4638
21.5663	4713
21.6057	4509
21.6451	4374
21.6845	4797
21.7239	4590
21.7632	4593
21.8026	4488
21.842	4734
21.8814	4515
21.9208	4728
21.9602	4584
21.9996	4545
22.039	4650
22.0784	4614
22.1178	4629
22.1572	4755
22.1965	4659
22.2359	4878
22.2753	5034
22.3147	4782
22.3541	4992
22.3935	4767
22.4329	5064
22.4723	4953
22.5117	5049
22.5511	4947
22.5905	4791
22.6299	4977
22.6692	5091
22.7086	5241
22.748	5142
22.7874	5202
22.8268	5352
22.8662	5550
22.9056	5811
22.945	5838
22.9844	6288
23.0238	6657
23.0632	6783
23.1025	6066
23.1419	5928
23.1813	5661
23.2207	5760
23.2601	5757
23.2995	5760
23.3389	5826
23.3783	5928
23.4177	5643
23.457	6135
23.4964	5919
23.5358	6204
23.5752	5865
23.6146	6180
23.654	6276
23.6934	6291
23.7328	6603
23.7722	6930
23.8116	6954
23.851	6501
23.8904	6666
23.9297	7107
23.9691	6849
24.0085	6840
24.0479	6693
24.0873	6978
24.1267	7041
24.1661	7071
24.2055	7062
24.2449	7158
24.2843	7233
24.3237	7263
24.363	7086
24.4024	7593
24.4418	7695
24.4812	7374
24.5206	7389
24.56	8118
24.5994	8244
24.6388	8223
24.6782	8133
24.7176	8136
24.7569	8154
24.7963	8325
24.8357	8508
24.8751	8601
24.9145	8745
24.9539	9114
24.9933	9213
25.0327	9150
25.0721	9294
25.1115	9576
25.1509	9561
25.1902	9513
25.2296	9807
25.269	9735
25.3084	10077
25.3478	9957
25.3872	10371
25.4266	10260
25.466	10581
25.5054	10797
25.5448	10827
25.5842	11133
25.6236	11028
25.6629	11481
25.7023	11811
25.7417	12042
25.7811	11697
25.8205	12006
25.8599	12249
25.8993	12324
25.9387	12594
25.9781	12999
26.0175	13611
26.0569	14154
26.0962	14988
26.1356	15597
26.175	16830
26.2144	18963
26.2538	21501
26.2932	25617
26.3326	32175
26.372	39954
26.4114	51969
26.4508	66006
26.4901	80466
26.5295	93108
26.5689	94149
26.6083	81948
26.6477	62133
26.6871	44016
26.7265	30648
26.7659	22380
26.8053	17544
26.8447	14646
26.8841	12414
26.9234	11133
26.9628	9837
27.0022	9393
27.0416	8484
27.081	7860
27.1204	7584
27.1598	7116
27.1992	6813
27.2386	6459
27.278	6135
27.3174	6084
27.3568	5874
27.3961	5595
27.4355	5337
27.4749	5367
27.5143	5139
27.5537	4980
27.5931	5196
27.6325	4881
27.6719	4716
27.7113	4620
27.7507	4173
27.7901	4347
27.8294	4215
27.8688	4365
27.9082	4134
27.9476	4122
27.987	3990
28.0264	3792
28.0658	3951
28.1052	3966
28.1446	3921
28.184	3822
28.2233	3624
28.2627	3504
28.3021	3660
28.3415	3333
28.3809	3513
28.4203	3639
28.4597	3321
28.4991	3384
28.5385	3330
28.5779	3180
28.6173	3330
28.6566	3318
28.696	3219
28.7354	3237
28.7748	3090
28.8142	3135
28.8536	3042
28.893	3054
28.9324	3048
28.9718	3039
29.0112	3018
29.0506	3120
29.09	3282
29.1293	3489
29.1687	3729
29.2081	4395
29.2475	5823
29.2869	7863
29.3263	12546
29.3657	19416
29.4051	19707
29.4445	15618
29.4839	10341
29.5233	6285
29.5626	4308
29.602	3354
29.6414	3123
29.6808	2931
29.7202	2796
29.7596	2670
29.799	2538
29.8384	2688
29.8778	2502
29.9171	2172
29.9565	2487
29.9959	2247
30.0353	2346
30.0747	2250
30.1141	2343
30.1535	2100
30.1929	2355
30.2323	2256
30.2717	2106
30.3111	2151
30.3504	2097
30.3898	2136
30.4292	2118
30.4686	2055
30.508	2202
30.5474	2007
30.5868	2181
30.6262	2061
30.6656	1839
30.705	1935
30.7444	2115
30.7838	1929
30.8231	1941
30.8625	2010
30.9019	2019
30.9413	1944
30.9807	1944
31.0201	2019
31.0595	1749
31.0989	1959
31.1383	1923
31.1777	2037
31.2171	1974
31.2564	2022
31.2958	2010
31.3352	2136
31.3746	2154
31.414	2253
31.4534	2292
31.4928	2115
31.5322	2019
31.5716	2046
31.611	1980
31.6503	1863
31.6897	2103
31.7291	1929
31.7685	1926
31.8079	1884
31.8473	1728
31.8867	1839
31.9261	1860
31.9655	1866
32.0049	1767
32.0443	1761
32.0836	1641
32.123	1686
32.1624	1878
32.2018	1833
32.2412	1677
32.2806	1731
32.32	1749
32.3594	1716
32.3988	1767
32.4382	1749
32.4776	1716
32.517	1779
32.5563	1749
32.5957	1737
32.6351	1698
32.6745	1752
32.7139	1704
32.7533	1713
32.7927	1629
32.8321	1704
32.8715	1689
32.9109	1650
32.9502	1641
32.9896	1551
33.029	1683
33.0684	1629
33.1078	1689
33.1472	1509
33.1866	1647
33.226	1578
33.2654	1647
33.3048	1650
33.3442	1677
33.3835	1653
33.4229	1563
33.4623	1617
33.5017	1551
33.5411	1584
33.5805	1527
33.6199	1584
33.6593	1530
33.6987	1644
33.7381	1596
33.7775	1563
33.8169	1563
33.8562	1662
33.8956	1665
33.935	1488
33.9744	1689
34.0138	1728
34.0532	1485
34.0926	1566
34.132	1488
34.1714	1653
34.2108	1656
34.2501	1629
34.2895	1614
34.3289	1578
34.3683	1521
34.4077	1551
34.4471	1575
34.4865	1545
34.5259	1617
34.5653	1653
34.6047	1503
34.6441	1509
34.6835	1578
34.7228	1614
34.7622	1683
34.8016	1527
34.841	1542
34.8804	1635
34.9198	1560
34.9592	1473
34.9986	1416
35.038	1653
35.0774	1548
35.1168	1560
35.1561	1638
35.1955	1557
35.2349	1542
35.2743	1440
35.3137	1614
35.3531	1533
35.3925	1698
35.4319	1563
35.4713	1482
35.5106	1605
35.55	1518
35.5894	1509
35.6288	1575
35.6682	1611
35.7076	1545
35.747	1635
35.7864	1884
35.8258	2031
35.8652	2289
35.9046	3009
35.944	4056
35.9833	3564
36.0227	3255
36.0621	2778
36.1015	2292
36.1409	1842
36.1803	1851
36.2197	1665
36.2591	1686
36.2985	1668
36.3379	1572
36.3772	1686
36.4166	1722
36.456	1518
36.4954	1653
36.5348	1641
36.5742	1722
36.6136	1683
36.653	1560
36.6924	1659
36.7318	1581
36.7712	1716
36.8105	1536
36.8499	1620
36.8893	1542
36.9287	1572
36.9681	1764
37.0075	1539
37.0469	1650
37.0863	1743
37.1257	1596
37.1651	1710
37.2045	1623
37.2439	1794
37.2832	1572
37.3226	1662
37.362	1764
37.4014	1602
37.4408	1581
37.4802	1527
37.5196	1668
37.559	1626
37.5984	1494
37.6378	1644
37.6771	1677
37.7165	1515
37.7559	1635
37.7953	1593
37.8347	1641
37.8741	1563
37.9135	1611
37.9529	1677
37.9923	1554
38.0317	1488
38.0711	1620
38.1105	1914
38.1498	1599
38.1892	1494
38.2286	1596
38.268	1563
38.3074	1689
38.3468	1653
38.3862	1530
38.4256	1659
38.465	1569
38.5044	1740
38.5438	1701
38.5831	1614
38.6225	1644
38.6619	1503
38.7013	1584
38.7407	1692
38.7801	1623
38.8195	1551
38.8589	1680
38.8983	1623
38.9377	1620
38.977	1524
39.0164	1656
39.0558	1686
39.0952	1677
39.1346	1830
39.174	1920
39.2134	1845
39.2528	2157
39.2922	2451
39.3316	3540
39.371	4626
39.4104	4755
39.4497	4185
39.4891	3663
39.5285	3285
39.5679	2433
39.6073	2007
39.6467	1962
39.6861	1668
39.7255	1776
39.7649	1614
39.8043	1602
39.8436	1629
39.883	1572
39.9224	1668
39.9618	1635
40.0012	1629
40.0406	1617
40.08	1557
40.1194	1560
40.1588	1425
40.1982	1674
40.2376	1662
40.2769	1551
40.3163	1647
40.3557	1668
40.3951	1509
40.4345	1596
40.4739	1680
40.5133	1578
40.5527	1602
40.5921	1482
40.6315	1542
40.6709	1569
40.7103	1503
40.7496	1455
40.789	1656
40.8284	1620
40.8678	1632
40.9072	1470
40.9466	1581
40.986	1569
41.0254	1707
41.0648	1788
41.1041	1527
41.1435	1575
41.1829	1584
41.2223	1665
41.2617	1884
41.3011	1563
41.3405	1662
41.3799	1686
41.4193	1497
41.4587	1827
41.4981	1557
41.5374	1692
41.5768	1674
41.6162	1698
41.6556	1647
41.695	1596
41.7344	1614
41.7738	1641
41.8132	1656
41.8526	1782
41.892	1749
41.9314	1728
41.9708	1761
42.0101	1629
42.0495	1644
42.0889	1776
42.1283	1719
42.1677	1653
42.2071	1800
42.2465	1797
42.2859	1857
42.3253	2034
42.3647	2151
42.404	2436
42.4434	2385
42.4828	2364
42.5222	2496
42.5616	2208
42.601	2175
42.6404	2373
42.6798	2424
42.7192	2205
42.7586	2241
42.798	2334
42.8374	2373
42.8767	2232
42.9161	2238
42.9555	2541
42.9949	2781
43.0343	2958
43.0737	3693
43.1131	4812
43.1525	5667
43.1919	4545
43.2313	4377
43.2707	4146
43.31	3402
43.3494	2652
43.3888	2442
43.4282	2586
43.4676	2550
43.507	2571
43.5464	2322
43.5858	2364
43.6252	2379
43.6646	2292
43.7039	2277
43.7433	2235
43.7827	2502
43.8221	2340
43.8615	2430
43.9009	2334
43.9403	2250
43.9797	2496
44.0191	2274
44.0585	2292
44.0979	2103
44.1373	2256
44.1766	2454
44.216	2370
44.2554	2382
44.2948	2436
44.3342	2412
44.3736	2358
44.413	2445
44.4524	2445
44.4918	2508
44.5312	2403
44.5705	2517
44.6099	2490
44.6493	2502
44.6887	2301
44.7281	2307
44.7675	2247
44.8069	2244
44.8463	2283
44.8857	2160
44.9251	1947
44.9645	2205
45.0038	1944
45.0432	1971
45.0826	1962
45.122	2202
45.1614	1998
45.2008	1932
45.2402	1716
45.2796	1866
45.319	1809
45.3584	2016
45.3978	1725
45.4372	1746
45.4765	1863
45.5159	1722
45.5553	1770
45.5947	1761
45.6341	1599
45.6735	1626
45.7129	1635
45.7523	1704
45.7917	1713
45.8311	1566
45.8704	1671
45.9098	1497
45.9492	1722
45.9886	1695
46.028	1596
46.0674	1464
46.1068	1662
46.1462	1647
46.1856	1533
46.225	1575
46.2644	1686
46.3038	1542
46.3431	1527
46.3825	1428
46.4219	1344
46.4613	1467
46.5007	1530
46.5401	1470
46.5795	1554
46.6189	1587
46.6583	1548
46.6977	1605
46.7371	1509
46.7764	1572
46.8158	1518
46.8552	1647
46.8946	1620
46.934	1563
46.9734	1884
47.0128	1800
47.0522	2307
47.0916	2763
47.1309	2532
47.1703	2334
47.2097	2406
47.2491	2310
47.2885	2220
47.3279	2148
47.3673	2508
47.4067	3087
47.4461	4335
47.4855	5241
47.5249	4467
47.5643	3906
47.6036	3831
47.643	3312
47.6824	2442
47.7218	2052
47.7612	1734
47.8006	1605
47.84	1620
47.8794	1563
47.9188	1524
47.9582	1458
47.9975	1452
48.0369	1368
48.0763	1476
48.1157	1485
48.1551	1455
48.1945	1572
48.2339	1572
48.2733	1713
48.3127	1857
48.3521	1944
48.3915	2580
48.4308	3618
48.4702	5004
48.5096	4839
48.549	3843
48.5884	3690
48.6278	3513
48.6672	2652
48.7066	2046
48.746	1746
48.7854	1593
48.8248	1479
48.8642	1425
48.9035	1419
48.9429	1326
48.9823	1491
49.0217	1314
49.0611	1389
49.1005	1461
49.1399	1254
49.1793	1389
49.2187	1407
49.2581	1293
49.2974	1158
49.3368	1179
49.3762	1326
49.4156	1257
49.455	1182
49.4944	1257
49.5338	1194
49.5732	1152
49.6126	1251
49.652	1218
49.6914	1281
49.7308	1227
49.7701	1191
49.8095	1263
49.8489	1257
49.8883	1152
49.9277	1185
49.9671	1284
50.0065	1260
50.0459	1281
50.0853	1293
50.1247	1134
50.1641	1245
50.2034	1248
50.2428	1167
50.2822	1218
50.3216	1311
50.361	1098
50.4004	1293
50.4398	1332
50.4792	1251
50.5186	1287
50.558	1197
50.5973	1281
50.6367	1062
50.6761	1296
50.7155	1260
50.7549	1281
50.7943	1176
50.8337	1227
50.8731	1188
50.9125	1269
50.9519	1305
50.9913	1326
51.0307	1224
51.07	1251
51.1094	1122
51.1488	1287
51.1882	1221
51.2276	1206
51.267	1125
51.3064	1152
51.3458	1242
51.3852	1116
51.4246	1107
51.4639	1254
51.5033	1152
51.5427	1245
51.5821	1191
51.6215	1170
51.6609	1146
51.7003	1167
51.7397	1212
51.7791	1128
51.8185	1335
51.8579	1254
51.8972	1281
51.9366	1272
51.976	1110
52.0154	1206
52.0548	1143
52.0942	1059
52.1336	1161
52.173	1236
52.2124	1227
52.2518	1107
52.2912	1227
52.3306	1056
52.3699	1182
52.4093	1092
52.4487	1074
52.4881	1140
52.5275	1173
52.5669	1218
52.6063	1197
52.6457	1107
52.6851	1155
52.7244	1146
52.7638	1236
52.8032	1242
52.8426	1245
52.882	1167
52.9214	1260
52.9608	1101
53.0002	1212
53.0396	1263
53.079	1122
53.1184	1161
53.1578	1206
53.1971	1227
53.2365	1173
53.2759	1218
53.3153	1194
53.3547	1095
53.3941	1116
53.4335	1155
53.4729	1293
53.5123	1308
53.5517	1158
53.5911	1176
53.6304	1176
53.6698	1224
53.7092	1299
53.7486	1203
53.788	1269
53.8274	1128
53.8668	1173
53.9062	1251
53.9456	1371
53.985	1221
54.0243	1218
54.0637	1329
54.1031	1335
54.1425	1263
54.1819	1386
54.2213	1482
54.2607	1641
54.3001	1614
54.3395	1767
54.3789	1938
54.4183	1887
54.4577	2403
54.497	2364
54.5364	2664
54.5758	3231
54.6152	3126
54.6546	3237
54.694	3108
54.7334	3021
54.7728	2640
54.8122	2472
54.8516	2169
54.8909	1911
54.9303	1719
54.9697	1665
55.0091	1464
55.0485	1305
55.0879	1251
55.1273	1173
55.1667	1158
55.2061	1254
55.2455	1089
55.2849	1134
55.3242	1185
55.3636	1143
55.403	1173
55.4424	1065
55.4818	1149
55.5212	993
55.5606	1044
55.6	1065
55.6394	990
55.6788	1071
55.7182	996
55.7576	1044
55.7969	1134
55.8363	1029
55.8757	1014
55.9151	1002
55.9545	1029
55.9939	1029
56.0333	1014
56.0727	894
56.1121	1065
56.1515	1050
56.1908	999
56.2302	1014
56.2696	996
56.309	960
56.3484	1119
56.3878	1077
56.4272	1053
56.4666	1272
56.506	1455
56.5454	1587
56.5848	1386
56.6242	1365
56.6635	1371
56.7029	1377
56.7423	1236
56.7817	1131
56.8211	1077
56.8605	1071
56.8999	984
56.9393	1038
56.9787	861
57.0181	1014
57.0575	957
57.0968	969
57.1362	921
57.1756	1206
57.215	1188
57.2544	1266
57.2938	1425
57.3332	1845
57.3726	2583
57.412	2571
57.4514	1881
57.4907	1860
57.5301	2052
57.5695	1617
57.6089	1497
57.6483	1149
57.6877	1005
57.7271	1116
57.7665	1029
57.8059	1098
57.8453	1041
57.8847	912
57.9241	1008
57.9634	993
58.0028	1053
58.0422	1215
58.0816	1131
58.121	1143
58.1604	987
58.1998	1140
58.2392	978
58.2786	906
58.318	996
58.3573	942
58.3967	957
58.4361	1005
58.4755	900
58.5149	951
58.5543	1011
58.5937	963
58.6331	1062
58.6725	1053
58.7119	981
58.7512	1083
58.7906	1026
58.83	1101
58.8694	945
58.9088	1005
58.9482	957
58.9876	978
59.027	1020
59.0664	1068
59.1058	1053
59.1452	975
59.1846	948
59.2239	1014
59.2633	960
59.3027	1080
59.3421	1011
59.3815	1074
59.4209	1059
59.4603	1131
59.4997	1146
59.5391	1080
59.5785	1074
59.6178	1026
59.6572	1125
59.6966	1041
59.736	1173
59.7754	1131
59.8148	1113
59.8542	1041
59.8936	1134
59.933	1059
59.9724	1152
60.0118	1200
60.0511	1185
60.0905	1155
60.1299	1206
60.1693	1017
60.2087	1065
60.2481	1059
60.2875	1188
60.3269	1212
60.3663	1227
60.4057	1191
60.4451	1299
60.4845	1287
60.5238	1287
60.5632	1470
60.6026	1692
60.642	2190
60.6814	2004
60.7208	1674
60.7602	1647
60.7996	1746
60.839	1791
60.8784	1566
60.9177	1545
60.9571	1767
60.9965	1599
61.0359	1530
61.0753	1479
61.1147	1518
61.1541	1434
61.1935	1320
61.2329	1362
61.2723	1422
61.3117	1326
61.3511	1596
61.3904	1599
61.4298	1500
61.4692	1431
61.5086	1377
61.548	1344
61.5874	1257
61.6268	1272
61.6662	1095
61.7056	1242
61.745	1101
61.7844	1086
61.8237	1080
61.8631	978
61.9025	1248
61.9419	1179
61.9813	1119
62.0207	1131
62.0601	996
62.0995	1107
62.1389	954
62.1783	1191
62.2176	1101
62.257	1086
62.2964	1215
62.3358	1083
62.3752	1167
62.4146	1059
62.454	1104
62.4934	1158
62.5328	1107
62.5722	1158
62.6116	1053
62.651	1020
62.6903	1161
62.7297	1056
62.7691	1101
62.8085	978
62.8479	1092
62.8873	1197
62.9267	1104
62.9661	1149
63.0055	1374
63.0449	1416
63.0842	1341
63.1236	1239
63.163	1260
63.2024	1209
63.2418	1194
63.2812	1170
63.3206	1128
63.36	1140
63.3994	1170
63.4388	1086
63.4782	1023
63.5175	1014
63.5569	984
63.5963	933
63.6357	939
63.6751	978
63.7145	933
63.7539	945
63.7933	1032
63.8327	1056
63.8721	1071
63.9115	1014
63.9509	1170
63.9902	954
64.0296	1092
64.069	1011
64.1084	1026
64.1478	1041
64.1872	1008
64.2266	1050
64.266	1047
64.3054	1092
64.3448	1125
64.3842	1092
64.4235	1098
64.4629	1119
64.5023	1212
64.5417	1227
64.5811	1572
64.6205	1899
64.6599	2028
64.6993	1707
64.7387	1716
64.778	1695
64.8174	1698
64.8568	1581
64.8962	1350
64.9356	1215
64.975	1110
65.0144	1068
65.0538	1047
65.0932	1038
65.1326	1011
65.172	1023
65.2113	978
65.2507	996
65.2901	1089
65.3295	1167
65.3689	1038
65.4083	1143
65.4477	1101
65.4871	1161
65.5265	1569
65.5659	1560
65.6053	1620
65.6446	1518
65.684	1239
65.7234	1371
65.7628	1479
65.8022	1302
65.8416	1254
65.881	1080
65.9204	1077
65.9598	1089
65.9992	999
66.0386	1056
66.078	930
66.1173	1053
66.1567	942
66.1961	948
66.2355	933
66.2749	921
66.3143	993
66.3537	951
66.3931	1050
66.4325	981
66.4719	888
66.5113	1026
66.5506	903
66.59	987
66.6294	933
66.6688	1017
66.7082	1041
66.7476	1035
66.787	1092
66.8264	930
66.8658	960
66.9052	987
66.9446	1014
66.9839	969
67.0233	933
67.0627	954
67.1021	975
67.1415	1050
67.1809	849
67.2203	1002
67.2597	1002
67.2991	891
67.3385	1047
67.3778	888
67.4172	942
67.4566	975
67.496	822
67.5354	918
67.5748	942
67.6142	987
67.6536	978
67.693	882
67.7324	807
67.7718	930
67.8111	933
67.8505	882
67.8899	942
67.9293	843
67.9687	939
68.0081	981
68.0475	888
68.0869	945
68.1263	969
68.1657	1041
68.2051	954
68.2445	924
68.2838	909
68.3232	861
68.3626	876
68.402	975
68.4414	936
68.4808	978
68.5202	927
68.5596	879
68.599	939
68.6384	849
68.6778	966
68.7171	897
68.7565	786
68.7959	888
68.8353	990
68.8747	1002
68.9141	975
68.9535	936
68.9929	882
69.0323	936
69.0717	1068
69.1111	1005
69.1504	1185
69.1898	1179
69.2292	1083
69.2686	972
69.308	1089
69.3474	1083
69.3868	1131
69.4262	1047
69.4656	972
69.505	1029
69.5443	948
69.5837	1008
69.6231	939
69.6625	993
69.7019	882
69.7413	900
69.7807	936
69.8201	921
69.8595	963
69.8989	999
69.9383	1035
69.9776	1065
70.017	1107
70.0564	987
70.0958	1017
70.1352	1116
70.1746	1134
70.214	1239
70.2534	1233
70.2928	1179
70.3322	1104
70.3715	1092
70.4109	1113
70.4503	1077
70.4897	972
70.5291	1029
70.5685	1002
70.6079	1041
70.6473	987
70.6867	1023
70.7261	891
70.7655	831
70.8049	942
70.8442	927
70.8836	981
70.923	969
70.9624	921
71.0018	963
71.0412	963
71.0806	960
71.12	897
71.1594	867
71.1988	951
71.2382	1047
71.2775	879
71.3169	987
71.3563	975
71.3957	960
71.4351	915
71.4745	945
71.5139	948
71.5533	975
71.5927	906
71.6321	996
71.6714	978
71.7108	1098
71.7502	936
71.7896	939
71.829	909
71.8684	894
71.9078	939
71.9472	972
71.9866	999
72.026	921
72.0654	936
72.1047	873
72.1441	906
72.1835	924
72.2229	954
72.2623	864
72.3017	864
72.3411	1038
72.3805	840
72.4199	1095
72.4593	942
72.4987	909
72.538	1044
72.5774	867
72.6168	930
72.6562	960
72.6956	1065
72.735	1026
72.7744	1119
72.8138	1347
72.8532	1440
72.8926	1359
72.932	1380
72.9714	1299
73.0107	1257
73.0501	1263
73.0895	1221
73.1289	1227
73.1683	1020
73.2077	969
73.2471	1056
73.2865	1014
73.3259	960
73.3653	903
73.4047	1008
73.444	1041
73.4834	906
73.5228	1014
73.5622	900
73.6016	1011
73.641	1170
73.6804	1014
73.7198	891
73.7592	852
73.7986	1059
73.838	1005
73.8773	1107
73.9167	924
73.9561	1053
73.9955	903
74.0349	1074
74.0743	939
74.1137	996
74.1531	942
74.1925	885
74.2319	843
74.2712	981
74.3106	804
74.35	936
74.3894	816
74.4288	963
74.4682	909
74.5076	963
74.547	831
74.5864	957
74.6258	966
74.6652	963
74.7045	1011
74.7439	897
74.7833	930
74.8227	999
74.8621	876
74.9015	885
74.9409	960
74.9803	1050
75.0197	828
75.0591	921
75.0985	969
75.1379	945
75.1772	960
75.2166	978
75.256	996
75.2954	945
75.3348	1068
75.3742	879
75.4136	1008
75.453	918
75.4924	954
75.5318	846
75.5712	1065
75.6105	936
75.6499	951
75.6893	1029
75.7287	867
75.7681	852
75.8075	996
75.8469	882
75.8863	966
75.9257	849
75.9651	999
76.0045	1029
76.0438	951
76.0832	1053
76.1226	1032
76.162	984
76.2014	1113
76.2408	1251
76.2802	1185
76.3196	1143
76.359	1077
76.3983	1083
76.4377	1011
76.4771	1029
76.5165	1038
76.5559	984
76.5953	945
76.6347	909
76.6741	993
76.7135	936
76.7529	864
76.7923	942
76.8316	984
76.871	1023
76.9104	1044
76.9498	1005
76.9892	1026
77.0286	1017
77.068	1230
77.1074	1356
77.1468	1416
77.1862	1242
77.2256	1149
77.2649	1182
77.3043	1251
77.3437	1251
77.3831	1242
77.4225	1425
77.4619	1365
77.5013	1446
77.5407	1587
77.5801	1491
77.6195	1242
77.6589	1314
77.6983	1410
77.7376	1293
77.777	1326
77.8164	1212
77.8558	1104
77.8952	1023
77.9346	1095
77.974	1059
78.0134	1074
78.0528	1095
78.0922	999
78.1316	993
78.1709	1113
78.2103	1095
78.2497	1050
78.2891	984
78.3285	1056
78.3679	1071
78.4073	1002
78.4467	1023
78.4861	873
78.5255	999
78.5649	1131
78.6042	1113
78.6436	1104
78.683	1035
78.7224	1008
78.7618	999
78.8012	1041
78.8406	1056
78.88	972
78.9194	1053
78.9588	1095
78.9981	1029
79.0375	984
79.0769	1014
79.1163	1065
79.1557	1023
79.1951	984
79.2345	1062
79.2739	993
79.3133	1068
79.3527	1176
79.3921	1056
79.4314	1077
79.4708	1035
79.5102	1053
79.5496	1074
79.589	1263
79.6284	1017
79.6678	1191
79.7072	1140
79.7466	1134
79.786	1203
79.8254	1131
79.8648	1275
79.9041	1032
79.9435	1203
79.9829	1053
