# Supplementary material for: Electrochemical synthesis of propylene from carbon dioxide on copper nanocrystals
Source: Nat Chem. 2023 Apr 6;15(5):705–13. doi: 10.1038/s41557-023-01163-8 (PMC10159857; doi:10.1038/s41557-023-01163-8)
Supplement: Source Data Fig. 1 — Source data for XRD and XPS, and unprocessed electron micrographs. [file 41557_2023_1163_MOESM2_ESM.zip › Source Data Fig.1/Source Data Fig. 1b XPS.xlsx]

## Sheet: CuCl_Cu
970.307	93485.9	93717	93485.9	93487.1	93485.9	93498.7	93569.9	93485.9	93617	93485.9	93488.1
970.107	93629.7	93679.5	93438.9	93440.1	93438.9	93451.9	93525	93438.9	93577.1	93438.9	93441.1
969.907	93542.2	93642.6	93391.9	93393	93391.9	93405	93480.3	93391.9	93537.7	93391.9	93394.1
969.707	93675	93606.6	93344.9	93346	93344.9	93358.1	93435.6	93344.9	93499.1	93344.9	93347.1
969.507	93632.8	93571.3	93297.8	93299	93297.8	93311.2	93391.1	93297.8	93461.1	93297.8	93300.1
969.307	93670.3	93537	93250.8	93252	93250.8	93264.4	93346.6	93250.8	93424	93250.8	93253.1
969.107	93432.8	93503.6	93203.8	93205	93203.8	93217.5	93302.3	93203.8	93387.8	93203.8	93206.2
968.907	93498.4	93471.5	93156.8	93158	93156.8	93170.6	93258.1	93156.8	93352.6	93156.8	93159.2
968.707	93221.9	93440.6	93109.7	93110.9	93109.7	93123.8	93214	93109.7	93318.6	93109.7	93112.2
968.507	93493.8	93411.2	93062.7	93063.9	93062.7	93076.9	93170	93062.7	93285.9	93062.7	93065.2
968.307	92979.7	93383.4	93015.7	93016.9	93015.7	93030.1	93126.1	93015.7	93254.7	93015.7	93018.2
968.107	93435.9	93357.5	92968.6	92969.9	92968.6	92983.2	93082.4	92968.6	93225.2	92968.6	92971.2
967.907	93164.1	93333.7	92921.6	92922.9	92921.6	92936.4	93038.9	92921.6	93197.7	92921.6	92924.2
967.707	93126.6	93312.4	92874.6	92875.9	92874.6	92889.5	92995.5	92874.6	93172.5	92874.6	92877.3
967.507	93346.9	93293.8	92827.6	92828.9	92827.6	92842.7	92952.3	92827.6	93149.9	92827.6	92830.3
967.307	92773.4	93278.6	92780.5	92781.9	92780.5	92795.8	92909.2	92780.5	93130.5	92780.5	92783.3
967.107	92978.1	93267.3	92733.5	92734.9	92733.5	92749	92866.4	92733.5	93114.7	92733.5	92736.3
966.907	92937.5	93260.7	92686.5	92687.8	92686.5	92702.2	92823.8	92686.5	93103.4	92686.5	92689.4
966.707	93012.5	93259.8	92639.4	92640.8	92639.4	92655.3	92781.3	92639.4	93097.7	92639.4	92642.4
966.507	92914.1	93266	92592.4	92593.8	92592.4	92608.5	92739.1	92592.4	93098.8	92592.4	92595.4
966.307	93123.4	93281.2	92545.4	92546.8	92545.4	92561.7	92697.2	92545.4	93108.6	92545.4	92548.4
966.107	92934.4	93308	92498.4	92499.8	92498.4	92514.9	92655.5	92498.4	93129.8	92498.4	92501.5
965.907	92742.2	93349.9	92451.3	92452.8	92451.3	92468.1	92614.1	92451.3	93165.8	92451.3	92454.5
965.707	93245.3	93411.4	92404.3	92405.8	92404.3	92421.2	92573.1	92404.3	93221.1	92404.3	92407.5
965.507	93075	93498.4	92357.3	92358.8	92357.3	92374.4	92532.3	92357.3	93301.4	92357.3	92360.6
965.307	93507.8	93618	92310.2	92311.8	92310.2	92327.6	92491.9	92310.2	93414	92310.2	92313.6
965.107	93040.6	93778.4	92263.2	92264.8	92263.2	92280.9	92451.9	92263.2	93567.2	92263.2	92266.6
964.907	94029.7	93988.9	92216.2	92217.7	92216.2	92234.1	92412.3	92216.2	93769.9	92216.2	92219.7
964.707	93982.8	94259	92169.2	92170.7	92169.2	92187.3	92373.1	92169.2	94031.8	92169.2	92172.7
964.507	94151.6	94597.4	92122.1	92123.7	92122.1	92140.5	92334.5	92122.1	94361.5	92122.1	92125.8
964.307	94809.4	95010.5	92075.1	92076.7	92075.1	92093.7	92296.3	92075.1	94765.5	92075.1	92078.8
964.107	95610.9	95500.7	92028.1	92029.7	92028.1	92046.9	92258.7	92028.1	95245.9	92028.1	92031.9
963.907	96475	96062	91981.1	91982.7	91981.1	92000.2	92221.7	91981.1	95796.8	91981.1	91984.9
963.707	97115.6	96676.2	91934	91935.7	91934	91953.4	92185.3	91934	96399.9	91934	91937.9
963.507	97532.8	97303.5	91887	91888.7	91887	91906.7	92149.7	91887	97015.4	91887	91891
963.307	98285.9	97876.9	91840	91841.7	91840	91859.9	92114.8	91840	97576.3	91840	91844.1
963.107	98359.4	98304.9	91792.9	91794.7	91792.9	91813.2	92080.9	91792.9	97990.9	91792.9	91797.1
962.907	98218.8	98494.8	91745.9	91747.7	91745.9	91766.4	92047.8	91745.9	98166.4	91745.9	91750.2
962.707	97909.4	98393.9	91698.9	91700.7	91698.9	91719.7	92015.8	91698.9	98050.1	91698.9	91703.3
962.507	98135.9	98019.4	91651.9	91653.7	91651.9	91673	91984.8	91651.9	97659.1	91651.9	91656.3
962.307	97246.9	97448.1	91604.8	91606.7	91604.8	91626.3	91955.2	91604.8	97069.9	91604.8	91609.4
962.107	96357.8	96776.7	91557.8	91559.7	91557.8	91579.6	91926.9	91557.8	96379.4	91557.8	91562.5
961.907	96198.4	96087.2	91510.8	91512.7	91510.8	91532.9	91900.1	91510.8	95669.2	91510.8	91515.6
961.707	95428.1	95433.2	91463.8	91465.6	91463.8	91486.2	91874.9	91463.8	94992.8	91463.8	91468.6
961.507	94687.5	94843.9	91416.7	91418.6	91416.7	91439.5	91851.7	91416.7	94379.2	91416.7	91421.7
961.307	94165.6	94331.3	91369.7	91371.6	91369.7	91392.8	91830.6	91369.7	93840.3	91369.7	91374.8
961.107	94075	93897.3	91322.7	91324.6	91322.7	91346.1	91811.8	91322.7	93377.5	91322.7	91327.9
960.907	93795.3	93537.6	91275.6	91277.6	91275.6	91299.5	91795.7	91275.6	92986.4	91275.6	91281
960.707	93417.2	93244.9	91228.6	91230.6	91228.6	91252.8	91782.6	91228.6	92659.1	91228.6	91234.1
960.507	93035.9	93010.3	91181.6	91183.7	91181.6	91206.2	91773	91181.6	92386.6	91181.6	91187.2
960.307	92934.4	92825.2	91134.6	91136.7	91134.6	91159.6	91767.5	91134.6	92159.4	91134.6	91140.4
960.107	93312.5	92681.3	91087.5	91089.7	91087.5	91112.9	91766.6	91087.5	91968.7	91087.5	91093.5
959.907	92950	92571.7	91040.5	91042.7	91040.5	91066.3	91771.3	91040.5	91806.8	91040.5	91046.6
959.707	93245.3	92490.9	90993.5	90995.7	90993.5	91019.7	91782.6	90993.5	91667.1	90993.5	90999.7
959.507	92868.8	92434.9	90946.5	90948.7	90946.5	90973.1	91801.6	90946.5	91544.5	90946.5	90952.9
959.307	93014.1	92401.3	90899.4	90901.7	90899.4	90926.5	91829.9	90899.4	91434.9	90899.4	90906
959.107	92823.4	92388.9	90852.4	90854.7	90852.4	90879.9	91869.4	90852.4	91335.4	90852.4	90859.2
958.907	92807.8	92397.6	90805.4	90807.7	90805.4	90833.4	91922.1	90805.4	91243.6	90805.4	90812.3
958.707	92829.7	92428.5	90758.4	90760.7	90758.4	90786.8	91990.8	90758.4	91158.1	90758.3	90765.5
958.507	92635.9	92483.2	90711.3	90713.7	90711.3	90740.3	92078.3	90711.3	91077.5	90711.3	90718.7
958.307	93045.3	92564.3	90664.3	90666.7	90664.3	90693.8	92188.1	90664.3	91001	90664.3	90671.9
958.107	92904.7	92674.8	90617.3	90619.7	90617.3	90647.3	92323.9	90617.3	90927.9	90617.3	90625.1
957.907	92859.4	92818.1	90570.2	90572.7	90570.2	90600.8	92489.6	90570.2	90857.7	90570.2	90578.3
957.707	93585.9	92998.2	90523.2	90525.8	90523.2	90554.3	92689.6	90523.2	90790	90523.2	90531.5
957.507	93479.7	93218.8	90476.2	90478.8	90476.2	90507.8	92927.9	90476.2	90724.4	90476.2	90484.7
957.307	93671.9	93483.7	90429.1	90431.8	90429.1	90461.4	93208.6	90429.1	90660.6	90429.1	90437.9
957.107	93896.9	93796	90382.1	90384.8	90382.1	90414.9	93535.2	90382.1	90598.5	90382.1	90391.2
956.907	94103.1	94157.9	90335.1	90337.8	90335.1	90368.5	93909.8	90335.1	90537.8	90335.1	90344.5
956.707	94609.4	94570.1	90288.1	90290.8	90288.1	90322.1	94333.5	90288.1	90478.3	90288	90297.7
956.507	95093.8	95030.4	90241	90243.9	90241	90275.7	94804.2	90241	90419.9	90241	90251
956.307	95540.6	95532.4	90194	90196.9	90194	90229.3	95315.5	90194	90362.5	90194	90204.4
956.107	96298.4	96063.6	90147	90149.9	90147	90183	95855.2	90147	90305.9	90146.9	90157.7
955.907	96725	96603.2	90100	90102.9	90100	90136.6	96402.4	90100	90250.2	90099.9	90111
955.707	97060.9	97120.7	90052.9	90055.9	90053	90090.3	96926.7	90052.9	90195.1	90052.9	90064.4
955.507	97600	97575.5	90005.9	90009	90006.1	90044	97387.5	90005.9	90140.7	90005.8	90017.8
955.307	98054.7	97921.2	89958.9	89962	89959.8	89997.8	97738.2	89958.9	90086.8	89958.8	89971.2
955.107	98082.8	98114.4	89911.9	89915	89914.6	89951.5	97934.6	89911.9	90033.4	89911.7	89924.6
954.907	97965.6	98126.6	89864.8	89868.1	89873.1	89905.3	97945.8	89864.8	89980.5	89864.6	89878.1
954.707	97928.1	97955.1	89817.8	89821.1	89840.5	89859.1	97764.1	89817.8	89928	89817.6	89831.6
954.507	97420.3	97629.1	89770.8	89774.1	89827.9	89812.9	97407.2	89770.8	89875.8	89770.5	89785.1
954.307	97576.6	97206.8	89723.7	89727.1	89856.4	89766.8	96912.7	89723.7	89824.1	89723.4	89738.7
954.107	96625	96769.4	89676.7	89680.2	89960.6	89720.7	96327.1	89676.7	89772.6	89676.4	89692.3
953.907	96628.1	96410.6	89629.7	89633.2	90189.1	89674.6	95695.3	89629.7	89721.4	89629.3	89645.9
953.707	96281.2	96223.7	89582.7	89586.3	90598.8	89628.5	95053.8	89582.7	89670.5	89582.2	89599.6
953.507	96159.4	96282.2	89535.6	89539.3	91236.5	89582.5	94429.5	89535.6	89619.8	89535.1	89553.3
953.307	96556.2	96613	89488.6	89492.4	92112.1	89536.5	93839.3	89488.6	89569.3	89487.9	89507.1
953.107	96721.9	97170.6	89441.6	89445.4	93170.4	89490.5	93292.9	89441.6	89519.1	89440.8	89460.9
952.907	97650	97826	89394.6	89398.4	94278	89444.6	92794.8	89394.6	89469	89393.7	89414.8
952.707	98175	98386.4	89347.5	89351.5	95241.4	89398.7	92345.4	89347.5	89419.1	89346.6	89368.8
952.507	98307.8	98644.9	89300.5	89304.6	95855.4	89352.9	91943.5	89300.5	89369.4	89299.4	89322.8
952.307	98381.2	98450	89253.5	89257.6	95971	89307.1	91586.1	89253.5	89319.8	89252.2	89276.9
952.107	98146.9	97759.7	89206.4	89210.7	95550.2	89261.3	91269.6	89206.4	89270.4	89205.1	89231.1
951.907	97034.4	96657.1	89159.4	89163.7	94680	89215.6	90989.9	89159.4	89221.1	89157.9	89185.4
951.707	95453.1	95316.7	89112.4	89116.8	93539.3	89169.9	90742.5	89112.4	89171.9	89110.7	89139.9
951.507	93845.3	93942.9	89065.4	89069.9	92336.6	89124.3	90523.6	89065.4	89122.8	89063.6	89094.4
951.307	92793.8	92705.7	89018.3	89022.9	91245.7	89078.7	90329	89018.3	89073.8	89016.4	89049.1
951.107	91843.8	91703.6	88971.3	88976	90368.9	89033.2	90155.4	88971.3	89024.9	88969.2	89003.9
950.907	90962.5	90960	88924.3	88929.1	89732.5	88987.8	89999.4	88924.3	88976.1	88922	88958.9
950.707	90348.4	90443.4	88877.2	88882.1	89307.8	88942.4	89858.1	88877.2	88927.4	88874.8	88914.1
950.507	90181.2	90097.9	88830.2	88835.2	89041.6	88897	89729.3	88830.2	88878.8	88827.6	88869.5
950.307	89614.1	89866.6	88783.2	88788.3	88878.8	88851.8	89610.9	88783.2	88830.3	88780.5	88825.2
950.107	89679.7	89704.4	88736.2	88741.4	88776	88806.6	89501.1	88736.2	88781.8	88733.3	88781.1
949.907	88985.9	89581.1	88689.1	88694.5	88704.5	88761.5	89398.6	88689.2	88733.4	88686.1	88737.4
949.707	89023.4	89479.2	88642.1	88647.6	88647.5	88716.4	89302.1	88642.2	88685	88639	88694.1
949.507	89118.8	89389.4	88595.1	88600.7	88596.9	88671.5	89210.9	88595.2	88636.7	88591.9	88651.2
949.307	88868.8	89307	88548.1	88553.8	88548.6	88626.6	89124.1	88548.3	88588.5	88544.8	88608.8
949.107	88618.8	89230.2	88501	88506.9	88501.2	88581.8	89041	88501.4	88540.3	88497.6	88567.1
948.907	88346.9	89158	88454	88460	88454	88537.1	88961.3	88454.7	88492.2	88450.6	88526
948.707	88634.4	89089.9	88407	88413.2	88407	88492.6	88884.5	88408.2	88444.1	88403.5	88485.7
948.507	88310.9	89025.9	88359.9	88366.3	88359.9	88448.1	88810.2	88362	88396	88356.5	88446.5
948.307	88251.6	88966	88312.9	88319.4	88312.9	88403.8	88738.1	88316.3	88348	88309.4	88408.4
948.107	88707.8	88910.5	88265.9	88272.6	88265.9	88359.5	88668.1	88271.3	88300.1	88262.4	88371.9
947.907	88137.5	88860	88218.9	88225.7	88218.9	88315.4	88599.9	88227.6	88252.1	88215.5	88337.1
947.707	88104.7	88815.2	88171.8	88178.9	88171.8	88271.5	88533.2	88185.5	88204.2	88168.5	88304.5
947.507	88317.2	88777.4	88124.8	88132	88124.8	88227.6	88468	88145.9	88156.4	88121.6	88274.7
947.307	88292.2	88748.2	88077.8	88085.2	88077.8	88184	88404.2	88109.9	88108.6	88074.6	88248.4
947.107	88318.8	88729.9	88030.8	88038.4	88030.8	88140.5	88341.5	88078.9	88060.8	88027.7	88226.7
946.907	88051.6	88725.6	87983.7	87991.6	87983.7	88097.2	88279.9	88054.6	88013	87980.8	88210.9
946.707	88139.1	88739.5	87936.7	87944.8	87936.7	88054.1	88219.3	88039.3	87965.2	87933.9	88203.1
946.507	88451.6	88777.4	87889.7	87898	87889.7	88011.2	88159.6	88035.9	87917.5	87887	88206.3
946.307	88375	88847.5	87842.6	87851.2	87842.6	87968.5	88100.7	88047.6	87869.8	87840.1	88225.4
946.107	88859.4	88962	87795.6	87804.4	87795.6	87926	88042.6	88078.3	87822.2	87793.3	88269
945.907	88440.6	89140.2	87748.6	87757.6	87748.6	87883.8	87985.1	88132	87774.5	87746.4	88352.2
945.707	89135.9	89412.7	87701.6	87710.9	87701.6	87841.9	87928.3	88213.3	87726.9	87699.5	88501.2
945.507	89762.5	89823.4	87654.5	87664.1	87654.5	87800.3	87872.1	88326.3	87679.3	87652.7	88755.8
945.307	90568.8	90427.8	87607.5	87617.4	87607.5	87758.9	87816.4	88475.2	87631.7	87605.8	89167.3
945.107	91585.9	91278.5	87560.5	87570.7	87560.5	87718	87761.2	88662.9	87584.1	87558.9	89785.5
944.907	92745.3	92385.2	87513.4	87524	87513.4	87677.3	87706.5	88891.4	87536.6	87512.1	90618
944.707	93759.4	93609.4	87466.4	87477.4	87466.4	87637.1	87652.3	89160.8	87489.1	87465.2	91526.2
944.507	94270.3	94521.5	87419.4	87430.7	87419.4	87597.3	87598.4	89469.1	87441.5	87418.3	92082.6
944.307	94329.7	94664.1	87372.4	87384.1	87372.4	87558	87544.9	89811.6	87394	87371.4	91834.5
944.107	94285.9	94197.5	87325.3	87337.4	87325.3	87519.2	87491.7	90181	87346.6	87324.4	90949.3
943.907	93854.7	93633.3	87278.3	87290.8	87278.3	87480.9	87438.8	90567.1	87299.1	87277.5	89948.9
943.707	93039.1	93243.4	87231.3	87244.3	87231.3	87443.2	87386.3	90957.6	87251.6	87230.6	89117.6
943.507	93171.9	93064.8	87184.3	87197.7	87184.3	87406.2	87334	91337.8	87204.2	87183.7	88506.8
943.307	93428.1	93046.2	87137.2	87151.2	87137.2	87369.9	87282	91691.7	87156.8	87136.7	88081.4
943.107	93284.4	93118.3	87090.2	87104.7	87090.2	87334.4	87230.2	92003.2	87109.3	87089.8	87787.9
942.907	93559.4	93218.9	87043.2	87058.2	87043.2	87299.7	87178.7	92256.9	87061.9	87042.8	87579.7
942.707	93668.8	93301.2	86996.1	87011.8	86996.1	87266	87127.4	92439.2	87014.5	86995.8	87423.4
942.507	93657.8	93334.1	86949.1	86965.4	86949.1	87233.4	87076.2	92539.3	86967.1	86948.9	87298.6
942.307	93710.9	93299.1	86902.1	86919.1	86902.1	87201.9	87025.3	92550.2	86919.8	86901.9	87193.6
942.107	93071.9	93186.9	86855.1	86872.7	86855.1	87171.7	86974.5	92469.1	86872.4	86854.9	87102
941.907	92934.4	92995.4	86808	86826.5	86808	87143	86923.9	92297.6	86825	86807.9	87019.8
941.707	92462.5	92728.1	86761	86780.3	86761	87115.8	86873.5	92041.6	86777.7	86760.9	86944.5
941.507	91743.8	92393.6	86714	86734.1	86714	87090.5	86823.2	91711.2	86730.4	86713.9	86874.4
941.307	91706.2	92003.8	86667	86688	86667	87067.1	86773	91319.1	86683	86666.9	86808.4
941.107	91409.4	91573.2	86619.9	86642	86619.9	87046.1	86723	90880.6	86635.7	86619.9	86745.5
940.907	90834.4	91117.5	86572.9	86596	86572.9	87027.7	86673.1	90411.8	86588.4	86572.9	86685.1
940.707	90303.1	90652.6	86525.9	86550.1	86525.9	87012.3	86623.3	89928.5	86541.1	86525.8	86626.8
940.507	90237.5	90193.7	86478.9	86504.3	86478.9	87000.5	86573.7	89445.8	86493.8	86478.8	86570
940.307	89890.6	89754.3	86431.8	86458.6	86431.8	86992.8	86524.1	88976.8	86446.5	86431.8	86514.6
940.107	89409.4	89345.9	86384.8	86413	86384.8	86990.4	86474.6	88532.5	86399.2	86384.8	86460.3
939.907	89454.7	88977.8	86337.8	86367.5	86337.8	86994.3	86425.3	88120.8	86351.9	86337.8	86406.9
939.707	88914.1	88656.8	86290.7	86322.2	86290.7	87006.5	86376	87746.9	86304.7	86290.7	86354.2
939.507	88853.1	88387.9	86243.7	86277	86243.7	87029.4	86326.8	87413.7	86257.4	86243.7	86302.2
939.307	88240.6	88175.2	86196.7	86231.9	86196.7	87066.6	86277.7	87121.4	86210.1	86196.7	86250.8
939.107	87992.2	88021.9	86149.7	86187.1	86149.7	87123	86228.6	86868.7	86162.9	86149.6	86199.9
938.907	88176.6	87931.7	86102.6	86142.4	86102.6	87205	86179.7	86652.7	86115.6	86102.6	86149.3
938.707	88267.2	87909.3	86055.6	86098	86055.6	87321.4	86130.8	86469.5	86068.4	86055.6	86099.2
938.507	87753.1	87961.5	86008.6	86053.9	86008.6	87483.1	86082	86315	86021.2	86008.6	86049.3
938.307	88423.4	88097.2	85961.6	86010	85961.6	87703.4	86033.2	86184.7	85973.9	85961.5	85999.7
938.107	88556.2	88327.7	85914.5	85966.5	85914.5	87997.9	85984.5	86074.4	85926.7	85914.5	85950.3
937.907	88807.8	88666.3	85867.5	85923.4	85867.5	88383.7	85935.9	85980.2	85879.5	85867.5	85901.1
937.707	89125	89127.6	85820.5	85880.7	85820.5	88878.9	85887.3	85898.6	85832.3	85820.5	85852.2
937.507	89715.6	89725.5	85773.4	85838.6	85773.4	89500.2	85838.7	85826.7	85785.1	85773.4	85803.4
937.307	91031.2	90471.6	85726.4	85797.1	85726.4	90261.7	85790.2	85762.2	85737.9	85726.4	85754.7
937.107	91421.9	91372.6	85679.4	85756.3	85679.4	91171.7	85741.8	85703	85690.6	85679.4	85706.1
936.907	92390.6	92427.2	85632.4	85716.3	85632.4	92230.4	85693.4	85647.7	85643.4	85632.4	85657.7
936.707	93334.4	93624.8	85585.3	85677.4	85585.3	93428.2	85645.1	85595.1	85596.2	85585.3	85609.4
936.507	94279.7	94940.5	85538.3	85639.7	85538.3	94740.9	85596.8	85544.5	85549.1	85538.3	85561.2
936.307	95854.7	96333.5	85491.3	85603.4	85491.3	96127.9	85548.5	85495.1	85501.9	85491.3	85513.1
936.107	97081.2	97743	85444.2	85568.9	85444.2	97528.8	85500.3	85446.6	85454.7	85444.2	85465
935.907	98392.2	99085.3	85397.2	85536.7	85397.2	98859.5	85452.1	85398.6	85407.5	85397.2	85417
935.707	99935.9	100256	85350.2	85507.2	85350.2	100015	85403.9	85351	85360.3	85350.2	85369.1
935.507	100709	101135	85303.2	85481.6	85303.2	100875	85355.8	85303.6	85313.1	85303.2	85321.3
935.307	101384	101613	85256.1	85461.5	85256.1	101329	85307.7	85256.4	85266	85256.1	85273.4
935.107	101936	101625	85209.1	85451.2	85209.1	101306	85259.7	85209.3	85218.8	85209.1	85225.7
934.907	101041	101177	85162.1	85460.2	85162.1	100804	85211.7	85162.2	85171.6	85162.1	85178
934.707	100498	100354	85115.1	85510.3	85115.1	99885.9	85163.7	85115.1	85124.5	85115.1	85130.3
934.507	99542.2	99310.8	85068	85646.7	85068	98660.5	85115.7	85068.1	85077.3	85068	85082.7
934.307	98123.4	98249.3	85021	85952.5	85021	97247.7	85067.8	85021	85030.2	85021	85035.1
934.107	97264.1	97409.8	84974	86559.6	84974	95755.6	85019.8	84974	84983	84974	84987.5
933.907	96846.9	97050.9	84926.9	87640.3	84926.9	94270.5	84971.9	84926.9	84935.9	84926.9	84940
933.707	97354.7	97405.4	84879.9	89365.6	84879.9	92854.2	84924.1	84879.9	84888.7	84879.9	84892.5
933.507	97948.4	98598.9	84832.9	91818.1	84832.9	91549.6	84876.2	84832.9	84841.6	84832.9	84845
933.307	99606.2	100549	84785.9	94889.8	84785.9	90381.9	84828.4	84785.9	84794.4	84785.9	84797.5
933.107	101603	102893	84738.8	98207.3	84738.8	89362.8	84780.6	84738.8	84747.3	84738.8	84750.1
932.907	104217	105000	84691.8	101139	84691.8	88493	84732.9	84691.8	84700.1	84691.8	84702.7
932.707	105480	106101	84644.8	102923	84644.8	87764.1	84685.1	84644.8	84653	84644.8	84655.3
932.507	105481	105592	84597.8	102969	84597.8	87163	84637.4	84597.8	84605.9	84597.8	84607.9
932.307	103288	103423	84550.7	101244	84550.7	86672.9	84589.6	84550.7	84558.7	84550.7	84560.6
932.107	100239	100126	84503.7	98297.9	84503.7	86276	84541.9	84503.7	84511.6	84503.7	84513.2
931.907	95976.6	96446.9	84456.7	94893.9	84456.7	85955.1	84494.2	84456.7	84464.5	84456.7	84465.9
931.707	92800	93020.3	84409.6	91682.2	84409.6	85694.1	84446.6	84409.6	84417.3	84409.6	84418.6
931.507	90031.2	90234.6	84362.6	89065	84362.6	85479.7	84398.9	84362.6	84370.2	84362.6	84371.3
931.307	88189.1	88211	84315.6	87174.5	84315.6	85300.5	84351.3	84315.6	84323.1	84315.6	84324
931.107	87268.8	86872.1	84268.6	85942.2	84268.6	85147.8	84303.7	84268.6	84276	84268.6	84276.7
930.907	86006.2	86045.4	84221.5	85202.2	84221.5	85014.9	84256.1	84221.5	84228.9	84221.5	84229.4
930.707	85520.3	85550.1	84174.5	84779	84174.5	84896.7	84208.5	84174.5	84181.7	84174.5	84182.2
930.507	85250	85246.2	84127.5	84536.1	84127.5	84789.5	84160.9	84127.5	84134.6	84127.5	84134.9
930.307	84764.1	85043.4	84080.4	84385.9	84080.4	84690.8	84113.3	84080.4	84087.5	84080.4	84087.7
930.107	84642.2	84891.5	84033.4	84280	84033.4	84598.6	84065.8	84033.4	84040.4	84033.4	84040.5
929.907	84243.8	84765.8	83986.4	84194.9	83986.4	84511.8	84018.2	83986.4	83993.3	83986.4	83993.3
929.707	83914.1	84654.8	83939.4	84120.2	83939.4	84429.1	83970.7	83939.4	83946.2	83939.4	83946.1
929.507	84239.1	84553.2	83892.3	84051.3	83892.3	84350.2	83923.2	83892.3	83899.1	83892.3	83898.8
929.307	83845.3	84458.7	83845.3	83986.4	83845.3	84274.2	83875.7	83845.3	83852	83845.3	83851.6

## Sheet: CuCl_Cl
209.307	83692.2	83712.2	83692.2	83693.2	83711.2
209.107	83726.6	83707.5	83686.6	83687.6	83706.4
208.907	83704.7	83702.8	83680.9	83682	83701.7
208.707	83653.1	83698.2	83675.3	83676.4	83697.1
208.507	83642.2	83693.7	83669.7	83670.9	83692.5
208.307	83617.2	83689.2	83664.1	83665.3	83688
208.107	83673.4	83684.9	83658.4	83659.7	83683.6
207.907	83660.9	83680.6	83652.8	83654.1	83679.3
207.707	83562.5	83676.5	83647.2	83648.6	83675.1
207.507	83609.4	83672.5	83641.6	83643	83671
207.307	83629.7	83668.6	83635.9	83637.5	83667
207.107	83521.9	83664.8	83630.3	83631.9	83663.2
206.907	83575	83661.2	83624.7	83626.4	83659.6
206.707	83564.1	83657.9	83619.1	83620.8	83656.1
206.507	83446.9	83654.7	83613.4	83615.3	83652.8
206.307	83631.2	83651.8	83607.8	83609.8	83649.8
206.107	83434.4	83649.1	83602.2	83604.2	83647.1
205.907	83457.8	83646.7	83596.6	83598.7	83644.6
205.707	83459.4	83644.7	83590.9	83593.2	83642.5
205.507	83618.8	83643.2	83585.3	83587.7	83640.8
205.307	83470.3	83642	83579.7	83582.2	83639.5
205.107	83423.4	83641.5	83574.1	83576.8	83638.8
204.907	83550	83641.5	83568.4	83571.3	83638.7
204.707	83540.6	83642.4	83562.8	83565.9	83639.3
204.507	83606.2	83644.1	83557.2	83560.5	83640.8
204.307	83501.6	83646.8	83551.6	83555.1	83643.3
204.107	83507.8	83650.8	83545.9	83549.7	83647.1
203.907	83482.8	83656.4	83540.3	83544.4	83652.4
203.707	83642.2	83663.9	83534.7	83539.1	83659.5
203.507	83656.2	83673.6	83529.1	83533.8	83668.9
203.307	83579.7	83686.3	83523.4	83528.6	83681.1
203.107	83556.2	83702.6	83517.8	83523.4	83697
202.907	83550	83723.6	83512.2	83518.3	83717.5
202.707	83600	83750.7	83506.6	83513.3	83744
202.507	83434.4	83786	83500.9	83508.3	83778.6
202.307	83500	83832.2	83495.3	83503.5	83824.1
202.107	83737.5	83894.1	83489.7	83498.8	83885.1
201.907	83870.3	83979.4	83484.1	83494.2	83969.3
201.707	83873.4	84102.1	83478.4	83489.9	84090.6
201.507	84140.6	84287.2	83472.8	83485.8	84274.2
201.307	84542.2	84576.2	83467.2	83482.2	84561.3
201.107	85076.6	85029	83461.6	83479.2	85011.4
200.907	86045.3	85713.9	83455.9	83477.9	85691.9
200.707	86951.6	86676	83450.3	83481.5	86644.9
200.507	87635.9	87842.6	83444.7	83499.6	87787.6
200.307	88501.6	88831.3	83439.1	83557.1	88713.3
200.107	88901.6	89043	83433.4	83707.5	88769
199.907	88914.1	88519.2	83427.8	84046.3	87900.7
199.707	88381.2	88026.5	83422.2	84705.9	86742.8
199.507	88431.2	88141.5	83416.6	85809.5	85748.6
199.307	88873.4	88993.2	83410.9	87377.6	85026.5
199.107	90390.6	90365.4	83405.3	89228.6	84542.1
198.907	91509.4	91783.1	83399.7	90954.3	84228.4
198.707	92532.8	92668.9	83394.1	92038.8	84024.2
198.507	93017.2	92594.4	83388.4	92096.9	83886
198.307	91759.4	91509	83382.8	91104.7	83787.1
198.107	89670.3	89750.5	83377.2	89415	83712.7
197.907	87539.1	87825.8	83371.6	87542.9	83654.5
197.707	85996.9	86158.9	83365.9	85917.3	83607.6
197.507	84860.9	84955.8	83360.3	84747.1	83569
197.307	84215.6	84212.5	83354.7	84030.5	83536.6
197.107	84007.8	83810.8	83349.1	83650.8	83509
196.907	83690.6	83615	83343.4	83473.2	83485.2
196.707	83773.4	83523.7	83337.8	83397.3	83464.2
196.507	83470.3	83478.5	83332.2	83365	83445.6
196.307	83493.8	83451.5	83326.6	83349.2	83428.9
196.107	83390.6	83431.7	83320.9	83338.9	83413.7
195.907	83493.8	83415	83315.3	83330.5	83399.8
195.707	83231.2	83400.2	83309.7	83322.9	83386.9
195.507	83389.1	83386.6	83304.1	83315.7	83375
195.307	83348.4	83374	83298.4	83308.8	83363.7
195.107	83292.2	83362.4	83292.8	83302	83353.1
194.907	83168.8	83351.4	83287.2	83295.5	83343.1
194.707	83412.5	83341	83281.6	83289	83333.5
194.507	83181.2	83331.1	83275.9	83282.7	83324.4
194.307	83467.2	83321.7	83270.3	83276.5	83315.5
194.107	83109.4	83312.6	83264.7	83270.3	83307
193.907	83332.8	83303.9	83259.1	83264.2	83298.8
193.707	83257.8	83295.5	83253.4	83258.2	83290.7
193.507	83296.9	83287.3	83247.8	83252.2	83282.9
193.307	83242.2	83279.4	83242.2	83246.3	83275.3

## Sheet: CuNCs_Cu
972.489	44994.5	45073.2	44994.5	44998.4	45009.6	44996.7	45027	44995.7	45018.4
972.289	45073.4	45038	44956.2	44960.1	44971.6	44958.4	44989.4	44957.4	44982.1
972.089	45034.4	45003.1	44917.9	44921.8	44933.6	44920.1	44951.8	44919.1	44946.1
971.889	44998.4	44968.6	44879.5	44883.5	44895.6	44881.8	44914.2	44880.7	44910.4
971.689	45005.5	44934.6	44841.2	44845.2	44857.6	44843.5	44876.7	44842.4	44875.2
971.489	44799.2	44901.2	44802.9	44807	44819.6	44805.2	44839.2	44804.1	44840.5
971.289	44682	44868.3	44764.6	44768.7	44781.6	44766.8	44801.7	44765.8	44806.4
971.089	44875	44836.2	44726.2	44730.4	44743.6	44728.5	44764.3	44727.5	44773
970.889	44888.3	44804.9	44687.9	44692.1	44705.7	44690.2	44726.8	44689.2	44740.3
970.689	44922.7	44774.6	44649.6	44653.8	44667.8	44651.9	44689.5	44650.9	44708.5
970.489	44935.2	44745.2	44611.2	44615.5	44629.8	44613.6	44652.1	44612.6	44677.7
970.289	44977.3	44717	44572.9	44577.2	44591.9	44575.3	44614.8	44574.2	44648
970.089	44799.2	44690.1	44534.6	44539	44554	44537	44577.5	44535.9	44619.5
969.889	44646.9	44664.6	44496.2	44500.7	44516.1	44498.7	44540.3	44497.6	44592.4
969.689	44824.2	44640.6	44457.9	44462.4	44478.3	44460.4	44503.1	44459.3	44566.7
969.489	44582.8	44618.3	44419.6	44424.1	44440.4	44422.1	44465.9	44421	44542.6
969.289	44555.5	44597.8	44381.3	44385.8	44402.6	44383.8	44428.8	44382.7	44520.3
969.089	44718.8	44579.2	44342.9	44347.6	44364.7	44345.5	44391.8	44344.4	44499.8
968.889	44721.1	44562.6	44304.6	44309.3	44326.9	44307.2	44354.7	44306.1	44481.3
968.689	44526.6	44548.1	44266.3	44271	44289.2	44268.9	44317.8	44267.8	44464.8
968.489	44696.9	44535.8	44227.9	44232.7	44251.4	44230.6	44280.9	44229.5	44450.4
968.289	44544.5	44525.8	44189.6	44194.4	44213.7	44192.3	44244.1	44191.2	44438.2
968.089	44571.1	44518.1	44151.3	44156.2	44175.9	44154	44207.3	44152.9	44428.1
967.889	44477.3	44512.6	44112.9	44117.9	44138.3	44115.7	44170.6	44114.6	44420.3
967.689	44726.6	44509.4	44074.6	44079.6	44100.6	44077.4	44133.9	44076.3	44414.6
967.489	44336.7	44508.3	44036.3	44041.4	44062.9	44039.1	44097.4	44038	44410.9
967.289	44586.7	44509.3	43998	44003.1	44025.3	44000.8	44060.9	43999.7	44409.2
967.089	44231.2	44512.1	43959.6	43964.8	43987.8	43962.6	44024.5	43961.4	44409.3
966.889	44400.8	44516.7	43921.3	43926.5	43950.2	43924.3	43988.2	43923.1	44410.9
966.689	44351.6	44522.7	43883	43888.3	43912.7	43886	43952	43884.8	44413.8
966.489	44382	44529.8	43844.6	43850	43875.2	43847.7	43915.9	43846.5	44417.8
966.289	44676.6	44537.7	43806.3	43811.7	43837.7	43809.4	43879.9	43808.2	44422.4
966.089	44565.6	44546.1	43768	43773.5	43800.3	43771.1	43844	43769.9	44427.3
965.889	44631.2	44554.5	43729.6	43735.2	43763	43732.8	43808.2	43731.6	44432
965.689	44562.5	44562.4	43691.3	43697	43725.6	43694.5	43772.6	43693.3	44436.1
965.489	44756.2	44569.4	43653	43658.7	43688.3	43656.2	43737.1	43655	44439
965.289	44569.5	44574.9	43614.7	43620.4	43651.1	43617.9	43701.7	43616.7	44440.3
965.089	44475	44578.5	43576.3	43582.2	43613.9	43579.7	43666.5	43578.4	44439.4
964.889	44602.3	44579.5	43538	43543.9	43576.8	43541.4	43631.5	43540.1	44435.8
964.689	44532.8	44577.5	43499.7	43505.7	43539.7	43503.1	43596.7	43501.8	44428.9
964.489	44393.8	44571.9	43461.3	43467.4	43502.7	43464.8	43562	43463.5	44418.1
964.289	44414.1	44562.3	43423	43429.2	43465.8	43426.5	43527.6	43425.2	44403
964.089	44453.9	44548.2	43384.7	43390.9	43428.9	43388.2	43493.4	43386.9	44383.1
963.889	44728.1	44529.2	43346.3	43352.7	43392.1	43349.9	43459.4	43348.7	44358.1
963.689	44351.6	44505.2	43308	43314.4	43355.4	43311.7	43425.7	43310.4	44327.7
963.489	44491.4	44476	43269.7	43276.2	43318.8	43273.4	43392.3	43272.1	44291.7
963.289	44504.7	44441.6	43231.4	43237.9	43282.3	43235.1	43359.2	43233.8	44250
963.089	44489.1	44402	43193	43199.7	43245.8	43196.8	43326.5	43195.5	44202.8
962.889	44273.4	44357.5	43154.7	43161.4	43209.5	43158.6	43294.1	43157.3	44150.2
962.689	44571.9	44308.4	43116.4	43123.2	43173.3	43120.3	43262.1	43119	44092.5
962.489	44262.5	44255.3	43078	43084.9	43137.3	43082	43230.5	43080.7	44030.1
962.289	44420.3	44198.5	43039.7	43046.7	43101.3	43043.7	43199.4	43042.4	43963.4
962.089	44243.8	44138.6	43001.4	43008.5	43065.5	43005.5	43168.8	43004.2	43893.1
961.889	44375	44076.2	42963.1	42970.2	43029.9	42967.2	43138.8	42965.9	43819.5
961.689	44025	44012	42924.7	42932	42994.4	42928.9	43109.4	42927.6	43743.3
961.489	43824.2	43946.6	42886.4	42893.8	42959.2	42890.7	43080.6	42889.3	43665
961.289	43545.3	43880.6	42848.1	42855.6	42924.1	42852.4	43052.7	42851.1	43585.1
961.089	43860.9	43814.7	42809.7	42817.3	42889.3	42814.1	43025.6	42812.8	43504.2
960.889	43785.2	43749.4	42771.4	42779.1	42854.7	42775.9	42999.4	42774.6	43422.8
960.689	43388.3	43685.3	42733.1	42740.9	42820.3	42737.6	42974.3	42736.3	43341.2
960.489	43649.2	43623.1	42694.7	42702.7	42786.3	42699.3	42950.4	42698.1	43260.1
960.289	43522.7	43563.3	42656.4	42664.5	42752.6	42661.1	42927.8	42659.8	43179.6
960.089	43190.6	43506.4	42618.1	42626.2	42719.3	42622.8	42906.7	42621.6	43100.3
959.889	43232	43453	42579.8	42588	42686.3	42584.6	42887.2	42583.3	43022.2
959.689	43440.6	43403.5	42541.4	42549.8	42653.8	42546.3	42869.8	42545.1	42945.8
959.489	43348.4	43358.5	42503.1	42511.6	42621.8	42508.1	42854.5	42506.8	42871.2
959.289	43255.5	43318.6	42464.8	42473.4	42590.3	42469.8	42841.7	42468.6	42798.6
959.089	43603.1	43284.1	42426.4	42435.2	42559.4	42431.6	42831.7	42430.3	42728
958.889	43323.4	43255.7	42388.1	42397	42529.2	42393.3	42824.9	42392.1	42659.6
958.689	43636.7	43234	42349.8	42358.8	42499.8	42355.1	42821.8	42353.9	42593.4
958.489	43268.8	43219.4	42311.4	42320.7	42471.3	42316.8	42822.9	42315.7	42529.3
958.289	43246.9	43212.6	42273.1	42282.5	42443.7	42278.6	42828.5	42277.4	42467.4
958.089	43371.1	43214.4	42234.8	42244.3	42417.2	42240.4	42839.5	42239.2	42407.7
957.889	43407	43225.3	42196.4	42206.1	42392.1	42202.1	42856.3	42201	42349.9
957.689	43316.4	43246.2	42158.1	42167.9	42368.3	42163.9	42879.7	42162.8	42294.1
957.489	43246.9	43277.8	42119.8	42129.8	42346.3	42125.7	42910.3	42124.6	42240.1
957.289	43208.6	43321.1	42081.5	42091.6	42326.2	42087.4	42948.9	42086.4	42187.8
957.089	43419.5	43376.9	42043.1	42053.4	42308.5	42049.2	42996.1	42048.3	42137.1
956.889	43454.7	43446	42004.8	42015.3	42293.3	42011	43052.5	42010.1	42087.8
956.689	43621.9	43529.4	41966.5	41977.1	42281.4	41972.8	43118.7	41971.9	42039.9
956.489	43729.7	43627.8	41928.1	41939	42273.2	41934.6	43194.8	41933.8	41993.2
956.289	43777.3	43741.5	41889.8	41900.8	42269.4	41896.4	43280.7	41895.7	41947.5
956.089	43928.9	43870.7	41851.5	41862.7	42271.1	41858.2	43375.8	41857.6	41902.8
955.889	43989.8	44015	41813.2	41824.5	42279.4	41819.9	43478.5	41819.5	41859
955.689	44181.2	44173.2	41774.8	41786.4	42295.7	41781.7	43586.1	41781.4	41815.9
955.489	44276.6	44343	41736.5	41748.3	42322.1	41743.5	43694.7	41743.4	41773.4
955.289	44160.9	44521.4	41698.2	41710.1	42361	41705.3	43798.8	41705.4	41731.6
955.089	44400	44705	41659.8	41672	42415.9	41667.2	43891.3	41667.5	41690.2
954.889	44758.6	44890.4	41621.5	41633.9	42491.6	41629	43964.4	41629.6	41649.3
954.689	44823.4	45076.3	41583.2	41595.8	42595.1	41590.8	44009.9	41591.9	41608.7
954.489	44873.4	45266.6	41544.8	41557.7	42736.9	41552.6	44020.9	41554.2	41568.4
954.289	45396.1	45473.2	41506.5	41519.6	42933.7	41514.4	43992.9	41516.6	41528.4
954.089	45779.7	45722.4	41468.2	41481.5	43212.6	41476.3	43925.1	41479.2	41488.6
953.889	45882	46058.8	41429.9	41443.5	43615.5	41438.1	43820	41441.9	41449.1
953.689	46553.1	46549.6	41391.5	41405.4	44203.9	41400	43683.6	41404.8	41409.6
953.489	47921.9	47284.2	41353.2	41367.3	45059.3	41361.8	43523.4	41368	41370.3
953.289	48585.9	48364	41314.9	41329.3	46275.1	41323.7	43347.7	41331.5	41331.1
953.089	50848.4	49879	41276.5	41291.2	47933.6	41285.5	43164	41295.3	41292
952.889	52657.8	51840.7	41238.2	41253.2	50039.9	41247.4	42978.6	41259.6	41253
952.689	54824.2	54027.1	41199.9	41215.2	52367.3	41209.3	42796.3	41224.4	41214.1
952.489	55977.3	55760.1	41161.5	41177.1	54234.3	41171.1	42620.4	41189.7	41175.2
952.289	55785.2	56068.7	41123.2	41139.1	54667.7	41133	42452.9	41155.7	41136.3
952.089	53951.6	54647.9	41084.9	41101.1	53361.2	41094.9	42295	41122.5	41097.5
951.889	51928.1	52261.6	41046.6	41063.1	51078.4	41056.8	42147	41090.2	41058.8
951.689	49064.8	49818.8	41008.2	41025.1	48728.1	41018.7	42009	41059	41020
951.489	47311.7	47760.7	40969.9	40987.2	46751.8	40980.6	41880.4	41028.9	40981.3
951.289	45805.5	46175.1	40931.6	40949.2	45237.5	40942.6	41760.8	41000.2	40942.6
951.089	44860.2	45006.1	40893.2	40911.3	44130.1	40904.5	41649.5	40973	40903.9
950.889	44083.6	44161.6	40854.9	40873.3	43337.8	40866.4	41545.8	40947.5	40865.3
950.689	43578.1	43551.5	40816.6	40835.4	42771	40828.4	41449	40923.9	40826.6
950.489	42958.6	43103	40778.2	40797.5	42357.6	40790.4	41358.5	40902.3	40788
950.289	42712.5	42764	40739.9	40759.6	42045.8	40752.3	41273.5	40883	40749.4
950.089	42296.1	42499.9	40701.6	40721.7	41801.3	40714.3	41193.4	40866.2	40710.8
949.889	42336.7	42288.9	40663.3	40683.9	41602.9	40676.3	41117.8	40852.1	40672.2
949.689	42062.5	42117.4	40624.9	40646	41437.2	40638.3	41046.1	40840.7	40633.6
949.489	42070.3	41976.3	40586.6	40608.2	41295.5	40600.4	40977.8	40832.4	40595.1
949.289	41760.9	41859.8	40548.3	40570.4	41172.1	40562.4	40912.5	40827.2	40556.5
949.089	41782	41763.5	40509.9	40532.6	41063	40524.5	40849.9	40825.3	40518
948.889	41510.2	41684.1	40471.6	40494.8	40965.1	40486.5	40789.6	40826.7	40479.4
948.689	41464.8	41619.3	40433.3	40457.1	40876.2	40448.6	40731.4	40831.5	40440.9
948.489	41414.1	41567	40394.9	40419.4	40794.6	40410.7	40675	40839.7	40402.4
948.289	41271.1	41525.8	40356.6	40381.6	40719	40372.9	40620.2	40851.3	40363.9
948.089	41535.9	41494.2	40318.3	40344	40648.3	40335	40566.8	40866.1	40325.4
947.889	41332	41471.1	40280	40306.3	40581.8	40297.2	40514.7	40884.1	40286.9
947.689	41218	41455.5	40241.6	40268.7	40518.6	40259.4	40463.6	40904.9	40248.4
947.489	41507.8	41446.4	40203.3	40231.1	40458.4	40221.6	40413.6	40928.4	40209.9
947.289	41405.5	41443.1	40165	40193.5	40400.7	40183.8	40364.5	40954	40171.4
947.089	41503.1	41444.5	40126.6	40156	40345.1	40146.1	40316.2	40981.5	40132.9
946.889	41575.8	41450	40088.3	40118.5	40291.3	40108.4	40268.6	41010.4	40094.4
946.689	41853.9	41458.5	40050	40081	40239.1	40070.7	40221.6	41040.1	40056
946.489	41657.8	41469.3	40011.7	40043.6	40188.2	40033.1	40175.2	41069.9	40017.5
946.289	41688.3	41481.4	39973.3	40006.2	40138.6	39995.4	40129.4	41099.3	39979
946.089	41552.3	41494	39935	39968.8	40090	39957.9	40084.1	41127.6	39940.6
945.889	41476.6	41506.3	39896.7	39931.5	40042.3	39920.3	40039.2	41154.1	39902.1
945.689	41343	41517.3	39858.3	39894.3	39995.5	39882.8	39994.8	41177.9	39863.7
945.489	41216.4	41526.2	39820	39857	39949.3	39845.4	39950.7	41198.4	39825.2
945.289	41443.8	41532	39781.7	39819.9	39903.8	39808	39907	41214.9	39786.8
945.089	41539.1	41534.1	39743.3	39782.8	39858.9	39770.7	39863.6	41226.5	39748.4
944.889	41418.8	41531.7	39705	39745.8	39814.5	39733.4	39820.5	41232.7	39709.9
944.689	41675.8	41524	39666.7	39708.8	39770.6	39696.1	39777.6	41232.8	39671.5
944.489	41581.2	41510.4	39628.3	39671.9	39727.1	39659	39735	41226.2	39633.1
944.289	41875	41490.5	39590	39635	39684	39621.9	39692.7	41212.4	39594.6
944.089	41808.6	41463.7	39551.7	39598.3	39641.2	39584.8	39650.6	41191.1	39556.2
943.889	41673.4	41429.8	39513.4	39561.6	39598.7	39547.9	39608.7	41162	39517.8
943.689	41552.3	41388.6	39475	39525	39556.5	39511.1	39566.9	41124.9	39479.4
943.489	41521.1	41340	39436.7	39488.5	39514.5	39474.3	39525.4	41079.9	39441
943.289	41036.7	41284.2	39398.4	39452.2	39472.8	39437.6	39484	41027	39402.6
943.089	40975.8	41221.4	39360	39415.9	39431.3	39401.1	39442.7	40966.4	39364.1
942.889	40878.1	41151.9	39321.7	39379.8	39390	39364.7	39401.6	40898.6	39325.7
942.689	40806.2	41076.1	39283.4	39343.7	39348.9	39328.4	39360.7	40823.9	39287.3
942.489	40727.3	40994.5	39245.1	39307.9	39308	39292.2	39319.9	40743	39248.9
942.289	40386.7	40907.9	39206.7	39272.1	39267.2	39256.3	39279.1	40656.3	39210.5
942.089	40645.3	40816.9	39168.4	39236.6	39226.5	39220.5	39238.5	40564.7	39172.1
941.889	40493.8	40722.2	39130.1	39201.2	39186	39184.9	39198	40468.7	39133.7
941.689	40393	40624.6	39091.7	39166	39145.6	39149.5	39157.6	40369.1	39095.3
941.489	40368	40524.8	39053.4	39131	39105.3	39114.4	39117.3	40266.8	39056.9
941.289	40310.9	40423.7	39015.1	39096.3	39065.1	39079.7	39077.1	40162.3	39018.6
941.089	40235.2	40322	38976.7	39061.8	39025	39045.2	39037	40056.5	38980.2
940.889	40156.2	40220.6	38938.4	39027.6	38985	39011.3	38996.9	39950.1	38941.8
940.689	40111.7	40120.2	38900.1	38993.7	38945.1	38977.8	38956.9	39843.6	38903.4
940.489	40153.1	40021.6	38861.8	38960.2	38905.3	38945.1	38917	39737.8	38865
940.289	39960.2	39925.7	38823.4	38927	38865.5	38913.3	38877.1	39633.2	38826.6
940.089	39983.6	39833.1	38785.1	38894.2	38825.8	38882.8	38837.3	39530.2	38788.2
939.889	39835.2	39744.9	38746.8	38861.9	38786.2	38853.8	38797.6	39429.3	38749.9
939.689	39873.4	39661.9	38708.4	38830.1	38746.7	38826.9	38757.9	39331	38711.5
939.489	39639.8	39585.2	38670.1	38798.9	38707.2	38802.9	38718.3	39235.4	38673.1
939.289	39721.1	39516	38631.8	38768.3	38667.7	38782.5	38678.7	39142.9	38634.7
939.089	39549.2	39455.7	38593.4	38738.4	38628.3	38767	38639.2	39053.7	38596.3
938.889	39696.9	39405.8	38555.1	38709.3	38588.9	38757.8	38599.7	38967.7	38558
938.689	39578.9	39368.3	38516.8	38681.2	38549.6	38756.4	38560.3	38885.1	38519.6
938.489	39439.8	39345.3	38478.5	38654.1	38510.4	38765	38520.9	38806	38481.2
938.289	39419.5	39338.9	38440.1	38628.1	38471.1	38785.7	38481.5	38730.2	38442.8
938.089	39671.1	39351.8	38401.8	38603.6	38431.9	38820.9	38442.2	38657.7	38404.5
937.889	39388.3	39386.5	38363.5	38580.5	38392.8	38873.1	38402.9	38588.4	38366.1
937.689	39765.6	39445.5	38325.1	38559.3	38353.7	38944.7	38363.7	38522.2	38327.7
937.489	39904.7	39531.2	38286.8	38540.2	38314.6	39037.8	38324.4	38458.8	38289.4
937.289	39998.4	39645.3	38248.5	38523.5	38275.5	39154.2	38285.2	38398.1	38251
937.089	39832	39789.1	38210.1	38509.8	38236.5	39294.9	38246.1	38340	38212.6
936.889	40318.8	39962.9	38171.8	38499.4	38197.5	39459.7	38206.9	38284.2	38174.3
936.689	40158.6	40166	38133.5	38493.1	38158.5	39647.6	38167.8	38230.5	38135.9
936.489	40376.6	40396.2	38095.2	38491.7	38119.5	39855.7	38128.7	38178.8	38097.5
936.289	40719.5	40650.3	38056.8	38496.2	38080.6	40079.9	38089.7	38128.8	38059.2
936.089	40730.5	40923.6	38018.5	38508.1	38041.7	40314.4	38050.6	38080.4	38020.8
935.889	40971.1	41210	37980.2	38528.9	38002.8	40551.7	38011.6	38033.4	37982.4
935.689	41193	41502.5	37941.8	38561	37963.9	40782.4	37972.6	37987.6	37944.1
935.489	41643	41793.2	37903.5	38607.3	37925.1	40996	37933.7	37942.9	37905.7
935.289	41809.4	42074.2	37865.2	38672	37886.2	41180.6	37894.7	37899.2	37867.4
935.089	42218.8	42338.9	37826.8	38760.6	37847.4	41324.1	37855.8	37856.3	37829
934.889	42344.5	42583.9	37788.5	38881.4	37808.6	41414.9	37816.9	37814.1	37790.6
934.689	42887.5	42813.3	37750.2	39047.6	37769.8	41444	37778	37772.5	37752.3
934.489	43153.9	43046.6	37711.9	39284.1	37731.1	41406.3	37739.1	37731.4	37713.9
934.289	43259.4	43337.6	37673.5	39644.6	37692.3	41301.6	37700.2	37690.8	37675.6
934.089	44049.2	43811.6	37635.2	40249.7	37653.6	41135.1	37661.4	37650.6	37637.2
933.889	45238.3	44723.8	37596.9	41345.5	37614.9	40915.8	37622.5	37610.6	37598.8
933.689	46825.8	46508.1	37558.5	43354.5	37576.2	40655.1	37583.7	37571	37560.5
933.489	49510.9	49731.3	37520.2	46831.2	37537.5	40365.2	37544.9	37531.5	37522.1
933.289	53993	54855.4	37481.9	52225.8	37498.8	40058.1	37506.1	37492.2	37483.8
933.089	61127.3	61810.1	37443.6	59457.7	37460.1	39744.2	37467.3	37453.1	37445.4
932.889	69088.3	69415.7	37405.2	67337.7	37421.4	39432.9	37428.6	37414.1	37407.1
932.689	74814.1	74828.2	37366.9	73014.4	37382.8	39131.7	37389.8	37375.2	37368.7
932.489	74878.9	74602.7	37328.6	73036.9	37344.1	38846.6	37351.1	37336.4	37330.4
932.289	69065.6	68701.2	37290.2	67363.1	37305.5	38581.8	37312.3	37297.6	37292
932.089	60498.4	60549.4	37251.9	59415.9	37266.8	38339.9	37273.6	37258.9	37253.7
931.889	52832	53032.7	37213.6	52079.7	37228.2	38122.2	37234.9	37220.3	37215.3
931.689	47628.1	47365.9	37175.2	46568.9	37189.6	37928.7	37196.2	37181.7	37177
931.489	44057.8	43647.2	37136.9	42983.1	37151	37758.5	37157.5	37143.1	37138.6
931.289	41896.1	41428.9	37098.6	40875.9	37112.4	37609.9	37118.8	37104.5	37100.3
931.089	40496.1	40152	37060.2	39690.6	37073.8	37480.7	37080.2	37066	37061.9
930.889	39475.8	39389.2	37021.9	39002.4	37035.2	37368.6	37041.5	37027.5	37023.6
930.689	39076.6	38888.6	36983.6	38561.9	36996.7	37271	37002.8	36988.9	36985.2
930.489	38414.8	38525.9	36945.3	38247	36958.1	37185.6	36964.2	36950.4	36946.9
930.289	37960.2	38244.2	36906.9	38003.2	36919.5	37110.1	36925.6	36912	36908.5
930.089	37682	38016.2	36868.6	37805	36881	37042.6	36886.9	36873.5	36870.2
929.889	37250	37826.8	36830.3	37639.2	36842.4	36981.4	36848.3	36835	36831.8
929.689	37075	37666.3	36791.9	37497.5	36803.9	36925	36809.7	36796.6	36793.5
929.489	36928.9	37528.1	36753.6	37374.2	36765.3	36872.3	36771.1	36758.1	36755.1
929.289	36892.2	37407	36715.3	37265.2	36726.8	36822.5	36732.5	36719.7	36716.8
929.089	36870.3	37299.3	36676.9	37167.6	36688.3	36774.8	36693.9	36681.2	36678.4
928.889	36705.5	37202.4	36638.6	37078.9	36649.8	36728.7	36655.3	36642.8	36640.1
928.689	36628.9	37113.9	36600.3	36997.6	36611.2	36683.8	36616.7	36604.3	36601.7
928.489	36274.2	37032.3	36562	36922.2	36572.7	36639.8	36578.1	36565.9	36563.4
928.289	36589.8	36956.4	36523.6	36851.8	36534.2	36596.6	36539.5	36527.5	36525
928.089	36164.1	36885.2	36485.3	36785.4	36495.7	36553.9	36501	36489.1	36486.7
927.889	36332	36817.8	36447	36722.5	36457.2	36511.6	36462.4	36450.6	36448.3
927.689	36238.3	36753.7	36408.6	36662.4	36418.7	36469.7	36423.8	36412.2	36410
927.489	36370.3	36692.4	36370.3	36604.8	36380.2	36428.2	36385.3	36373.8	36371.7

## Sheet: CuNCs_Cl
213.489	45259.4
213.289	45303.1
213.089	45128.1
212.889	45354.7
212.689	45270.3
212.489	45295.3
212.289	45128.1
212.089	45334.4
211.889	45393.8
211.689	45395.3
211.489	45546.9
211.289	45460.9
211.089	45284.4
210.889	45384.4
210.689	45264.1
210.489	45398.4
210.289	45370.3
210.089	45312.5
209.889	45190.6
209.689	45376.6
209.489	45303.1
209.289	45368.8
209.089	45275
208.889	45335.9
208.689	45256.2
208.489	45306.2
208.289	45465.6
208.089	45200
207.889	45457.8
207.689	45465.6
207.489	45168.8
207.289	45376.6
207.089	45318.8
206.889	45464.1
206.689	45392.2
206.489	45328.1
206.289	45639.1
206.089	45281.2
205.889	45298.4
205.689	45356.2
205.489	45329.7
205.289	45285.9
205.089	45432.8
204.889	45393.8
204.689	45256.2
204.489	45306.2
204.289	45365.6
204.089	45476.6
203.889	45276.6
203.689	45398.4
203.489	45340.6
203.289	45309.4
203.089	45378.1
202.889	45334.4
202.689	45259.4
202.489	45304.7
202.289	45437.5
202.089	45242.2
201.889	45271.9
201.689	45425
201.489	45495.3
201.289	45578.1
201.089	45371.9
200.889	45353.1
200.689	45501.6
200.489	45325
200.289	45564.1
200.089	45414.1
199.889	45514.1
199.689	45475
199.489	45518.8
199.289	45450
199.089	45434.4
198.889	45434.4
198.689	45479.7
198.489	45487.5
198.289	45620.3
198.089	45346.9
197.889	45396.9
197.689	45328.1
197.489	45345.3
197.289	45329.7
197.089	45495.3
196.889	45429.7
196.689	45434.4
196.489	45370.3
196.289	45339.1
196.089	45282.8
195.889	45348.4
195.689	45395.3
195.489	45414.1
195.289	45446.9
195.089	45339.1
194.889	45560.9
194.689	45451.6
194.489	45523.4
194.289	45454.7
194.089	45335.9
193.889	45373.4
193.689	45579.7
193.489	45485.9
