# Supplementary material for: Electrochemical synthesis of propylene from carbon dioxide on copper nanocrystals
Source: Nat Chem. 2023 Apr 6;15(5):705–13. doi: 10.1038/s41557-023-01163-8 (PMC10159857; doi:10.1038/s41557-023-01163-8)
Supplement: Source Data Fig. 2 — Statistical source data [file 41557_2023_1163_MOESM3_ESM.zip]

Archive with 5 entries (5 files):
- Source Data Fig.2/Source Data Fig.2a.xlsx
- Source Data Fig.2/Source Data Fig.2b.xlsx
- Source Data Fig.2/Source Data Fig.2c.xlsx
- Source Data Fig.2/Source Data Fig.2d.xlsx
- Source Data Fig.2/Source Data Fig.2e.xlsx
