# Supplementary material for: Electrochemical synthesis of propylene from carbon dioxide on copper nanocrystals
Source: Nat Chem. 2023 Apr 6;15(5):705–13. doi: 10.1038/s41557-023-01163-8 (PMC10159857; doi:10.1038/s41557-023-01163-8)
Supplement: Source Data Fig. 2 — Statistical source data [file 41557_2023_1163_MOESM3_ESM.zip › Source Data Fig.2/Source Data Fig.2a.xlsx]

## Sheet: n-propanol
	group1	group2	group3
-0.475	2.79027	3.86284	3.90929
-0.5	5.63157	5.42737	3.52169
-0.525	2.55354	5.32902	3.15913
-0.55	4.44194	4.52595	3.36623
-0.575	4.33152	4.29525	3.20847
-0.6	4.34604	4.69952	3.32724
-0.625	2.79834	3.02869	2.37074
-0.65	2.38299	2.44093	2.38107
-0.675	2.16414	2.50294	2.35517

## Sheet: allyl alcohol
	group1	group2	group3
-0.475	0.56408	0	0.52391
-0.5	0.88055	0.84862	0.33712
-0.525	0.44265	0.46577	0.26461
-0.55	0.51682	0.47387	0.27068
-0.575	0.51501	0.51659	0.33584
-0.6	0.39203	0.53474	0.343
-0.625	0.38147	0.24851	0.20902
-0.65	0.26719	0.282	0.36819
-0.675	0.34911	0.30494	0.32651

## Sheet: propylene
	group1	group2	group3
-0.475	0.35414	0.43637	0.46782
-0.5	0.4431	0.50347	0.87071
-0.525	0.96097	1.02241	1.08759
-0.55	1.21989	1.34121	1.28046
-0.575	1.27841	1.23095	1.26805
-0.6	1.54096	1.33271	1.37283
-0.625	1.1975	0.92864	1.14556
-0.65	1.1089	1.11397	0.87445
-0.675	0.78668	0.9244	0.951
