# Supplementary material for: Electrochemical synthesis of propylene from carbon dioxide on copper nanocrystals
Source: Nat Chem. 2023 Apr 6;15(5):705–13. doi: 10.1038/s41557-023-01163-8 (PMC10159857; doi:10.1038/s41557-023-01163-8)
Supplement: Source Data Fig. 2 — Statistical source data [file 41557_2023_1163_MOESM3_ESM.zip › Source Data Fig.2/Source Data Fig.2b.xlsx]

## Sheet: n-propanol
	group1	group2	group3
-0.475	1.67585	2.32356	2.42021
-0.5	4.152	4.27776	3.38829
-0.525	3.78388	6.60637	3.87233
-0.55	9.00638	7.53502	6.1704
-0.575	9.6396	9.47038	8.0445
-0.6	12.5851	13.274	9.54614
-0.625	10.9814	11.7017	9.11657
-0.65	12.0161	13.4695	12.6052
-0.675	12.775	15.3059	14.2666

## Sheet: allyl alcohol
	group1	group2	group3
-0.475	0.33879	0	0.32435
-0.5	0.6492	0.66887	0.32435
-0.525	0.65592	0.57741	0.32435
-0.55	1.04789	0.78892	0.49616
-0.575	1.14613	1.13901	0.84205
-0.6	1.13521	1.51041	0.9841
-0.625	1.49698	0.96013	0.80379
-0.65	1.34729	1.55614	1.9492
-0.675	2.06081	1.86476	1.97788

## Sheet: propylene
	group1	group2	group3
-0.475	0.2127	0.26248	0.28962
-0.5	0.32669	0.39682	0.83773
-0.525	1.42398	1.26747	1.33312
-0.55	2.47342	2.2329	2.34713
-0.575	2.84504	2.71405	3.17935
-0.6	4.46225	3.76429	3.93879
-0.625	4.69926	3.58792	4.40521
-0.65	5.59156	6.14709	4.62931
-0.675	4.64378	5.65288	5.76076
