# Supplementary material for: Electrochemical synthesis of propylene from carbon dioxide on copper nanocrystals
Source: Nat Chem. 2023 Apr 6;15(5):705–13. doi: 10.1038/s41557-023-01163-8 (PMC10159857; doi:10.1038/s41557-023-01163-8)
Supplement: Source Data Fig. 2 — Statistical source data [file 41557_2023_1163_MOESM3_ESM.zip › Source Data Fig.2/Source Data Fig.2c.xlsx]

## Sheet: CuNCs
	Faradaic efficiency					Current density
potential	group1	group2	group3		potential	group1	group2	group3
-0.475	0.35414	0.43637	0.46782		-0.475	0.2127	0.26248	0.28962
-0.5	0.4431	0.50347	0.87071		-0.5	0.32669	0.39682	0.83773
-0.525	0.96097	1.02241	1.08759		-0.525	1.42398	1.26747	1.33312
-0.55	1.21989	1.34121	1.28046		-0.55	2.47342	2.2329	2.34713
-0.575	1.27841	1.23095	1.26805		-0.575	2.84504	2.71405	3.17935
-0.6	1.54096	1.33271	1.37283		-0.6	4.46225	3.76429	3.93879
-0.625	1.1975	0.92864	1.14556		-0.625	4.69926	3.58792	4.40521
-0.65	1.1089	1.11397	0.87445		-0.65	5.59156	6.14709	4.62931
-0.675	0.78668	0.9244	0.951		-0.675	4.64378	5.65288	5.76076

## Sheet: Poly-Cu
	Faradaic efficiency				Current density
potential	group1	group2		potential	group1	group2
-0.5	0.39774	0.2523		-0.5	0.18176	0.12745
-0.55	0.62504	0.56474		-0.55	0.57485	0.49526
-0.6	0.90869	0.99532		-0.6	1.46547	2.03076
-0.625	1.06074	1.15478		-0.625	2.49048	2.99089
-0.65	0.79594	0.94837		-0.65	2.1734	3.22159
-0.675	0.84399	0.56061		-0.675	3.27368	2.43781
-0.7	0.41682	0.43539		-0.7	2.23064	2.26668
