# Supplementary material for: Electrochemical synthesis of propylene from carbon dioxide on copper nanocrystals
Source: Nat Chem. 2023 Apr 6;15(5):705–13. doi: 10.1038/s41557-023-01163-8 (PMC10159857; doi:10.1038/s41557-023-01163-8)
Supplement: Source Data Fig. 2 — Statistical source data [file 41557_2023_1163_MOESM3_ESM.zip › Source Data Fig.2/Source Data Fig.2d.xlsx]

## Sheet: Sheet1
CuNCs		poly-Cu
-2.28958	-0.475	-2.03377	-0.5
-1.97966	-0.5	-1.74582	-0.525
-1.56841	-0.525	-1.50001	-0.55
-1.32473	-0.55	-1.21808	-0.575
-1.23169	-0.575	-0.98762	-0.6
-1.088	-0.6	-0.79093	-0.625
-1.06958	-0.625	-0.80103	-0.65
-0.95913	-0.65	-0.76714	-0.675
-0.96745	-0.675	-0.87583	-0.7
