# Supplementary material for: Electrochemical synthesis of propylene from carbon dioxide on copper nanocrystals
Source: Nat Chem. 2023 Apr 6;15(5):705–13. doi: 10.1038/s41557-023-01163-8 (PMC10159857; doi:10.1038/s41557-023-01163-8)
Supplement: Source Data Fig. 2 — Statistical source data [file 41557_2023_1163_MOESM3_ESM.zip › Source Data Fig.2/Source Data Fig.2e.xlsx]

## Sheet: Sheet1
Time	Current density	Faradaic Efficiency
0.16667	4.09332	1.4954
0.48056	4.26918	1.55965
0.79444	4.31916	1.57791
1.10833	4.34309	1.58665
1.42222	4.36654	1.59522
1.73611	4.27098	1.56031
2.05	4.36078	1.59311
2.36389	4.41795	1.614
2.67778	4.37532	1.59842
2.99167	4.37252	1.5974
3.30556	4.43948	1.62186
3.61944	4.27593	1.56211
3.93333	4.36191	1.59353
4.24722	4.17786	1.52629
4.56111	3.80679	1.39072
5.50278	3.45849	1.26348
5.81667	3.56503	1.3024
6.13056	3.63206	1.32689
6.44444	3.80782	1.3911
6.75833	3.94188	1.44008
7.07222	3.89684	1.42362
7.38611	4.19948	1.53418
7.7	4.17478	1.52516
8.01389	4.14822	1.51546
8.32778	4.22519	1.54358
8.64167	4.17408	1.5249
8.95556	4.10982	1.50143
9.26944	3.58844	1.31096
10.2111	3.47285	1.26873
10.525	3.65837	1.3365
10.8389	3.62289	1.32354
11.1528	3.76107	1.37402
11.4667	3.89697	1.42367
11.7806	3.89213	1.4219
12.0944	3.9614	1.44721
12.4083	4.11041	1.50165
12.7222	4.04527	1.47785
13.0361	4.17265	1.52438
13.35	4.15697	1.51865
13.6639	4.18469	1.52878
13.9778	4.26581	1.55841
14.2917	4.20617	1.53663
14.6056	4.22504	1.54352
14.9194	4.27216	1.56074
15.2333	4.25822	1.55564
15.5472	4.17692	1.52594
15.8611	3.90246	1.42567
--	--
--	--
--	--
--	--
--	--
--	--
--	--
--	--
--	--
--	--
--	--
--	--
