# Supplementary material for: Electrochemical synthesis of propylene from carbon dioxide on copper nanocrystals
Source: Nat Chem. 2023 Apr 6;15(5):705–13. doi: 10.1038/s41557-023-01163-8 (PMC10159857; doi:10.1038/s41557-023-01163-8)
Supplement: Source Data Fig. 3 — Statistical source data [file 41557_2023_1163_MOESM4_ESM.zip › Source Data Fig.3/Source Data Fig.3a.xlsx]

## Sheet: Ethylene_Current density
group1	group2	group3	group4	group5	group6	group7	group8	group9	group10	group11	group12
15.6262	16.1418	16.1554	14.6362	14.85	14.938	13.8032	14.647	13.8462
28.6787	30.8904	32.1321	21.7622	20.8075	24.4056	26.319	25.8764	--
58.2893	60.1048	60.5993	54.292	57.008	60.2118	57.4906	63.0337	--
102.475	108.853	114.288	80.9211	96.9685	103.455	82.5196	88.0864	88.2959
113.22	120.381	110.148	121.742	130.404	113.22	120.381
136.738	142.282	143.251	150.389	158.195	161.075	136.738	142.282	143.251	137.581	142.588	142.321
176.228	180.366	183.844	218.823	233.467	241.681	173.373	177.093	178.544
217.983	215.055	209.857	277.648	289.014	292.053	243.123	236.304	224.846
213.093	216.524	237.455	230.26	254.597	244.09	237.287

## Sheet: Propylene_Current density
group1	group2	group3	group4	group5	group6	group7	group8	group9	group10	group11	group12
0.2715	0.28638	0.31098	0.19799	0.20629	0.21096	0.20251	0.30186	0.28307
0.7485	0.83721	0.92749	0.32542	0.32795	0.35587	0.39916	0.39449
1.29648	1.31666	1.38621	1.31743	1.42156	1.53297	0.98569	1.18825	1.3467
2.00384	2.26557	2.42869	2.01357	2.30801	2.63884	1.99744	2.21723	2.24858
2.69623	3.17935	2.70391	2.98617	2.69623	3.17935	2.54524	2.60877	2.81933
3.94442	3.9496	3.92234	4.27918	4.64533	5.03134	3.94442	3.9496	3.92234	3.68077	3.8478	3.46226
4.03709	4.41005	4.7685	4.59111	4.80742	3.22607	3.46017	3.71567
4.88438	4.37423	4.30512	5.72635	5.57512	5.47321	6.80236	6.15958	5.47932
5.76076	5.01565	4.27191	6.03295	5.71165	5.21403
