# Supplementary material for: Electrochemical synthesis of propylene from carbon dioxide on copper nanocrystals
Source: Nat Chem. 2023 Apr 6;15(5):705–13. doi: 10.1038/s41557-023-01163-8 (PMC10159857; doi:10.1038/s41557-023-01163-8)
Supplement: Source Data Fig. 3 — Statistical source data [file 41557_2023_1163_MOESM4_ESM.zip › Source Data Fig.3/Source Data Fig.3b.xlsx]

## Sheet: Ethanol_Current density
group1	group2	group3	group4	group5	group6
3.69599	4.01937	4.25796	3.23588	3.23887
8.55077	9.2709	7.667	7.30816	7.6834
12.4051	17.4955	11.2072	15.2694	17.0331	12.7157
29.0488	23.4521	22.5978	22.3514	24.4887
35.0332	28.9348	40.5272	36.6827	27.5896
50.2421	48.3697	38.4126	45.1902	52.0439	39.1353
63.7688	65.3827	52.5675	54.6685	54.86	61.4464
80.8735	81.5614	91.4126	74.8148	76.6557
97.0304	94.0421	93.444	89.9067	111.698

## Sheet: Propylene_Current density
group1	group2	group3	group4	group5	group6	group7	group8	group9	group10	group11	group12
0.2715	0.28638	0.31098	0.19799	0.20629	0.21096	0.20251	0.30186	0.28307
0.7485	0.83721	0.92749	0.32542	0.32795	0.35587	0.39916	0.39449
1.29648	1.31666	1.38621	1.31743	1.42156	1.53297	0.98569	1.18825	1.3467
2.00384	2.26557	2.42869	2.01357	2.30801	2.63884	1.99744	2.21723	2.24858
2.69623	3.17935	2.70391	2.98617	2.69623	3.17935	2.54524	2.60877	2.81933
3.94442	3.9496	3.92234	4.27918	4.64533	5.03134	3.94442	3.9496	3.92234	3.68077	3.8478	3.46226
4.03709	4.41005	4.7685	4.59111	4.80742	3.22607	3.46017	3.71567
4.88438	4.37423	4.30512	5.72635	5.57512	5.47321	6.80236	6.15958	5.47932
5.76076	5.01565	4.27191	6.03295	5.71165	5.21403
