# Supplementary material for: Electrochemical synthesis of propylene from carbon dioxide on copper nanocrystals
Source: Nat Chem. 2023 Apr 6;15(5):705–13. doi: 10.1038/s41557-023-01163-8 (PMC10159857; doi:10.1038/s41557-023-01163-8)
Supplement: Source Data Fig. 3 — Statistical source data [file 41557_2023_1163_MOESM4_ESM.zip › Source Data Fig.3/Source Data Fig.3c.xlsx]

## Sheet: propylene
CO2/CO ratio	group1	group2	group3
0/10	76.9553	91.6301	105.456
2/8	1106.11	1368.11	1160.53
4/6	1508.84	1432.95	1379.82
6/4	1832.18	2222.95	2050.68
8/2	2939.07	2953.01	2931.37
10/0	2678.56	2109.48	2267.93

## Sheet: ethylene
CO2/CO ratio	group1	group2	group3
10/0	135213	121633	121570
8/2	144203	141686	148684
6/4	129184	124853	123748
4/6	106849	106027	112426
2/8	86661.9	83238.5	86027.4
0/10	58904.1	71282.6	58927.1
