# Supplementary material for: Electrochemical synthesis of propylene from carbon dioxide on copper nanocrystals
Source: Nat Chem. 2023 Apr 6;15(5):705–13. doi: 10.1038/s41557-023-01163-8 (PMC10159857; doi:10.1038/s41557-023-01163-8)
Supplement: Source Data Fig. 3 — Statistical source data [file 41557_2023_1163_MOESM4_ESM.zip › Source Data Fig.3/Source Data Fig.3d.xlsx]

## Sheet: Sheet1
	Faradaic efficiency			Current density
	Group1	Group2	Group3	Group1	Group2	Group3
-0.5	0.03902	0.08252	0.04278	0.01677	0.02933	0.01521
-0.55	0.05247	0.07527	0.0798	0.03423	0.04354	0.04617
-0.6	0.0559	0.06745	0.08235	0.05085	0.07362	0.08988
-0.65	0.04574	0.06439	0.05941	0.08105	0.10666	0.0984
-0.7	0.03382	0.03571	0.03049	0.10412	0.10748	0.09177
-0.75	0.01588	0.02717	0.01731	0.07126	0.123	0.07836
