# Supplementary material for: Electrochemical synthesis of propylene from carbon dioxide on copper nanocrystals
Source: Nat Chem. 2023 Apr 6;15(5):705–13. doi: 10.1038/s41557-023-01163-8 (PMC10159857; doi:10.1038/s41557-023-01163-8)
Supplement: Source Data Fig. 3 — Statistical source data [file 41557_2023_1163_MOESM4_ESM.zip › Source Data Fig.3/Source Data Fig.3e.xlsx]

## Sheet: Sheet1
	Propylene			Ethylene
	Group1	Group2	Group3	Group1	Group2	Group3
pure CO	76.9553	91.6301	105.456	58904.1	71282.6	58927.1
80%CO+20%CO2	1106.11	1368.11	1160.53	86661.9	83238.5	86027.4
80%He+20%CO2	222.198	250.75	240.552	48988.1	58535.9	61800.5
