# Supplementary material for: Electrochemical synthesis of propylene from carbon dioxide on copper nanocrystals
Source: Nat Chem. 2023 Apr 6;15(5):705–13. doi: 10.1038/s41557-023-01163-8 (PMC10159857; doi:10.1038/s41557-023-01163-8)
Supplement: Source Data Fig. 4 — Statistical source data [file 41557_2023_1163_MOESM5_ESM.xlsx]

## Sheet: Fig. 4a
24	112825
25	465537
26	2770240
27	2933270
28	4738160
29	144522
30	1115.37
32	5114.57

## Sheet: Fig. 4b
33.9	156.689
36	21769.6
37	140539
38	244507
39	952732
40	359363
41	1351530
42	943506
43	35501.2
44	935.94
47.9	17.1571

## Sheet: Fig. 4c
24	400.6
25	1706.7
26	8969.2
27	9634.3
28	15516.3
29	374.8
30	16.2

## Sheet: Fig. 4d
38	25
39	77.7
40	39
41	135.5
42	88.3
43	0.3
44	9
45	7

## Sheet: Fig. 4e
25	8.1
26	412.1
27	2016.5
28	9601
29	9889.1
30	15549

## Sheet: Fig. 4f
39	4
40	6
41	39
42	171
43	60
44	200
45	142

## Sheet: Fig. 4g
24	84.2
25	588.6
26	4356.5
27	14204.8
28	38485.2
29	41068.1
30	49915.6
31	0
32	458.6

## Sheet: Fig. 4h
37	7.8
38	34.6
39	102.8
40	350.9
41	412.2
42	482
43	328.9
44	854.2
45	518.3
46	0.6

## Sheet: Fig. 4i
24	243.6
25	1042.6
26	7458.5
27	8556.2
28	12878.6
29	2663.1
30	379.6

## Sheet: Fig. 4j
38	21.9
39	37
40	221.8
41	178.5
42	250.4
43	164.2
44	34.6
45	4.3
