# Supplementary material for: Electrochemical synthesis of propylene from carbon dioxide on copper nanocrystals
Source: Nat Chem. 2023 Apr 6;15(5):705–13. doi: 10.1038/s41557-023-01163-8 (PMC10159857; doi:10.1038/s41557-023-01163-8)
Supplement: Source Data Fig. 5 — Statistical source data [file 41557_2023_1163_MOESM6_ESM.xlsx]

## Sheet: Fig. 5a
Rotation time	Allyl Alcohol	Propionaldehyde	Hydroxyacetone	Propylene Glycol
0.00167	111928	35512	66217	12986
0.00333	111928	35512	66216	12986
0.005	111927	35510	66216	12987
0.00667	111925	35511	66216	12986
0.00833	111926	35510	66216	12986
0.01	111925	35511	66216	12985
0.01167	111925	35510	66216	12985
0.01333	111925	35510	66214	12986
0.015	111926	35510	66215	12986
0.01667	111926	35509	66214	12986
0.01833	111925	35509	66214	12986
0.02	111924	35509	66214	12986
0.02167	111924	35510	66214	12985
0.02333	111924	35510	66213	12985
0.025	111924	35510	66213	12985
0.02667	111924	35509	66213	12984
0.02833	111923	35510	66214	12984
0.03	111923	35510	66214	12984
0.03167	111922	35508	66213	12985
0.03333	111922	35509	66212	12985
0.035	111923	35510	66213	12985
0.03667	111922	35509	66213	12985
0.03833	111922	35510	66212	12985
0.04	111922	35509	66212	12984
0.04167	111921	35511	66212	12985
0.04333	111921	35510	66212	12984
0.045	111920	35509	66211	12984
0.04667	111921	35509	66212	12986
0.04833	111921	35508	66212	12985
0.05	111921	35509	66212	12984
0.05167	111920	35509	66212	12985
0.05333	111920	35508	66211	12986
0.055	111918	35508	66211	12986
0.05667	111919	35507	66211	12986
0.05833	111918	35508	66212	12986
0.06	111918	35508	66211	12985
0.06167	111917	35509	66210	12986
0.06333	111918	35508	66210	12985
0.065	111917	35508	66210	12986
0.06667	111917	35508	66209	12986
0.06833	111917	35507	66209	12984
0.07	111917	35506	66209	12985
0.07167	111916	35507	66209	12984
0.07333	111916	35506	66208	12985
0.075	111915	35506	66208	12984
0.07667	111916	35505	66208	12985
0.07833	111915	35504	66207	12985
0.08	111914	35506	66207	12984
0.08167	111914	35504	66208	12984
0.08333	111914	35506	66206	12984
0.085	111914	35504	66207	12985
0.08667	111913	35504	66206	12986
0.08833	111913	35504	66205	12985
0.09	111912	35503	66206	12985
0.09167	111912	35504	66206	12985
0.09333	111912	35504	66206	12985
0.095	111912	35503	66206	12985
0.09667	111912	35502	66206	12985
0.09833	111912	35500	66206	12985
0.1	111911	35500	66204	12984
0.10167	111912	35501	66205	12983
0.10333	111911	35501	66205	12984
0.105	111911	35501	66205	12984
0.10667	111911	35501	66205	12984
0.10833	111911	35500	66204	12985
0.11	111910	35500	66204	12984
0.11167	111910	35498	66204	12984
0.11333	111910	35499	66203	12984
0.115	111910	35497	66203	12984
0.11667	111910	35498	66202	12985
0.11833	111910	35499	66203	12984
0.12	111909	35500	66203	12984
0.12167	111910	35501	66202	12983
0.12333	111909	35501	66202	12984
0.125	111909	35501	66201	12984
0.12667	111908	35501	66201	12984
0.12833	111908	35500	66200	12985
0.13	111908	35500	66200	12984
0.13167	111907	35500	66201	12985
0.13333	111907	35500	66201	12985
0.135	111906	35500	66200	12985
0.13667	111907	35500	66201	12986
0.13833	111906	35499	66200	12985
0.14	111906	35498	66200	12985
0.14167	111905	35499	66200	12985
0.14333	111905	35499	66200	12985
0.145	111904	35498	66198	12985
0.14667	111904	35498	66199	12985
0.14833	111904	35498	66198	12984
0.15	111904	35498	66198	12984
0.15167	111903	35499	66198	12984
0.15333	111903	35498	66198	12984
0.155	111903	35498	66197	12984
0.15667	111903	35496	66197	12985
0.15833	111902	35496	66197	12985
0.16	111903	35497	66196	12985
0.16167	111902	35496	66196	12985
0.16333	111902	35496	66197	12985
0.165	111901	35495	66196	12985
0.16667	111902	35495	66195	12985
0.16833	111901	35495	66196	12984
0.17	111900	35494	66195	12985
0.17167	111900	35494	66195	12983
0.17333	111901	35494	66195	12984
0.175	111901	35494	66196	12983
0.17667	111901	35495	66196	12984
0.17833	111900	35493	66195	12984
0.18	111901	35494	66196	12984
0.18167	111900	35493	66195	12983
0.18333	111901	35494	66195	12983
0.185	111900	35494	66195	12984
0.18667	111900	35494	66195	12985
0.18833	111900	35494	66195	12983
0.19	111900	35493	66195	12984
0.19167	111900	35493	66195	12983
0.19333	111901	35494	66195	12983
0.195	111901	35493	66196	12983
0.19667	111900	35493	66195	12983
0.19833	111900	35491	66194	12984
0.2	111900	35491	66195	12984
0.20167	111900	35490	66195	12983
0.20333	111900	35490	66194	12983
0.205	111901	35490	66194	12982
0.20667	111901	35491	66194	12983
0.20833	111900	35491	66194	12982
0.21	111901	35490	66194	12984
0.21167	111899	35490	66194	12983
0.21333	111899	35492	66194	12983
0.215	111898	35490	66194	12982
0.21667	111898	35491	66192	12982
0.21833	111899	35491	66193	12982
0.22	111898	35490	66193	12982
0.22167	111898	35490	66192	12982
0.22333	111898	35489	66192	12982
0.225	111898	35490	66192	12982
0.22667	111897	35490	66192	12982
0.22833	111896	35488	66191	12983
0.23	111896	35489	66190	12983
0.23167	111896	35488	66191	12984
0.23333	111895	35488	66190	12984
0.235	111895	35488	66191	12984
0.23667	111894	35486	66190	12984
0.23833	111893	35487	66189	12984
0.24	111894	35486	66189	12984
0.24167	111894	35488	66189	12984
0.24333	111894	35487	66189	12985
0.245	111894	35487	66189	12985
0.24667	111894	35487	66188	12984
0.24833	111893	35486	66189	12984
0.25	111894	35485	66189	12985
0.25167	111894	35486	66188	12984
0.25333	111892	35486	66188	12985
0.255	111892	35486	66188	12984
0.25667	111892	35486	66189	12984
0.25833	111892	35486	66188	12984
0.26	111891	35486	66188	12984
0.26167	111892	35486	66188	12985
0.26333	111892	35486	66188	12985
0.265	111891	35486	66188	12984
0.26667	111891	35485	66189	12984
0.26833	111892	35485	66188	12984
0.27	111892	35485	66188	12984
0.27167	111892	35484	66188	12983
0.27333	111891	35484	66188	12983
0.275	111891	35484	66188	12983
0.27667	111890	35483	66189	12983
0.27833	111890	35483	66188	12983
0.28	111891	35483	66188	12983
0.28167	111891	35483	66189	12983
0.28333	111892	35483	66188	12983
0.285	111891	35484	66189	12981
0.28667	111891	35484	66189	12982
0.28833	111892	35484	66188	12981
0.29	111891	35483	66188	12982
0.29167	111890	35483	66188	12981
0.29333	111890	35482	66188	12982
0.295	111890	35482	66188	12982
0.29667	111889	35482	66189	12982
0.29833	111889	35481	66188	12982
0.3	111890	35481	66187	12982
0.30167	111889	35480	66187	12982
0.30333	111890	35481	66188	12982
0.305	111889	35481	66187	12982
0.30667	111889	35481	66187	12982
0.30833	111889	35480	66187	12982
0.31	111888	35479	66187	12982
0.31167	111887	35480	66186	12982
0.31333	111887	35480	66186	12983
0.315	111886	35478	66186	12982
0.31667	111886	35478	66186	12982
0.31833	111886	35479	66185	12982
0.32	111886	35480	66186	12982
0.32167	111886	35478	66184	12982
0.32333	111886	35478	66185	12982
0.325	111886	35479	66184	12983
0.32667	111885	35479	66184	12982
0.32833	111885	35478	66184	12983
0.33	111886	35477	66184	12983
0.33167	111885	35478	66184	12983
0.33333	111885	35478	66184	12983
0.335	111886	35478	66184	12983
0.33667	111886	35478	66184	12984
0.33833	111886	35479	66183	12983
0.34	111886	35478	66184	12983
0.34167	111887	35478	66183	12983
0.34333	111886	35477	66184	12984
0.345	111886	35477	66183	12984
0.34667	111886	35477	66184	12983
0.34833	111886	35477	66183	12984
0.35	111886	35476	66183	12983
0.35167	111887	35476	66183	12983
0.35333	111886	35476	66183	12983
0.355	111886	35476	66183	12983
0.35667	111887	35475	66183	12983
0.35833	111887	35475	66183	12982
0.36	111886	35475	66183	12982
0.36167	111886	35475	66183	12981
0.36333	111886	35475	66182	12983
0.365	111886	35474	66182	12983
0.36667	111887	35474	66183	12982
0.36833	111887	35474	66183	12982
0.37	111886	35473	66183	12982
0.37167	111886	35474	66182	12982
0.37333	111886	35473	66182	12982
0.375	111886	35473	66182	12984
0.37667	111886	35473	66182	12984
0.37833	111886	35473	66182	12983
0.38	111887	35473	66181	12982
0.38167	111885	35472	66181	12982
0.38333	111886	35472	66181	12982
0.385	111886	35472	66181	12982
0.38667	111884	35473	66182	12982
0.38833	111885	35472	66180	12981
0.39	111884	35472	66181	12981
0.39167	111886	35471	66180	12983
0.39333	111885	35473	66181	12983
0.395	111884	35472	66180	12982
0.39667	111885	35472	66180	12982
0.39833	111885	35471	66181	12983
0.4	111884	35471	66180	12984
0.40167	111886	35471	66180	12984
0.40333	111883	35471	66180	12984
0.405	111884	35471	66178	12984
0.40667	111884	35470	66179	12984
0.40833	111884	35471	66179	12984
0.41	111884	35471	66179	12983
0.41167	111883	35471	66178	12984
0.41333	111883	35471	66179	12983
0.415	111885	35470	66178	12984
0.41667	111885	35470	66178	12984
0.41833	111885	35471	66178	12984
0.42	111884	35471	66180	12984
0.42167	111883	35471	66178	12985
0.42333	111884	35470	66178	12984
0.425	111884	35470	66179	12985
0.42667	111884	35470	66179	12984
0.42833	111884	35470	66179	12984
0.43	111883	35469	66178	12984
0.43167	111884	35469	66179	12984
0.43333	111883	35469	66179	12984
0.435	111885	35468	66178	12984
0.43667	111886	35469	66178	12984
0.43833	111886	35469	66178	12984
0.44	111884	35469	66179	12984
0.44167	111883	35468	66179	12984
0.44333	111884	35469	66178	12984
0.445	111883	35468	66178	12984
0.44667	111883	35469	66179	12984
0.44833	111884	35468	66178	12983
0.45	111883	35468	66179	12983
0.45167	111884	35468	66179	12983
0.45333	111883	35468	66180	12983
0.455	111883	35469	66179	12982
0.45667	111886	35466	66179	12983
0.45833	111885	35467	66179	12982
0.46	111884	35468	66179	12983
0.46167	111883	35468	66179	12983
0.46333	111883	35467	66179	12983
0.465	111883	35466	66179	12982
0.46667	111882	35466	66179	12982
0.46833	111884	35466	66179	12982
0.47	111882	35466	66179	12982
0.47167	111881	35466	66178	12982
0.47333	111882	35466	66177	12983
0.475	111882	35466	66178	12983
0.47667	111884	35466	66177	12982
0.47833	111884	35466	66177	12983
0.48	111884	35467	66177	12983
0.48167	111882	35467	66176	12982
0.48333	111881	35467	66176	12984
0.485	111882	35467	66176	12984
0.48667	111880	35467	66176	12984
0.48833	111881	35468	66175	12983
0.49	111881	35467	66175	12985
0.49167	111880	35468	66176	12984
0.49333	111881	35469	66175	12984
0.495	111879	35470	66175	12986
0.49667	111880	35469	66175	12986
0.49833	111880	35468	66174	12985
0.5	111881	35468	66174	12986
0.50167	111880	35468	66174	12986
0.50333	111879	35468	66175	12986
0.505	111880	35468	66174	12985
0.50667	111879	35467	66173	12985
0.50833	111879	35467	66174	12984
0.51	111880	35466	66174	12985
0.51167	111879	35466	66174	12985
0.51333	111879	35467	66174	12985
0.515	111878	35467	66174	12985
0.51667	111879	35467	66173	12985
0.51833	111879	35467	66173	12984
0.52	111879	35467	66173	12984
0.52167	111880	35468	66172	12983
0.52333	111879	35466	66173	12984
0.525	111879	35466	66174	12985
0.52667	111879	35466	66173	12985
0.52833	111879	35466	66174	12984
0.53	111880	35468	66173	12984
0.53167	111881	35468	66173	12984
0.53333	111884	35472	66173	12984
0.535	111892	35477	66174	12984
0.53667	111909	35488	66174	12984
0.53833	111939	35509	66174	12983
0.54	111997	35549	66174	12983
0.54167	112103	35627	66177	12983
0.54333	112289	35767	66181	12984
0.545	112611	36010	66188	12984
0.54667	113149	36429	66202	12983
0.54833	114020	37121	66229	12982
0.55	115394	38240	66276	12982
0.55167	117504	40005	66365	12981
0.55333	120693	42729	66520	12982
0.555	125336	46882	66783	12982
0.55667	131504	52711	67222	12982
0.55833	140253	60869	67930	12982
0.56	152013	72270	69044	12981
0.56167	167059	87362	70754	12981
0.56333	185594	106683	73324	12982
0.565	208288	131080	77140	12983
0.56667	235034	160558	82374	12983
0.56833	264189	193829	89522	12982
0.57	295123	230555	99269	12983
0.57167	329690	272990	111941	12983
0.57333	369190	321803	127774	12984
0.575	412634	373931	147323	12984
0.57667	456989	424187	171138	12984
0.57833	498061	469822	198824	12984
0.58	534842	509541	228478	12986
0.58167	566314	542635	260066	12986
0.58333	591792	569506	295630	12987
0.585	611245	590683	336178	12990
0.58667	625594	607090	379838	12995
0.58833	635546	618923	422702	13003
0.59	641446	626587	461128	13016
0.59167	643728	630702	494782	13039
0.59333	642688	631547	523090	13076
0.595	638618	629317	545925	13138
0.59667	631770	624552	563698	13238
0.59833	622266	617454	576933	13391
0.6	610112	608494	586290	13627
0.60167	595350	597611	592072	13974
0.60333	577811	585019	594846	14484
0.605	557491	570750	594818	15212
0.60667	534214	554763	592302	16239
0.60833	507706	536946	587464	17654
0.61	478502	517208	580290	19569
0.61167	447245	495150	570994	22116
0.61333	414618	470706	559672	25463
0.615	381427	444037	546302	29780
0.61667	348624	414936	530818	34683
0.61833	317773	383749	513106	40981
0.62	290243	351691	492946	48555
0.62167	266797	319768	470158	57557
0.62333	247264	288706	444898	68104
0.625	230870	259282	417266	80162
0.62667	216826	232504	387656	93365
0.62833	204678	209058	356501	107054
0.63	194198	189243	324270	120706
0.63167	185226	172738	292347	133960
0.63333	177616	158811	262325	146558
0.635	171238	146702	235627	158251
0.63667	165936	135896	212843	168850
0.63833	161565	126110	193541	178235
0.64	157955	117211	176795	186306
0.64167	154976	109141	161970	192872
0.64333	152499	101813	148766	198123
0.645	150422	95157	137048	202091
0.64667	148650	89122	126792	204600
0.64833	147120	83637	117941	205509
0.65	145786	78683	110386	204805
0.65167	144598	74206	104002	202472
0.65333	143517	70174	98661	198552
0.655	142541	66565	94213	193275
0.65667	141632	63339	90530	186786
0.65833	140790	60462	87464	179237
0.66	140000	57906	84910	170773
0.66167	139264	55640	82757	161576
0.66333	138570	53640	81061	151714
0.665	137910	51867	79649	141346
0.66667	137283	50549	78276	130642
0.66833	136682	49152	77082	119755
0.67	136115	47860	76049	108866
0.67167	135574	46699	75141	98165
0.67333	135053	45671	74343	87880
0.675	134557	44756	73638	78203
0.67667	134080	43936	73007	69246
0.67833	133619	43199	72442	61077
0.68	133178	42534	71934	53726
0.68167	132755	41930	71476	47221
0.68333	132355	41385	71063	41541
0.685	131962	40890	70688	36651
0.68667	131581	40439	70349	32510
0.68833	131219	40027	70041	29264
0.69	130864	39652	69762	26258
0.69167	130518	39308	69509	23827
0.69333	130186	38996	69276	21878
0.695	129862	38709	69067	20323
0.69667	129549	38450	68876	19079
0.69833	129235	38214	68704	18094
0.7	128938	37999	68546	17311
0.70167	128643	37802	68402	16688
0.70333	128355	37622	68273	16190
0.705	128074	37457	68154	15795
0.70667	127795	37308	68048	15476
0.70833	127523	37175	67952	15217
0.71	127258	37051	67863	15004
0.71167	127002	36939	67784	14827
0.71333	126752	36838	67711	14676
0.715	126502	36744	67644	14552
0.71667	126266	36658	67586	14442
0.71833	126029	36580	67531	14344
0.72	126081	36507	67482	14258
0.72167	125882	36442	67436	14183
0.72333	125652	36380	67394	14115
0.725	125430	36324	67357	14054
0.72667	125211	36273	67322	13998
0.72833	124994	36225	67292	13949
0.73	124782	36182	67262	13903
0.73167	124574	36142	67237	13860
0.73333	124372	36106	67212	13821
0.735	124173	36072	67190	13785
0.73667	123978	36040	67170	13751
0.73833	123788	36010	67151	13720
0.74	123597	35983	67136	13692
0.74167	123410	35959	67120	13665
0.74333	123224	35935	67105	13642
0.745	123033	35913	67093	13619
0.74667	122846	35893	67081	13596
0.74833	122656	35872	67068	13577
0.75	122464	35857	67058	13558
0.75167	122265	35839	67048	13541
0.75333	122064	35824	67039	13524
0.755	121850	35809	67029	13511
0.75667	121628	35796	67020	13497
0.75833	121390	35783	67013	13484
0.76	121139	35772	67004	13470
0.76167	120869	35759	66999	13460
0.76333	120576	35751	66989	13448
0.765	120263	35740	66981	13438
0.76667	119931	35730	66972	13428
0.76833	119574	35721	66963	13418
0.77	119194	35711	66954	13410
0.77167	118799	35702	66941	13401
0.77333	118385	35692	66930	13394
0.775	117956	35684	66917	13385
0.77667	117518	35674	66900	13379
0.77833	117078	35665	66884	13372
0.78	116640	35657	66866	13365
0.78167	116209	35647	66844	13358
0.78333	115788	35640	66822	13353
0.785	115384	35632	66796	13347
0.78667	115001	35625	66771	13341
0.78833	114643	35617	66744	13335
0.79	114310	35609	66716	13330
0.79167	114008	35602	66688	13325
0.79333	113734	35596	66658	13319
0.795	113491	35589	66631	13315
0.79667	113277	35583	66601	13310
0.79833	113091	35578	66574	13306
0.8	112930	35574	66546	13302
0.80167	112791	35569	66522	13297
0.80333	112673	35564	66496	13294
0.805	112575	35561	66474	13290
0.80667	112494	35557	66452	13286
0.80833	112425	35554	66434	13281
0.81	112367	35552	66415	13278
0.81167	112322	35548	66400	13274
0.81333	112282	35546	66387	13271
0.815	112250	35543	66373	13267
0.81667	112224	35540	66362	13264
0.81833	112201	35538	66352	13260
0.82	112182	35536	66343	13257
0.82167	112165	35534	66336	13255
0.82333	112151	35530	66329	13251
0.825	112138	35529	66323	13249
0.82667	112129	35529	66316	13246
0.82833	112119	35528	66312	13243
0.83	112110	35529	66308	13239
0.83167	112102	35526	66304	13237
0.83333	112095	35525	66299	13234
0.835	112088	35524	66296	13229
0.83667	112082	35520	66292	13226
0.83833	112077	35519	66288	13224
0.84	112072	35519	66285	13220
0.84167	112065	35520	66282	13216
0.84333	112060	35520	66280	13212
0.845	112057	35518	66277	13210
0.84667	112053	35519	66273	13208
0.84833	112048	35517	66271	13205
0.85	112045	35516	66268	13202
0.85167	112041	35516	66265	13200
0.85333	112037	35515	66263	13196
0.855	112034	35515	66260	13194
0.85667	112032	35513	66258	13192
0.85833	112028	35512	66254	13188
0.86	112024	35512	66252	13185
0.86167	112020	35511	66251	13182
0.86333	112017	35511	66248	13180
0.865	112014	35510	66246	13178
0.86667	112012	35509	66244	13176
0.86833	112010	35509	66242	13175
0.87	112008	35507	66239	13172
0.87167	112006	35506	66237	13171
0.87333	112005	35505	66236	13169
0.875	112003	35505	66233	13168
0.87667	112002	35504	66232	13166
0.87833	112001	35503	66230	13165
0.88	112000	35502	66228	13162
0.88167	111999	35503	66226	13161
0.88333	111997	35502	66224	13160
0.885	111995	35501	66223	13158
0.88667	111993	35501	66221	13156
0.88833	111992	35500	66218	13157
0.89	111990	35499	66218	13155
0.89167	111988	35498	66216	13154
0.89333	111986	35497	66214	13152
0.895	111985	35497	66213	13151
0.89667	111985	35497	66212	13150
0.89833	111983	35497	66210	13149
0.9	111983	35497	66208	13147
0.90167	111982	35497	66207	13146
0.90333	111980	35496	66205	13145
0.905	111979	35496	66204	13142
0.90667	111978	35495	66203	13141
0.90833	111977	35495	66201	13139
0.91	111976	35494	66200	13138
0.91167	111974	35494	66198	13137
0.91333	111974	35494	66196	13135
0.915	111972	35494	66195	13133
0.91667	111972	35494	66194	13133
0.91833	111971	35494	66192	13132
0.92	111970	35495	66192	13132
0.92167	111969	35496	66190	13131
0.92333	111970	35496	66190	13129
0.925	111968	35494	66188	13128
0.92667	111968	35495	66187	13126
0.92833	111966	35494	66185	13126
0.93	111966	35494	66184	13125
0.93167	111965	35493	66183	13123
0.93333	111965	35493	66182	13122
0.935	111964	35492	66181	13120
0.93667	111964	35492	66179	13119
0.93833	111962	35491	66178	13118
0.94	111962	35491	66177	13117
0.94167	111962	35490	66176	13117
0.94333	111961	35491	66175	13115
0.945	111961	35490	66174	13113
0.94667	111961	35491	66173	13112
0.94833	111959	35490	66171	13112
0.95	111958	35491	66170	13111
0.95167	111958	35492	66168	13109
0.95333	111958	35491	66168	13109
0.955	111957	35491	66167	13107
0.95667	111958	35491	66167	13108
0.95833	111956	35490	66166	13106
0.96	111957	35491	66165	13104
0.96167	111956	35491	66164	13104
0.96333	111956	35491	66162	13103
0.965	111954	35490	66161	13103
0.96667	111954	35490	66161	13102
0.96833	111955	35491	66160	13101
0.97	111954	35490	66160	13102
0.97167	111954	35490	66159	13101
0.97333	111954	35490	66158	13097
0.975	111953	35491	66158	13097
0.97667	111953	35490	66156	13096
0.97833	111951	35490	66156	13096
0.98	111952	35490	66154	13095
0.98167	111951	35490	66155	13095
0.98333	111951	35490	66154	13095
0.985	111949	35490	66154	13093
0.98667	111950	35489	66154	13093
0.98833	111948	35489	66152	13092
0.99	111948	35489	66152	13091
0.99167	111948	35489	66151	13091
0.99333	111948	35490	66150	13090
0.995	111946	35489	66150	13088
0.99667	111946	35491	66150	13088
0.99833	111946	35490	66150	13087
1	111946	35490	66148	13087
1.00167	111946	35491	66148	13086
1.00333	111945	35492	66148	13086
1.005	111944	35492	66145	13084
1.00667	111945	35492	66145	13084
1.00833	111945	35492	66145	13084
1.01	111945	35493	66144	13082
1.01167	111943	35492	66144	13082
1.01333	111944	35492	66143	13081
1.015	111942	35493	66143	13081
1.01667	111943	35492	66141	13079
1.01833	111942	35493	66141	13078
1.02	111942	35492	66141	13078
1.02167	111942	35493	66139	13078
1.02333	111942	35493	66140	13077
1.025	111942	35493	66139	13077
1.02667	111941	35493	66139	13075
1.02833	111942	35492	66138	13076
1.03	111942	35493	66137	13073
1.03167	111941	35493	66136	13073
1.03333	111942	35494	66136	13073
1.035	111942	35494	66135	13074
1.03667	111941	35494	66135	13073
1.03833	111941	35494	66134	13073
1.04	111940	35494	66134	13072
1.04167	111942	35495	66134	13072
1.04333	111941	35495	66133	13072
1.045	111942	35496	66131	13070
1.04667	111941	35496	66132	13070
1.04833	111941	35496	66131	13070
1.05	111942	35496	66132	13069
1.05167	111941	35496	66130	13068
1.05333	111941	35497	66130	13067
1.055	111942	35497	66129	13067
1.05667	111944	35498	66128	13067
1.05833	111946	35498	66129	13067
1.06	111949	35502	66127	13067
1.06167	111953	35505	66127	13066
1.06333	111959	35510	66126	13065
1.065	111968	35517	66127	13065
1.06667	111981	35527	66126	13064
1.06833	112000	35541	66125	13063
1.07	112025	35563	66126	13063
1.07167	112062	35594	66125	13062
1.07333	112114	35637	66125	13062
1.075	112184	35697	66126	13061
1.07667	112280	35781	66126	13062
1.07833	112408	35893	66127	13060
1.08	112576	36044	66128	13060
1.08167	112793	36245	66131	13060
1.08333	113068	36507	66134	13058
1.085	113416	36842	66139	13058
1.08667	113845	37264	66148	13058
1.08833	114371	37792	66159	13057
1.09	115003	38441	66176	13056
1.09167	115753	39230	66197	13057
1.09333	116631	40175	66226	13057
1.095	117647	41288	66266	13056
1.09667	118809	42589	66319	13056
1.09833	120114	44089	66387	13056
1.1	121569	45796	66478	13056
1.10167	123165	47715	66591	13054
1.10333	124870	49826	66734	13054
1.105	126529	51862	66910	13054
1.10667	128122	54040	67127	13055
1.10833	129946	56462	67391	13055
1.11	131776	58958	67708	13055
1.11167	133568	61490	68080	13055
1.11333	135293	64014	68513	13057
1.115	136902	66466	69013	13058
1.11667	138365	68805	69578	13059
1.11833	139638	70965	70214	13063
1.12	140701	72878	70913	13068
1.12167	141523	74510	71675	13076
1.12333	142083	75829	72497	13086
1.125	142387	76802	73371	13102
1.12667	142419	77432	74283	13123
1.12833	142202	77710	75222	13152
1.13	141738	77640	76181	13192
1.13167	141062	77227	77129	13246
1.13333	140214	76504	78060	13319
1.135	139219	75490	78944	13413
1.13667	138138	74242	79757	13537
1.13833	137030	72792	80495	13693
1.14	135952	71208	81136	13891
1.14167	134989	69534	81604	14138
1.14333	134227	67842	81736	14442
1.145	133747	66200	82024	14811
1.14667	133680	64670	82194	15251
1.14833	134125	63349	82254	15773
1.15	135232	62312	82226	16378
1.15167	137130	61653	82120	17068
1.15333	140006	61467	81963	17848
1.155	144019	61864	81794	18708
1.15667	149242	62936	81666	19646
1.15833	155750	64805	81624	20650
1.16	163600	67605	81752	21704
1.16167	172800	71464	82117	22797
1.16333	183318	76402	82824	23904
1.165	195072	82392	83976	25006
1.16667	207942	89438	85688	26081
1.16833	221718	97512	88101	27096
1.17	236253	106514	91365	28032
1.17167	251619	116347	95646	28862
1.17333	268291	126850	101118	29565
1.175	286806	137826	107867	30137
1.17667	307251	149070	115835	30563
1.17833	329194	160466	125058	30844
1.18	351731	172056	135570	30993
1.18167	373632	184018	147368	31024
1.18333	394022	196488	160322	30966
1.185	412493	209394	174267	30857
1.18667	428685	222430	189010	30743
1.18833	442346	235125	204613	30687
1.19	453197	246936	221570	30763
1.19167	461110	257416	240507	31064
1.19333	466096	266296	261682	31593
1.195	468150	273294	284658	32405
1.19667	467382	278283	308360	34024
1.19833	463894	281170	331320	36398
1.2	457770	281934	352424	39720
1.20167	449104	280635	371259	44194
1.20333	438010	277288	387602	49928
1.205	424733	272024	401358	56955
1.20667	409450	264971	412440	65451
1.20833	392490	256334	420856	75480
1.21	374093	246286	426674	86952
1.21167	354634	235070	430062	99813
1.21333	334496	222978	431278	113931
1.215	314176	210363	430155	129026
1.21667	294285	197582	426994	144776
1.21833	275450	185067	421781	160853
1.22	258189	173128	414571	177739
1.22167	242797	161979	405387	196706
1.22333	229210	151714	394296	218168
1.225	217165	142229	381381	241339
1.22667	206282	133381	366728	264904
1.22833	196323	125029	350472	287762
1.23	187146	117157	332744	309026
1.23167	178682	109746	313810	328264
1.23333	170928	102805	293915	345131
1.235	163910	96331	273538	359320
1.23667	157654	90331	253291	370680
1.23833	152141	84818	233909	379259
1.24	147334	79797	216088	385202
1.24167	143197	75256	200162	388741
1.24333	139670	71176	186149	389963
1.245	136688	67538	173717	389029
1.24667	134186	64299	162450	386088
1.24833	132102	61429	152085	381250
1.25	130378	58888	142482	374395
1.25167	128950	56642	133570	365608
1.25333	127776	54651	125336	354821
1.255	126810	52898	117816	342171
1.25667	126104	51406	111038	327733
1.25833	125634	50258	104997	311774
1.26	125052	48984	99682	294395
1.26167	124561	47847	95051	275928
1.26333	124145	46837	91051	256632
1.265	123784	45944	87630	236821
1.26667	123466	45149	84731	216888
1.26833	123182	44445	82286	197493
1.27	122925	43815	80458	179445
1.27167	122691	43252	78733	163227
1.27333	122475	42746	77245	148728
1.275	122273	42293	76019	135406
1.27667	122083	41884	75005	122859
1.27833	121905	41514	74171	110936
1.28	121733	41179	73476	99688
1.28167	121570	40872	72899	89237
1.28333	121414	40589	72413	79634
1.285	121264	40330	72001	70869
1.28667	121115	40091	71650	62955
1.28833	120972	39868	71344	55906
1.29	120832	39662	71079	49698
1.29167	120696	39468	70844	44306
1.29333	120564	39288	70633	39662
1.295	120436	39117	70444	35704
1.29667	120308	38957	70270	32357
1.29833	120185	38806	70112	29793
1.3	120065	38661	69965	27332
1.30167	119946	38526	69829	25299
1.30333	119829	38397	69701	23638
1.305	119716	38274	69582	22277
1.30667	119602	38158	69468	21163
1.30833	119491	38048	69363	20244
1.31	119382	37945	69260	19488
1.31167	119275	37845	69165	18862
1.31333	119171	37751	69074	18341
1.315	119068	37661	68986	17907
1.31667	118969	37576	68902	17539
1.31833	118872	37494	68821	17226
1.32	118777	37417	68745	16958
1.32167	118686	37342	68671	16724
1.32333	118596	37273	68602	16518
1.325	118511	37206	68535	16334
1.32667	118428	37142	68470	16168
1.32833	118346	37082	68409	16020
1.33	118268	37024	68349	15886
1.33167	118191	36970	68294	15762
1.33333	118118	36917	68241	15646
1.335	118044	36866	68190	15538
1.33667	117972	36819	68142	15438
1.33833	117904	36774	68096	15344
1.34	117833	36729	68052	15256
1.34167	117765	36688	68012	15171
1.34333	117696	36649	67972	15091
1.345	117626	36609	67936	15017
1.34667	117555	36572	67900	14945
1.34833	117482	36537	67868	14878
1.35	117407	36502	67836	14812
1.35167	117329	36471	67807	14751
1.35333	117247	36439	67781	14692
1.355	117160	36409	67756	14635
1.35667	117068	36381	67732	14582
1.35833	116970	36354	67709	14532
1.36	116866	36328	67686	14482
1.36167	116754	36303	67666	14434
1.36333	116635	36278	67646	14387
1.365	116509	36254	67627	14345
1.36667	116373	36231	67608	14301
1.36833	116231	36209	67589	14262
1.37	116082	36188	67570	14224
1.37167	115925	36169	67550	14188
1.37333	115762	36148	67531	14153
1.375	115591	36130	67510	14119
1.37667	115415	36112	67490	14085
1.37833	115236	36094	67468	14055
1.38	115056	36077	67444	14024
1.38167	114874	36061	67419	13996
1.38333	114691	36044	67392	13967
1.385	114510	36029	67364	13941
1.38667	114332	36014	67336	13916
1.38833	114160	36000	67304	13891
1.39	113992	35987	67270	13866
1.39167	113830	35972	67236	13843
1.39333	113676	35960	67200	13821
1.395	113531	35947	67162	13800
1.39667	113396	35937	67126	13779
1.39833	113271	35925	67085	13761
1.4	113155	35914	67044	13741
1.40167	113050	35905	67005	13723
1.40333	112953	35894	66964	13704
1.405	112868	35884	66924	13688
1.40667	112790	35876	66885	13670
1.40833	112721	35871	66846	13655
1.41	112660	35862	66807	13639
1.41167	112607	35856	66771	13624
1.41333	112562	35850	66736	13608
1.415	112520	35843	66702	13594
1.41667	112486	35837	66671	13580
1.41833	112456	35833	66640	13567
1.42	112430	35828	66614	13556
1.42167	112410	35823	66587	13542
1.42333	112390	35819	66564	13530
1.425	112375	35816	66544	13520
1.42667	112362	35813	66524	13508
1.42833	112350	35810	66506	13496
1.43	112341	35808	66490	13485
1.43167	112332	35806	66476	13475
1.43333	112325	35804	66463	13464
1.435	112319	35802	66452	13455
1.43667	112312	35802	66442	13445
1.43833	112309	35801	66434	13435
1.44	112306	35801	66425	13426
1.44167	112301	35799	66418	13418
1.44333	112299	35800	66411	13406
1.445	112296	35799	66406	13398
1.44667	112296	35800	66402	13389
1.44833	112294	35799	66399	13383
1.45	112293	35800	66395	13374
1.45167	112292	35800	66392	13366
1.45333	112292	35802	66388	13359
1.455	112291	35801	66385	13353
1.45667	112291	35803	66383	13346
1.45833	112293	35803	66383	13339
1.46	112293	35805	66381	13332
1.46167	112293	35805	66380	13326
1.46333	112294	35807	66379	13320
1.465	112296	35809	66379	13315
1.46667	112297	35810	66378	13310
1.46833	112300	35813	66377	13306
1.47	112301	35815	66377	13300
1.47167	112305	35818	66378	13296
1.47333	112306	35821	66378	13291
1.475	112310	35822	66378	13287
1.47667	112312	35826	66379	13283
1.47833	112316	35829	66381	13279
1.48	112319	35832	66382	13274
1.48167	112322	35835	66384	13270
1.48333	112325	35838	66385	13266
1.485	112330	35843	66386	13262
1.48667	112335	35846	66388	13259
1.48833	112338	35850	66390	13256
1.49	112344	35855	66392	13252
1.49167	112348	35859	66396	13248
1.49333	112353	35865	66398	13245
1.495	112358	35870	66401	13241
1.49667	112364	35876	66405	13238
1.49833	112369	35877	66407	13235
1.5	112374	35880	66410	13232
1.50167	112380	35886	66414	13231
1.50333	112384	35892	66417	13229
1.505	112390	35898	66421	13226
1.50667	112397	35904	66425	13224
1.50833	112403	35910	66429	13223
1.51	112411	35918	66434	13220
1.51167	112417	35923	66438	13220
1.51333	112425	35930	66442	13218
1.515	112432	35937	66447	13218
1.51667	112439	35944	66453	13216
1.51833	112447	35951	66458	13214
1.52	112453	35957	66463	13212
1.52167	112462	35963	66469	13211
1.52333	112470	35971	66475	13209
1.525	112478	35979	66481	13209
1.52667	112487	35988	66486	13207
1.52833	112495	35993	66493	13206
1.53	112503	36001	66498	13204
1.53167	112510	36009	66504	13203
1.53333	112521	36017	66511	13202
1.535	112530	36026	66518	13201
1.53667	112539	36034	66526	13200
1.53833	112547	36042	66532	13197
1.54	112557	36050	66538	13196
1.54167	112567	36058	66546	13195
1.54333	112577	36068	66554	13194
1.545	112586	36076	66562	13194
1.54667	112597	36086	66569	13192
1.54833	112605	36094	66577	13191
1.55	112617	36103	66585	13191
1.55167	112627	36113	66594	13189
1.55333	112634	36122	66602	13189
1.555	112646	36130	66609	13188
1.55667	112656	36140	66618	13188
1.55833	112666	36151	66626	13188
1.56	112675	36161	66636	13187
1.56167	112686	36171	66645	13187
1.56333	112697	36182	66652	13186
1.565	112708	36192	66661	13185
1.56667	112719	36202	66671	13186
1.56833	112730	36214	66680	13185
1.57	112741	36223	66689	13185
1.57167	112752	36235	66699	13183
1.57333	112762	36245	66708	13184
1.575	112774	36256	66717	13184
1.57667	112785	36267	66727	13184
1.57833	112796	36278	66737	13182
1.58	112808	36290	66746	13181
1.58167	112819	36301	66756	13181
1.58333	112831	36312	66767	13181
1.585	112843	36324	66776	13181
1.58667	112854	36334	66786	13180
1.58833	112867	36345	66796	13180
1.59	112879	36358	66806	13180
1.59167	112891	36370	66817	13180
1.59333	112903	36380	66828	13179
1.595	112915	36393	66838	13179
1.59667	112927	36406	66848	13178
1.59833	112939	36417	66860	13179
1.6	112951	36430	66869	13178
1.60167	112965	36443	66881	13177
1.60333	112977	36455	66891	13177
1.605	112989	36466	66901	13177
1.60667	113002	36480	66912	13177
1.60833	113016	36492	66923	13177
1.61	113029	36505	66934	13178
1.61167	113040	36518	66944	13177
1.61333	113054	36530	66956	13177
1.615	113066	36542	66967	13178
1.61667	113080	36555	66977	13178
1.61833	113093	36568	66988	13178
1.62	113107	36580	67000	13178
1.62167	113120	36592	67011	13177
1.62333	113133	36607	67022	13177
1.625	113147	36618	67033	13176
1.62667	113159	36632	67045	13175
1.62833	113172	36646	67057	13174
1.63	113186	36659	67067	13175
1.63167	113199	36672	67080	13175
1.63333	113213	36685	67092	13176
1.635	113225	36698	67103	13175
1.63667	113240	36712	67114	13176
1.63833	113253	36725	67126	13175
1.64	113267	36739	67139	13175
1.64167	113282	36751	67148	13176
1.64333	113294	36766	67161	13175
1.645	113307	36780	67174	13174
1.64667	113322	36795	67185	13174
1.64833	113334	36808	67197	13175
1.65	113349	36823	67209	13176
1.65167	113362	36838	67221	13175
1.65333	113377	36853	67232	13177
1.655	113390	36866	67244	13177
1.65667	113404	36880	67258	13177
1.65833	113418	36894	67268	13178
1.66	113431	36910	67280	13178
1.66167	113446	36925	67292	13178
1.66333	113460	36938	67304	13178
1.665	113474	36954	67317	13179
1.66667	113488	36969	67328	13177
1.66833	113502	36983	67340	13177
1.67	113515	36998	67352	13178
1.67167	113529	37012	67365	13178
1.67333	113544	37027	67377	13178
1.675	113559	37042	67389	13179
1.67667	113572	37057	67401	13179
1.67833	113587	37070	67414	13180
1.68	113602	37086	67425	13181
1.68167	113616	37100	67438	13181
1.68333	113629	37114	67450	13181
1.685	113643	37129	67462	13182
1.68667	113658	37145	67474	13182
1.68833	113673	37158	67487	13183
1.69	113687	37174	67500	13183
1.69167	113701	37188	67511	13184
1.69333	113717	37204	67524	13183
1.695	113730	37219	67536	13185
1.69667	113745	37232	67549	13184
1.69833	113760	37248	67561	13185
1.7	113775	37263	67573	13186
1.70167	113788	37278	67586	13186
1.70333	113803	37294	67598	13187
1.705	113818	37309	67611	13188
1.70667	113832	37324	67628	13188
1.70833	113847	37339	67636	13187
1.71	113863	37353	67650	13187
1.71167	113878	37369	67662	13187
1.71333	113894	37385	67675	13188
1.715	113910	37400	67689	13188
1.71667	113922	37415	67702	13189
1.71833	113938	37430	67714	13190
1.72	113953	37445	67727	13190
1.72167	113966	37461	67740	13191
1.72333	113982	37478	67753	13192
1.725	113997	37492	67765	13192
1.72667	114010	37509	67780	13193
1.72833	114026	37525	67792	13193
1.73	114041	37540	67806	13193
1.73167	114056	37556	67818	13194
1.73333	114069	37572	67832	13195
1.735	114085	37591	67845	13194
1.73667	114101	37604	67859	13195
1.73833	114115	37618	67872	13196
1.74	114130	37636	67885	13196
1.74167	114145	37651	67898	13197
1.74333	114160	37667	67910	13197
1.745	114175	37684	67924	13198
1.74667	114191	37700	67938	13198
1.74833	114207	37716	67952	13200
1.75	114220	37732	67965	13200
1.75167	114234	37749	67978	13200
1.75333	114250	37766	67992	13202
1.755	114265	37782	68005	13202
1.75667	114280	37798	68020	13202
1.75833	114297	37814	68033	13202
1.76	114312	37830	68046	13203
1.76167	114327	37847	68059	13204
1.76333	114344	37864	68072	13206
1.765	114357	37880	68085	13206
1.76667	114373	37896	68100	13207
1.76833	114389	37913	68114	13207
1.77	114404	37930	68127	13208
1.77167	114421	37947	68142	13208
1.77333	114436	37964	68156	13208
1.775	114452	37980	68167	13210
1.77667	114467	37996	68183	13210
1.77833	114483	38013	68197	13210
1.78	114498	38028	68210	13211
1.78167	114512	38045	68223	13212
1.78333	114527	38060	68238	13214
1.785	114543	38078	68250	13213
1.78667	114559	38093	68265	13213
1.78833	114574	38111	68279	13214
1.79	114589	38126	68293	13215
1.79167	114605	38141	68305	13215
1.79333	114620	38160	68319	13216
1.795	114635	38175	68334	13216
1.79667	114649	38192	68347	13217
1.79833	114665	38208	68361	13218
1.8	114680	38223	68375	13218
1.80167	114696	38241	68388	13218
1.80333	114712	38257	68401	13220
1.805	114726	38274	68414	13220
1.80667	114742	38291	68429	13221
1.80833	114757	38306	68441	13222
1.81	114773	38322	68455	13222
1.81167	114787	38338	68469	13223
1.81333	114804	38354	68483	13223
1.815	114820	38370	68496	13224
1.81667	114835	38387	68510	13225
1.81833	114850	38400	68522	13224
1.82	114867	38417	68536	13227
1.82167	114882	38434	68550	13226
1.82333	114898	38451	68563	13228
1.825	114914	38465	68577	13227
1.82667	114929	38481	68592	13229
1.82833	114944	38497	68604	13230
1.83	114961	38515	68617	13230
1.83167	114976	38530	68631	13231
1.83333	114992	38547	68645	13232
1.835	115008	38564	68658	13231
1.83667	115024	38581	68672	13232
1.83833	115040	38596	68686	13232
1.84	115055	38610	68698	13233
1.84167	115071	38625	68712	13234
1.84333	115087	38643	68727	13235
1.845	115103	38658	68740	13235
1.84667	115119	38674	68754	13237
1.84833	115134	38689	68768	13237
1.85	115150	38704	68781	13237
1.85167	115165	38721	68794	13238
1.85333	115180	38737	68808	13240
1.855	115198	38753	68821	13240
1.85667	115212	38772	68836	13242
1.85833	115228	38788	68849	13242
1.86	115244	38803	68863	13242
1.86167	115259	38818	68877	13243
1.86333	115275	38836	68891	13244
1.865	115290	38851	68905	13245
1.86667	115306	38868	68919	13246
1.86833	115321	38885	68933	13246
1.87	115336	38902	68948	13246
1.87167	115352	38917	68959	13248
1.87333	115368	38933	68973	13247
1.875	115384	38949	68987	13248
1.87667	115400	38967	69000	13249
1.87833	115414	38983	69013	13250
1.88	115430	38999	69028	13251
1.88167	115447	39015	69042	13251
1.88333	115461	39032	69056	13252
1.885	115477	39049	69071	13252
1.88667	115491	39064	69084	13254
1.88833	115506	39080	69097	13254
1.89	115522	39097	69113	13254
1.89167	115537	39111	69126	13255
1.89333	115553	39128	69140	13256
1.895	115567	39142	69154	13256
1.89667	115584	39159	69168	13257
1.89833	115599	39174	69182	13258
1.9	115614	39187	69196	13257
1.90167	115630	39203	69210	13258
1.90333	115645	39219	69222	13259
1.905	115660	39234	69235	13259
1.90667	115675	39250	69250	13261
1.90833	115692	39264	69264	13262
1.91	115708	39282	69278	13262
1.91167	115723	39299	69292	13263
1.91333	115739	39314	69305	13264
1.915	115754	39326	69319	13264
1.91667	115770	39343	69332	13264
1.91833	115786	39359	69348	13265
1.92	115801	39374	69358	13267
1.92167	115817	39389	69372	13266
1.92333	115832	39406	69388	13268
1.925	115848	39420	69401	13269
1.92667	115864	39437	69414	13270
1.92833	115880	39452	69428	13270
1.93	115896	39469	69442	13271
1.93167	115912	39486	69456	13272
1.93333	115927	39502	69470	13273
1.935	115943	39518	69485	13273
1.93667	115958	39535	69498	13275
1.93833	115975	39552	69512	13274
1.94	115991	39569	69528	13276
1.94167	116006	39585	69540	13276
1.94333	116021	39600	69554	13276
1.945	116035	39616	69569	13277
1.94667	116051	39632	69583	13278
1.94833	116067	39649	69597	13279
1.95	116079	39666	69611	13279
1.95167	116094	39684	69624	13279
1.95333	116109	39700	69639	13280
1.955	116124	39717	69650	13280
1.95667	116139	39737	69665	13282
1.95833	116154	39752	69677	13284
1.96	116169	39769	69692	13285
1.96167	116184	39786	69706	13284
1.96333	116198	39805	69720	13285
1.965	116212	39820	69733	13286
1.96667	116226	39837	69748	13287
1.96833	116239	39853	69762	13288
1.97	116253	39870	69776	13289
1.97167	116269	39887	69788	13288
1.97333	116284	39903	69803	13289
1.975	116299	39918	69818	13291
1.97667	116314	39935	69831	13290
1.97833	116328	39950	69845	13291
1.98	116343	39965	69859	13292
1.98167	116359	39981	69872	13294
1.98333	116374	39997	69886	13295
1.985	116388	40014	69899	13295
1.98667	116402	40030	69914	13296
1.98833	116419	40047	69926	13297
1.99	116433	40065	69939	13297
1.99167	116448	40080	69953	13298
1.99333	116462	40098	69968	13298
1.995	116478	40114	69981	13299
1.99667	116494	40131	69993	13302
1.99833	116510	40148	70007	13302
2	116526	40165	70020	13303
2.00167	116540	40180	70034	13303
2.00333	116557	40195	70048	13305
2.005	116572	40211	70062	13304
2.00667	116588	40227	70076	13306
2.00833	116603	40244	70089	13307
2.01	116617	40260	70103	13307
2.01167	116634	40275	70117	13308
2.01333	116648	40290	70131	13309
2.015	116664	40307	70144	13309
2.01667	116680	40322	70158	13310
2.01833	116694	40340	70170	13310
2.02	116708	40355	70184	13312
2.02167	116724	40371	70198	13312
2.02333	116739	40387	70214	13313
2.025	116753	40404	70225	13313
2.02667	116768	40420	70239	13314
2.02833	116783	40436	70254	13315
2.03	116797	40455	70266	13317
2.03167	116812	40468	70280	13316
2.03333	116827	40486	70293	13317
2.035	116841	40503	70306	13317
2.03667	116856	40519	70319	13318
2.03833	116870	40536	70332	13319
2.04	116885	40552	70347	13320
2.04167	116900	40567	70359	13322
2.04333	116915	40582	70372	13321
2.045	116930	40598	70387	13322
2.04667	116944	40613	70399	13323
2.04833	116959	40629	70412	13324
2.05	116974	40644	70426	13324
2.05167	116988	40660	70438	13325
2.05333	117003	40677	70450	13325
2.055	117015	40690	70465	13327
2.05667	117030	40706	70478	13328
2.05833	117044	40722	70493	13329
2.06	117057	40738	70502	13329
2.06167	117073	40752	70516	13330
2.06333	117088	40766	70527	13330
2.065	117102	40782	70541	13330
2.06667	117117	40797	70553	13332
2.06833	117130	40813	70566	13332
2.07	117145	40828	70578	13332
2.07167	117158	40843	70590	13333
2.07333	117171	40857	70602	13333
2.075	117186	40872	70614	13334
2.07667	117201	40886	70628	13335
2.07833	117215	40899	70640	13335
2.08	117229	40914	70652	13336
2.08167	117244	40930	70665	13337
2.08333	117258	40943	70677	13337
2.085	117272	40957	70690	13337
2.08667	117284	40971	70704	13338
2.08833	117298	40985	70716	13339
2.09	117313	40999	70730	13341
2.09167	117324	41015	70744	13340
2.09333	117339	41030	70757	13342
2.095	117353	41040	70770	13342
2.09667	117368	41056	70782	13343
2.09833	117382	41069	70794	13344
2.1	117396	41084	70807	13345
2.10167	117409	41099	70819	13345
2.10333	117423	41113	70832	13347
2.105	117437	41128	70845	13347
2.10667	117449	41140	70859	13348
2.10833	117462	41155	70871	13349
2.11	117477	41170	70885	13349
2.11167	117488	41183	70897	13350
2.11333	117504	41197	70910	13350
2.115	117517	41211	70923	13351
2.11667	117533	41224	70935	13353
2.11833	117547	41239	70948	13353
2.12	117561	41254	70962	13354
2.12167	117576	41267	70976	13355
2.12333	117592	41281	70988	13356
2.125	117604	41294	71002	13358
2.12667	117619	41310	71016	13358
2.12833	117633	41321	71030	13358
2.13	117646	41334	71042	13359
2.13167	117661	41346	71053	13360
2.13333	117677	41360	71070	13360
2.135	117691	41375	71078	13360
2.13667	117704	41388	71091	13362
2.13833	117720	41402	71106	13361
2.14	117735	41416	71117	13362
2.14167	117748	41431	71132	13362
2.14333	117762	41444	71145	13364
2.145	117778	41457	71158	13364
2.14667	117794	41471	71171	13365
2.14833	117802	41486	71184	13366
2.15	117818	41499	71196	13366
2.15167	117833	41515	71208	13368
2.15333	117847	41529	71220	13368
2.155	117862	41542	71232	13368
2.15667	117877	41554	71244	13368
2.15833	117891	41569	71257	13369
2.16	117906	41584	71269	13370
2.16167	117920	41598	71282	13370
2.16333	117935	41612	71294	13371
2.165	117951	41625	71307	13371
2.16667	117962	41638	71321	13372
2.16833	117976	41655	71333	13373
2.17	117990	41669	71347	13374
2.17167	118005	41684	71359	13376
2.17333	118019	41698	71370	13376
2.175	118034	41714	71384	13377
2.17667	118047	41729	71395	13378
2.17833	118062	41744	71409	13377
2.18	118077	41761	71422	13379
2.18167	118092	41776	71436	13380
2.18333	118105	41792	71448	13381
2.185	118118	41807	71461	13382
2.18667	118133	41822	71474	13383
2.18833	118146	41836	71487	13383
2.19	118160	41851	71501	13384
2.19167	118174	41864	71514	13384
2.19333	118188	41880	71528	13385
2.195	118202	41894	71542	13386
2.19667	118216	41907	71552	13386
2.19833	118230	41920	71567	13388
2.2	118245	41934	71580	13389
2.20167	118259	41950	71594	13388
2.20333	118271	41963	71604	13388
2.205	118285	41976	71617	13389
2.20667	118300	41989	71629	13392
2.20833	118314	42003	71642	13391
2.21	118327	42017	71654	13392
2.21167	118342	42031	71664	13391
2.21333	118356	42045	71676	13393
2.215	118370	42059	71690	13393
2.21667	118385	42071	71702	13394
2.21833	118400	42086	71713	13394
2.22	118413	42100	71724	13396
2.22167	118426	42115	71737	13396
2.22333	118442	42130	71749	13396
2.225	118455	42142	71763	13396
2.22667	118467	42157	71773	13398
2.22833	118482	42170	71784	13397
2.23	118495	42185	71796	13399
2.23167	118510	42199	71810	13399
2.23333	118522	42213	71821	13398
2.235	118535	42229	71834	13400
2.23667	118547	42241	71846	13401
2.23833	118560	42255	71858	13403
2.24	118574	42271	71871	13402
2.24167	118587	42283	71883	13403
2.24333	118601	42298	71895	13404
2.245	118613	42312	71907	13404
2.24667	118626	42327	71918	13405
2.24833	118639	42340	71929	13407
2.25	118653	42354	71941	13407
2.25167	118665	42369	71952	13407
2.25333	118677	42382	71966	13408
2.255	118691	42396	71978	13408
2.25667	118705	42411	71990	13407
2.25833	118719	42425	72002	13408
2.26	118732	42438	72013	13408
2.26167	118744	42452	72024	13408
2.26333	118759	42467	72035	13410
2.265	118770	42482	72047	13410
2.26667	118783	42498	72059	13412
2.26833	118795	42512	72070	13412
2.27	118808	42525	72081	13413
2.27167	118819	42539	72092	13413
2.27333	118832	42553	72104	13414
2.275	118845	42568	72115	13414
2.27667	118858	42584	72125	13415
2.27833	118871	42595	72138	13415
2.28	118886	42608	72148	13415
2.28167	118898	42622	72162	13416
2.28333	118912	42637	72171	13416
2.285	118925	42650	72182	13416
2.28667	118938	42664	72194	13418
2.28833	118950	42676	72206	13416
2.29	118962	42690	72217	13417
2.29167	118975	42704	72228	13418
2.29333	118989	42719	72239	13418
2.295	119001	42733	72253	13419
2.29667	119016	42750	72263	13420
2.29833	119028	42758	72276	13422
2.3	119043	42773	72285	13423
2.30167	119056	42788	72297	13422
2.30333	119070	42801	72309	13424
2.305	119083	42813	72322	13424
2.30667	119097	42827	72333	13425
2.30833	119111	42841	72343	13427
2.31	119125	42858	72355	13427
2.31167	119137	42871	72367	13428
2.31333	119149	42885	72380	13428
2.315	119164	42901	72392	13428
2.31667	119176	42912	72403	13429
2.31833	119189	42926	72415	13430
2.32	119203	42940	72427	13430
2.32167	119216	42954	72440	13430
2.32333	119229	42968	72452	13431
2.325	119243	42982	72462	13432
2.32667	119256	42996	72475	13432
2.32833	119269	43010	72489	13433
2.33	119281	43023	72498	13433
2.33167	119294	43037	72510	13435
2.33333	119307	43052	72522	13434
2.335	119320	43066	72533	13433
2.33667	119333	43079	72547	13435
2.33833	119345	43092	72559	13436
2.34	119357	43104	72572	13437
2.34167	119371	43119	72583	13437
2.34333	119384	43134	72594	13436
2.345	119396	43148	72606	13437
2.34667	119409	43161	72617	13438
2.34833	119422	43175	72631	13439
2.35	119435	43188	72642	13439
2.35167	119447	43203	72650	13438
2.35333	119458	43216	72660	13440
2.355	119471	43229	72671	13440
2.35667	119484	43241	72683	13440
2.35833	119499	43256	72694	13441
2.36	119513	43268	72705	13443
2.36167	119519	43283	72717	13443
2.36333	119532	43295	72726	13443
2.365	119544	43310	72739	13445
2.36667	119557	43324	72750	13445
2.36833	119567	43339	72759	13445
2.37	119580	43352	72770	13446
2.37167	119592	43366	72781	13446
2.37333	119603	43380	72795	13447
2.375	119614	43394	72801	13448
2.37667	119626	43409	72810	13449
2.37833	119637	43421	72823	13449
2.38	119650	43434	72834	13450
2.38167	119661	43448	72846	13451
2.38333	119676	43459	72856	13451
2.385	119685	43475	72867	13452
2.38667	119695	43488	72879	13452
2.38833	119706	43501	72890	13452
2.39	119718	43514	72902	13453
2.39167	119730	43529	72912	13453
2.39333	119742	43540	72920	13452
2.395	119752	43554	72932	13453
2.39667	119764	43566	72943	13453
2.39833	119777	43579	72954	13454
2.4	119788	43591	72963	13455
2.40167	119800	43604	72973	13456
2.40333	119813	43615	72985	13458
2.405	119824	43627	72995	13458
2.40667	119837	43640	73005	13458
2.40833	119851	43654	73016	13459
2.41	119861	43667	73028	13459
2.41167	119868	43680	73037	13460
2.41333	119882	43692	73048	13460
2.415	119895	43704	73059	13461
2.41667	119906	43716	73071	13460
2.41833	119916	43730	73082	13460
2.42	119928	43741	73093	13463
2.42167	119941	43752	73106	13463
2.42333	119954	43766	73116	13464
2.425	119966	43778	73127	13464
2.42667	119977	43789	73137	13464
2.42833	119988	43801	73149	13465
2.43	120001	43812	73159	13466
2.43167	120014	43825	73171	13466
2.43333	120026	43838	73182	13466
2.435	120037	43850	73192	13466
2.43667	120046	43862	73203	13467
2.43833	120059	43874	73213	13468
2.44	120072	43887	73225	13469
2.44167	120084	43899	73235	13469
2.44333	120096	43910	73247	13467
2.445	120107	43921	73258	13467
2.44667	120120	43933	73265	13468
2.44833	120132	43946	73276	13468
2.45	120143	43958	73287	13469
2.45167	120157	43971	73297	13469
2.45333	120167	43982	73308	13470
2.455	120180	43995	73318	13470
2.45667	120193	44005	73327	13470
2.45833	120204	44019	73338	13471
2.46	120215	44029	73349	13472
2.46167	120228	44040	73359	13472
2.46333	120241	44053	73369	13472
2.465	120253	44063	73379	13473
2.46667	120264	44075	73389	13473
2.46833	120277	44086	73400	13472
2.47	120289	44099	73411	13473
2.47167	120301	44111	73423	13472
2.47333	120313	44122	73433	13473
2.475	120325	44132	73442	13474
2.47667	120336	44143	73453	13472
2.47833	120347	44153	73464	13472
2.48	120362	44166	73473	13474
2.48167	120374	44178	73482	13475
2.48333	120384	44190	73492	13475
2.485	120396	44202	73500	13475
2.48667	120408	44214	73510	13476
2.48833	120418	44226	73520	13475
2.49	120429	44239	73530	13476
2.49167	120441	44251	73540	13475
2.49333	120451	44261	73550	13475
2.495	120462	44273	73560	13475
2.49667	120472	44287	73569	13474
2.49833	120482	44299	73577	13475
2.5	120493	44308	73586	13476
2.50167	120503	44322	73597	13477
2.50333	120515	44332	73606	13477
2.505	120526	44343	73617	13476
2.50667	120539	44354	73626	13478
2.50833	120548	44365	73637	13478
2.51	120556	44377	73647	13476
2.51167	120566	44389	73657	13476
2.51333	120575	44398	73666	13476
2.515	120586	44409	73675	13476
2.51667	120596	44419	73686	13475
2.51833	120607	44430	73695	13475
2.52	120619	44440	73705	13475
2.52167	120630	44453	73716	13476
2.52333	120642	44466	73726	13476
2.525	120654	44474	73737	13475
2.52667	120664	44487	73745	13474
2.52833	120674	44497	73755	13473
2.53	120686	44508	73765	13472
2.53167	120698	44519	73775	13473
2.53333	120708	44531	73784	13472
2.535	120721	44542	73794	13471
2.53667	120730	44554	73805	13470
2.53833	120742	44565	73814	13470
2.54	120754	44575	73824	13470
2.54167	120766	44585	73834	13469
2.54333	120777	44595	73844	13468
2.545	120788	44606	73852	13467
2.54667	120800	44618	73862	13467
2.54833	120811	44629	73873	13466
2.55	120824	44642	73884	13464
2.55167	120834	44650	73893	13463
2.55333	120845	44661	73902	13463
2.555	120855	44671	73913	13460
2.55667	120865	44682	73922	13459
2.55833	120876	44693	73934	13457
2.56	120887	44702	73944	13457
2.56167	120894	44712	73952	13456
2.56333	120905	44722	73961	13454
2.565	120916	44734	73971	13453
2.56667	120928	44744	73982	13451
2.56833	120938	44753	73994	13448
2.57	120948	44764	74004	13446
2.57167	120958	44772	74013	13444
2.57333	120969	44783	74022	13444
2.575	120980	44793	74032	13441
2.57667	120990	44805	74043	13438
2.57833	121000	44813	74054	13435
2.58	121013	44822	74063	13434
2.58167	121022	44829	74073	13432
2.58333	121034	44844	74082	13429
2.585	121044	44853	74093	13426
2.58667	121054	44864	74103	13423
2.58833	121066	44873	74112	13421
2.59	121075	44884	74122	13419
2.59167	121087	44896	74132	13415
2.59333	121097	44908	74140	13412
2.595	121108	44918	74148	13409
2.59667	121118	44930	74157	13406
2.59833	121126	44940	74166	13403
2.6	121136	44952	74176	13400
2.60167	121146	44962	74181	13397
2.60333	121154	44974	74190	13394
2.605	121166	44982	74198	13388
2.60667	121176	44989	74208	13385
2.60833	121186	45000	74218	13381
2.61	121196	45010	74228	13376
2.61167	121206	45022	74236	13372
2.61333	121216	45034	74244	13369
2.615	121226	45044	74254	13366
2.61667	121237	45055	74263	13363
2.61833	121245	45065	74271	13358
2.62	121250	45074	74280	13352
2.62167	121261	45085	74288	13348
2.62333	121272	45095	74296	13344
2.625	121282	45105	74305	13340
2.62667	121292	45115	74316	13335
2.62833	121301	45125	74325	13331
2.63	121312	45134	74332	13326
2.63167	121322	45147	74342	13322
2.63333	121333	45158	74351	13318
2.635	121343	45166	74359	13313
2.63667	121353	45174	74368	13309
2.63833	121362	45183	74378	13303
2.64	121371	45194	74388	13298
2.64167	121381	45205	74399	13294
2.64333	121390	45215	74407	13289
2.645	121400	45225	74416	13285
2.64667	121410	45237	74425	13281
2.64833	121420	45247	74434	13276
2.65	121428	45260	74443	13271
2.65167	121436	45272	74452	13266
2.65333	121446	45284	74462	13262
2.655	121456	45295	74470	13257
2.65667	121464	45304	74478	13253
2.65833	121474	45317	74487	13249
2.66	121481	45327	74497	13243
2.66167	121491	45335	74506	13238
2.66333	121501	45346	74517	13235
2.665	121511	45358	74524	13231
2.66667	121520	45370	74528	13226
2.66833	121529	45380	74536	13222
2.67	121536	45389	74548	13217
2.67167	121547	45400	74556	13212
2.67333	121556	45413	74565	13209
2.675	121564	45424	74573	13205
2.67667	121573	45434	74580	13200
2.67833	121581	45444	74587	13196
2.68	121588	45453	74597	13192
2.68167	121598	45462	74605	13188
2.68333	121608	45472	74614	13185
2.685	121617	45483	74620	13181
2.68667	121623	45491	74629	13178
2.68833	121633	45499	74638	13174
2.69	121641	45507	74644	13171
2.69167	121650	45516	74655	13168
2.69333	121660	45528	74663	13165
2.695	121670	45540	74672	13162
2.69667	121679	45550	74681	13159
2.69833	121686	45560	74688	13156
2.7	121694	45570	74696	13153
2.70167	121703	45580	74703	13149
2.70333	121713	45589	74711	13148
2.705	121723	45598	74719	13145
2.70667	121733	45608	74728	13142
2.70833	121742	45616	74735	13140
2.71	121751	45624	74744	13137
2.71167	121760	45631	74751	13134
2.71333	121769	45644	74759	13132
2.715	121780	45654	74768	13131
2.71667	121788	45665	74777	13129
2.71833	121797	45675	74785	13126
2.72	121805	45683	74794	13125
2.72167	121814	45692	74802	13123
2.72333	121822	45703	74810	13121
2.725	121832	45714	74820	13119
2.72667	121842	45725	74828	13117
2.72833	121852	45734	74837	13115
2.73	121861	45745	74844	13114
2.73167	121871	45755	74854	13112
2.73333	121879	45764	74861	13112
2.735	121888	45775	74867	13110
2.73667	121899	45786	74876	13110
2.73833	121909	45794	74880	13108
2.74	121919	45805	74889	13107
2.74167	121927	45812	74898	13106
2.74333	121936	45822	74906	13105
2.745	121945	45833	74913	13104
2.74667	121954	45842	74920	13103
2.74833	121963	45852	74928	13100
2.75	121971	45862	74935	13100
2.75167	121981	45872	74941	13099
2.75333	121989	45880	74950	13099
2.755	121999	45890	74959	13099
2.75667	122008	45900	74966	13098
2.75833	122014	45908	74972	13098
2.76	122022	45918	74981	13096
2.76167	122033	45926	74989	13095
2.76333	122040	45937	74996	13095
2.765	122050	45946	75006	13095
2.76667	122059	45956	75013	13094
2.76833	122069	45967	75023	13092
2.77	122078	45977	75034	13092
2.77167	122088	45987	75040	13092
2.77333	122097	45998	75046	13092
2.775	122106	46007	75055	13092
2.77667	122113	46014	75064	13092
2.77833	122123	46024	75074	13092
2.78	122133	46033	75081	13092
2.78167	122142	46043	75090	13092
2.78333	122152	46050	75096	13091
2.785	122160	46060	75103	13091
2.78667	122169	46069	75112	13091
2.78833	122180	46078	75120	13091
2.79	122189	46088	75128	13091
2.79167	122197	46096	75136	13090
2.79333	122203	46107	75143	13089
2.795	122213	46116	75151	13089
2.79667	122222	46123	75160	13090
2.79833	122232	46133	75167	13090
2.8	122240	46138	75173	13089
2.80167	122250	46147	75182	13089
2.80333	122257	46154	75188	13088
2.805	122265	46162	75196	13089
2.80667	122273	46170	75204	13089
2.80833	122281	46181	75212	13089
2.81	122288	46188	75216	13089
2.81167	122299	46194	75223	13087
2.81333	122307	46202	75230	13088
2.815	122314	46212	75240	13089
2.81667	122322	46222	75245	13087
2.81833	122328	46230	75252	13087
2.82	122337	46239	75259	13088
2.82167	122345	46246	75265	13088
2.82333	122353	46254	75272	13087
2.825	122360	46263	75280	13088
2.82667	122367	46271	75286	13088
2.82833	122375	46277	75294	13087
2.83	122382	46285	75301	13087
2.83167	122389	46294	75309	13087
2.83333	122391	46303	75316	13087
2.835	122398	46310	75323	13086
2.83667	122407	46315	75328	13087
2.83833	122412	46323	75338	13086
2.84	122420	46331	75345	13086
2.84167	122426	46337	75352	13087
2.84333	122435	46344	75357	13086
2.845	122440	46352	75363	13086
2.84667	122447	46362	75372	13086
2.84833	122454	46370	75381	13086
2.85	122461	46377	75387	13087
2.85167	122467	46386	75394	13087
2.85333	122472	46394	75402	13087
2.855	122478	46402	75411	13086
2.85667	122484	46411	75417	13087
2.85833	122490	46418	75426	13086
2.86	122497	46429	75432	13086
2.86167	122502	46436	75439	13086
2.86333	122508	46445	75444	13086
2.865	122517	46452	75453	13086
2.86667	122524	46461	75460	13085
2.86833	122531	46468	75469	13084
2.87	122539	46477	75476	13086
2.87167	122548	46484	75482	13084
2.87333	122554	46492	75486	13084
2.875	122560	46500	75493	13084
2.87667	122568	46507	75499	13083
2.87833	122576	46514	75506	13083
2.88	122583	46522	75512	13083
2.88167	122588	46531	75516	13083
2.88333	122590	46536	75521	13084
2.885	122599	46544	75527	13084
2.88667	122606	46549	75533	13083
2.88833	122614	46556	75542	13084
2.89	122623	46562	75548	13084
2.89167	122632	46568	75555	13084
2.89333	122640	46574	75558	13085
2.895	122645	46580	75561	13085
2.89667	122654	46586	75568	13087
2.89833	122661	46593	75573	13086
2.9	122666	46598	75579	13087
2.90167	122674	46606	75587	13086
2.90333	122681	46612	75594	13085
2.905	122688	46618	75600	13086
2.90667	122696	46622	75607	13084
2.90833	122706	46628	75613	13085
2.91	122711	46634	75618	13086
2.91167	122716	46640	75624	13086
2.91333	122722	46648	75632	13087
2.915	122730	46651	75638	13087
2.91667	122737	46658	75644	13088
2.91833	122744	46664	75651	13087
2.92	122752	46670	75659	13088
2.92167	122758	46679	75665	13088
2.92333	122766	46685	75672	13087
2.925	122771	46691	75674	13088
2.92667	122777	46700	75679	13087
2.92833	122783	46705	75686	13087
2.93	122790	46712	75691	13087
2.93167	122798	46719	75698	13086
2.93333	122805	46725	75704	13087
2.935	122813	46735	75709	13086
2.93667	122820	46741	75714	13088
2.93833	122827	46747	75720	13086
2.94	122835	46756	75727	13087
2.94167	122841	46762	75733	13088
2.94333	122848	46768	75737	13088
2.945	122855	46775	75742	13088
2.94667	122862	46782	75748	13088
2.94833	122870	46790	75755	13087
2.95	122876	46798	75761	13088
2.95167	122884	46806	75766	13088
2.95333	122889	46811	75772	13088
2.955	122897	46819	75774	13088
2.95667	122904	46823	75782	13088
2.95833	122910	46828	75786	13089
2.96	122916	46835	75790	13087
2.96167	122923	46838	75797	13088
2.96333	122928	46848	75801	13088
2.965	122936	46852	75807	13089
2.96667	122940	46859	75813	13089
2.96833	122947	46866	75818	13089
2.97	122953	46869	75822	13088
2.97167	122958	46872	75827	13089
2.97333	122963	46877	75834	13090
2.975	122963	46882	75840	13090
2.97667	122967	46889	75846	13090
2.97833	122969	46895	75852	13091
2.98	122974	46902	75857	13091
2.98167	122978	46906	75863	13090
2.98333	122987	46911	75869	13090
2.985	122994	46917	75874	13091
2.98667	123000	46921	75881	13092
2.98833	123004	46927	75888	13091
2.99	123010	46932	75895	13090
2.99167	123015	46936	75901	13091
2.99333	123020	46942	75906	13092
2.995	123024	46947	75910	13092
2.99667	123027	46953	75914	13093
2.99833	123033	46958	75919	13093
3	123037	46962	75922	13093
3.00167	123043	46965	75927	13092
3.00333	123047	46969	75931	13093
3.005	123051	46974	75935	13092
3.00667	123056	46978	75938	13093
3.00833	123062	46983	75943	13092
3.01	123067	46989	75948	13092
3.01167	123071	46991	75953	13092
3.01333	123077	46997	75956	13093
3.015	123081	46999	75960	13093
3.01667	123086	47000	75966	13094
3.01833	123090	47004	75968	13094
3.02	123092	47008	75973	13095
3.02167	123098	47013	75976	13095
3.02333	123100	47015	75981	13096
3.025	123103	47016	75986	13097
3.02667	123106	47021	75988	13097
3.02833	123108	47020	75992	13097
3.03	123112	47023	75994	13096
3.03167	123116	47022	75997	13096
3.03333	123120	47024	76003	13098
3.035	123124	47027	76006	13097
3.03667	123127	47027	76012	13097
3.03833	123132	47029	76015	13098
3.04	123136	47031	76018	13098
3.04167	123140	47035	76022	13098
3.04333	123143	47037	76026	13098
3.045	123147	47040	76029	13098
3.04667	123150	47045	76034	13099
3.04833	123153	47048	76038	13099
3.05	123155	47050	76043	13098
3.05167	123160	47054	76045	13098
3.05333	123160	47057	76050	13099
3.055	123164	47062	76054	13099
3.05667	123169	47065	76059	13099
3.05833	123172	47069	76062	13100
3.06	123176	47073	76068	13100
3.06167	123178	47075	76071	13100
3.06333	123182	47079	76078	13099
3.065	123184	47083	76081	13100
3.06667	123184	47087	76084	13101
3.06833	123187	47092	76087	13100
3.07	123189	47094	76090	13099
3.07167	123191	47098	76094	13099
3.07333	123195	47098	76097	13100
3.075	123198	47100	76100	13101
3.07667	123199	47104	76105	13100
3.07833	123202	47107	76106	13100
3.08	123204	47111	76109	13101
3.08167	123208	47114	76112	13100
3.08333	123210	47117	76115	13100
3.085	123211	47119	76118	13099
3.08667	123212	47118	76119	13100
3.08833	123213	47120	76120	13101
3.09	123217	47120	76122	13100
3.09167	123217	47124	76124	13100
3.09333	123219	47124	76128	13099
3.095	123219	47125	76127	13100
3.09667	123222	47127	76131	13100
3.09833	123223	47125	76130	13101
3.1	123223	47126	76133	13101
3.10167	123223	47128	76133	13099
3.10333	123225	47129	76133	13100
3.105	123225	47129	76136	13100
3.10667	123223	47128	76136	13100
3.10833	123226	47130	76137	13101
3.11	123225	47133	76138	13100
3.11167	123225	47133	76137	13100
3.11333	123226	47133	76139	13099
3.115	123226	47134	76137	13101
3.11667	123227	47134	76140	13101
3.11833	123226	47136	76138	13100
3.12	123227	47136	76138	13101
3.12167	123228	47139	76137	13101
3.12333	123226	47141	76135	13100
3.125	123226	47143	76134	13100
3.12667	123226	47144	76134	13100
3.12833	123225	47142	76135	13100
3.13	123226	47146	76137	13100
3.13167	123224	47146	76137	13100
3.13333	123226	47145	76139	13100
3.135	123224	47146	76139	13100
3.13667	123224	47146	76140	13100
3.13833	123221	47147	76142	13100
3.14	123219	47150	76142	13100
3.14167	123217	47152	76143	13100
3.14333	123216	47151	76143	13099
3.145	123213	47147	76143	13099
3.14667	123208	47149	76144	13099
3.14833	123207	47148	76143	13100
3.15	123206	47144	76145	13101
3.15167	123201	47146	76143	13100
3.15333	123198	47144	76143	13100
3.155	123196	47143	76142	13099
3.15667	123192	47142	76142	13100
3.15833	123190	47139	76143	13101
3.16	123184	47133	76141	13100
3.16167	123179	47132	76140	13100
3.16333	123176	47133	76140	13100
3.165	123171	47126	76138	13100
3.16667	123167	47122	76137	13100
3.16833	123164	47120	76135	13100
3.17	123162	47113	76135	13101
3.17167	123158	47108	76130	13101
3.17333	123157	47103	76129	13100
3.175	123155	47097	76126	13102
3.17667	123151	47093	76122	13101
3.17833	123146	47089	76120	13101
3.18	123142	47083	76116	13102
3.18167	123138	47081	76112	13102
3.18333	123131	47077	76110	13102
3.185	123128	47074	76105	13100
3.18667	123124	47068	76100	13101
3.18833	123121	47066	76094	13100
3.19	123114	47062	76091	13101
3.19167	123111	47058	76087	13101
3.19333	123107	47053	76084	13100
3.195	123102	47049	76080	13099
3.19667	123101	47043	76079	13100
3.19833	123098	47039	76075	13099
3.2	123094	47033	76073	13100
3.20167	123090	47029	76067	13099
3.20333	123085	47024	76064	13100
3.205	123081	47018	76058	13099
3.20667	123076	47012	76054	13100
3.20833	123072	47006	76050	13101
3.21	123066	47001	76045	13101
3.21167	123059	46992	76041	13101
3.21333	123056	46987	76036	13100
3.215	123051	46979	76032	13098
3.21667	123044	46973	76025	13099
3.21833	123038	46966	76021	13099
3.22	123031	46961	76017	13099
3.22167	123025	46956	76010	13099
3.22333	123019	46950	76006	13099
3.225	123010	46945	76003	13099
3.22667	123002	46938	75999	13098
3.22833	122994	46929	75995	13098
3.23	122987	46920	75989	13100
3.23167	122980	46913	75984	13100
3.23333	122969	46904	75979	13100
3.235	122965	46898	75972	13098
3.23667	122960	46890	75968	13100
3.23833	122951	46882	75962	13100
3.24	122942	46872	75956	13099
3.24167	122932	46863	75951	13100
3.24333	122922	46854	75941	13100
3.245	122914	46846	75935	13100
3.24667	122905	46836	75927	13099
3.24833	122895	46827	75918	13099
3.25	122884	46814	75912	13100
3.25167	122872	46804	75904	13099
3.25333	122863	46790	75900	13098
3.255	122854	46776	75890	13099
3.25667	122844	46764	75883	13100
3.25833	122837	46756	75874	13100
3.26	122826	46743	75865	13098
3.26167	122815	46730	75856	13098
3.26333	122804	46719	75849	13099
3.265	122795	46708	75840	13098
3.26667	122783	46696	75831	13098
3.26833	122774	46682	75820	13097
3.27	122762	46667	75811	13099
3.27167	122747	46653	75799	13098
3.27333	122735	46638	75791	13098
3.275	122723	46624	75784	13098
3.27667	122710	46609	75774	13098
3.27833	122696	46592	75765	13098
3.28	122680	46578	75755	13097
3.28167	122667	46563	75745	13098
3.28333	122651	46548	75735	13098
3.285	122637	46534	75726	13097
3.28667	122622	46517	75715	13098
3.28833	122605	46501	75704	13097
3.29	122590	46486	75693	13098
3.29167	122579	46471	75684	13098
3.29333	122562	46455	75673	13097
3.295	122546	46438	75663	13096
3.29667	122529	46421	75652	13097
3.29833	122516	46403	75641	13097
3.3	122497	46384	75628	13097
3.30167	122481	46368	75615	13097
3.30333	122465	46350	75605	13097
3.305	122448	46331	75591	13096
3.30667	122431	46314	75576	13096
3.30833	122414	46296	75566	13097
3.31	122398	46278	75553	13098
3.31167	122382	46260	75538	13098
3.31333	122366	46240	75525	13098
3.315	122350	46222	75513	13097
3.31667	122332	46203	75496	13097
3.31833	122315	46188	75480	13097
3.32	122298	46165	75466	13098
3.32167	122280	46144	75448	13097
3.32333	122265	46124	75433	13096
3.325	122246	46105	75416	13095
3.32667	122226	46085	75399	13096
3.32833	122209	46064	75383	13096
3.33	122191	46042	75366	13097
3.33167	122172	46021	75350	13096
[truncated: 6,701 more rows]

## Sheet: Fig. 5b
Rotation Time	Allyl alcohol concentration						Intert Figure
	1 mM	5 mM	10 mM	25 mM	50 mM		Feeding rate	Production rate
0	39182	49557	58792	70901	87482		0.01263	0.000187546
0.00167	39179	49560	58792	70898	87482		0.06313	0.0018
0.00333	39182	49560	58792	70907	87488		0.12626	0.00265
0.005	39182	49566	58795	70907	87491		0.31566	0.0082
0.00667	39179	49566	58798	70914	87488		0.63131	0.01633
0.00833	39182	49566	58795	70910	87488
0.01	39186	49570	58795	70914	87494
0.01167	39189	49576	58798	70910	87491
0.01333	39192	49576	58798	70907	87491
0.015	39186	49579	58805	70907	87491
0.01667	39189	49582	58798	70910	87494
0.01833	39189	49582	58798	70914	87491
0.02	39189	49586	58798	70917	87494
0.02167	39192	49579	58802	70914	87494
0.02333	39189	49582	58802	70920	87498
0.025	39186	49582	58802	70920	87498
0.02667	39192	49586	58802	70920	87498
0.02833	39192	49592	58798	70923	87498
0.03	39195	49589	58795	70920	87501
0.03167	39195	49592	58795	70923	87504
0.03333	39192	49592	58805	70926	87501
0.035	39195	49595	58802	70926	87507
0.03667	39192	49595	58802	70926	87507
0.03833	39198	49595	58805	70920	87514
0.04	39195	49595	58805	70923	87517
0.04167	39195	49598	58811	70920	87514
0.04333	39198	49598	58808	70926	87517
0.045	39195	49595	58808	70923	87520
0.04667	39195	49595	58814	70930	87520
0.04833	39195	49592	58814	70926	87520
0.05	39195	49598	58814	70926	87517
0.05167	39195	49595	58814	70930	87523
0.05333	39195	49602	58802	70926	87526
0.055	39198	49598	58798	70933	87530
0.05667	39195	49605	58802	70933	87530
0.05833	39198	49602	58805	70926	87526
0.06	39198	49605	58805	70930	87526
0.06167	39192	49605	58805	70930	87526
0.06333	39189	49605	58805	70936	87526
0.065	39195	49605	58805	70933	87533
0.06667	39192	49605	58808	70939	87533
0.06833	39192	49611	58808	70930	87533
0.07	39195	49605	58808	70933	87533
0.07167	39198	49608	58808	70933	87536
0.07333	39198	49605	58805	70936	87533
0.075	39192	49608	58808	70933	87533
0.07667	39198	49611	58808	70936	87539
0.07833	39202	49611	58808	70936	87542
0.08	39198	49608	58811	70942	87539
0.08167	39198	49611	58811	70942	87539
0.08333	39202	49608	58808	70942	87539
0.085	39202	49611	58811	70946	87542
0.08667	39202	49618	58811	70949	87542
0.08833	39205	49614	58811	70949	87549
0.09	39205	49614	58811	70942	87549
0.09167	39205	49611	58808	70946	87542
0.09333	39205	49618	58808	70942	87539
0.095	39208	49614	58811	70939	87546
0.09667	39202	49614	58808	70946	87546
0.09833	39205	49618	58811	70955	87546
0.1	39205	49614	58811	70949	87549
0.10167	39198	49614	58814	70955	87555
0.10333	39198	49618	58811	70955	87552
0.105	39202	49618	58818	70942	87555
0.10667	39202	49621	58811	70942	87552
0.10833	39205	49624	58818	70949	87558
0.11	39202	49624	58818	70949	87558
0.11167	39205	49627	58818	70952	87552
0.11333	39205	49627	58818	70952	87549
0.115	39205	49630	58818	70952	87549
0.11667	39202	49630	58821	70955	87555
0.11833	39205	49630	58824	70962	87562
0.12	39202	49634	58814	70955	87558
0.12167	39208	49634	58818	70958	87565
0.12333	39208	49637	58818	70958	87565
0.125	39208	49637	58818	70958	87568
0.12667	39208	49634	58821	70962	87568
0.12833	39208	49643	58821	70968	87568
0.13	39208	49640	58818	70971	87574
0.13167	39208	49646	58818	70974	87574
0.13333	39211	49650	58818	70974	87578
0.135	39214	49650	58821	70971	87581
0.13667	39211	49656	58818	70971	87581
0.13833	39214	49653	58821	70968	87581
0.14	39214	49659	58824	70971	87587
0.14167	39218	49659	58824	70978	87584
0.14333	39218	49662	58821	70978	87587
0.145	39218	49656	58821	70981	87584
0.14667	39214	49662	58824	70981	87587
0.14833	39221	49659	58824	70981	87590
0.15	39218	49662	58821	70984	87594
0.15167	39221	49659	58824	70987	87597
0.15333	39224	49662	58827	70990	87594
0.155	39221	49659	58834	70987	87594
0.15667	39224	49659	58837	70987	87600
0.15833	39224	49662	58834	70987	87603
0.16	39218	49666	58830	70994	87606
0.16167	39224	49669	58834	70990	87606
0.16333	39221	49669	58834	70987	87610
0.165	39224	49669	58834	70987	87613
0.16667	39224	49672	58834	70994	87613
0.16833	39224	49672	58834	70990	87606
0.17	39224	49666	58837	71000	87610
0.17167	39224	49666	58834	70997	87610
0.17333	39227	49662	58837	70994	87613
0.175	39230	49669	58840	71000	87613
0.17667	39227	49669	58837	71003	87613
0.17833	39224	49675	58843	71000	87616
0.18	39224	49675	58840	71000	87616
0.18167	39224	49669	58843	71006	87619
0.18333	39221	49675	58846	71003	87619
0.185	39224	49672	58843	71003	87616
0.18667	39224	49672	58843	71000	87619
0.18833	39224	49678	58843	71000	87619
0.19	39224	49685	58843	71003	87616
0.19167	39227	49682	58846	71010	87610
0.19333	39230	49685	58843	71006	87616
0.195	39227	49685	58846	71010	87616
0.19667	39230	49688	58840	71006	87622
0.19833	39230	49685	58846	71010	87622
0.2	39230	49688	58843	71010	87622
0.20167	39234	49685	58843	71013	87622
0.20333	39234	49688	58846	71010	87622
0.205	39221	49694	58850	71016	87626
0.20667	39221	49691	58856	71016	87626
0.20833	39227	49688	58856	71016	87622
0.21	39230	49694	58856	71013	87622
0.21167	39230	49698	58853	71019	87629
0.21333	39234	49701	58862	71016	87629
0.215	39237	49698	58859	71026	87629
0.21667	39237	49698	58862	71022	87632
0.21833	39240	49704	58856	71022	87629
0.22	39240	49701	58856	71022	87632
0.22167	39240	49704	58853	71022	87629
0.22333	39234	49704	58856	71019	87638
0.225	39234	49707	58856	71026	87635
0.22667	39230	49707	58853	71022	87635
0.22833	39237	49710	58859	71022	87638
0.23	39234	49714	58853	71026	87642
0.23167	39237	49710	58859	71029	87642
0.23333	39243	49710	58859	71029	87638
0.235	39240	49714	58866	71032	87642
0.23667	39243	49720	58862	71035	87642
0.23833	39237	49717	58866	71035	87642
0.24	39237	49720	58869	71035	87645
0.24167	39243	49723	58866	71029	87648
0.24333	39243	49723	58866	71038	87648
0.245	39246	49720	58869	71038	87645
0.24667	39243	49720	58869	71035	87648
0.24833	39246	49720	58862	71042	87648
0.25	39243	49723	58859	71042	87651
0.25167	39246	49726	58862	71045	87654
0.25333	39250	49733	58862	71045	87654
0.255	39246	49726	58866	71048	87654
0.25667	39250	49726	58869	71048	87658
0.25833	39246	49730	58862	71045	87658
0.26	39253	49730	58866	71048	87661
0.26167	39246	49733	58866	71054	87661
0.26333	39250	49733	58866	71054	87664
0.265	39253	49736	58866	71051	87667
0.26667	39253	49739	58869	71054	87670
0.26833	39253	49736	58869	71058	87664
0.27	39256	49739	58872	71058	87670
0.27167	39250	49739	58872	71061	87670
0.27333	39253	49739	58872	71054	87674
0.275	39250	49739	58875	71058	87674
0.27667	39259	49739	58872	71061	87677
0.27833	39262	49739	58878	71064	87674
0.28	39262	49739	58872	71064	87674
0.28167	39262	49742	58878	71064	87680
0.28333	39266	49746	58878	71064	87680
0.285	39262	49746	58878	71064	87680
0.28667	39269	49746	58875	71064	87680
0.28833	39259	49746	58875	71064	87680
0.29	39262	49746	58875	71064	87680
0.29167	39262	49749	58872	71064	87680
0.29333	39266	49749	58878	71067	87683
0.295	39269	49752	58875	71070	87686
0.29667	39269	49752	58882	71070	87686
0.29833	39272	49752	58882	71074	87690
0.3	39266	49755	58885	71074	87690
0.30167	39269	49755	58882	71070	87690
0.30333	39275	49752	58885	71074	87686
0.305	39266	49758	58885	71070	87690
0.30667	39272	49755	58882	71070	87690
0.30833	39266	49752	58882	71070	87677
0.31	39269	49755	58882	71070	87680
0.31167	39269	49758	58882	71070	87686
0.31333	39262	49765	58885	71070	87683
0.315	39262	49762	58885	71070	87683
0.31667	39266	49762	58882	71074	87683
0.31833	39272	49762	58885	71074	87690
0.32	39272	49765	58882	71074	87690
0.32167	39269	49768	58888	71074	87690
0.32333	39269	49768	58888	71070	87693
0.325	39269	49765	58891	71077	87693
0.32667	39272	49765	58888	71077	87696
0.32833	39269	49765	58888	71080	87696
0.33	39272	49765	58885	71077	87699
0.33167	39269	49765	58888	71074	87699
0.33333	39272	49768	58888	71083	87702
0.335	39269	49765	58891	71083	87702
0.33667	39269	49768	58894	71083	87706
0.33833	39266	49771	58891	71086	87709
0.34	39272	49768	58888	71093	87712
0.34167	39272	49774	58891	71093	87709
0.34333	39272	49771	58891	71090	87706
0.345	39269	49774	58891	71090	87709
0.34667	39269	49771	58891	71090	87709
0.34833	39272	49771	58888	71090	87712
0.35	39262	49771	58891	71090	87712
0.35167	39269	49771	58888	71093	87712
0.35333	39269	49774	58888	71090	87715
0.355	39269	49778	58891	71090	87715
0.35667	39269	49771	58894	71093	87715
0.35833	39269	49774	58891	71096	87715
0.36	39269	49768	58894	71096	87718
0.36167	39269	49774	58891	71093	87715
0.36333	39266	49774	58894	71099	87715
0.365	39269	49778	58894	71096	87722
0.36667	39269	49784	58894	71096	87722
0.36833	39275	49781	58898	71102	87725
0.37	39272	49781	58888	71096	87728
0.37167	39269	49787	58888	71093	87725
0.37333	39278	49784	58891	71093	87725
0.375	39275	49787	58891	71096	87725
0.37667	39275	49784	58894	71096	87725
0.37833	39275	49787	58894	71102	87728
0.38	39272	49787	58894	71099	87728
0.38167	39278	49787	58898	71102	87738
0.38333	39269	49794	58898	71099	87738
0.385	39278	49784	58894	71099	87741
0.38667	39278	49787	58901	71102	87738
0.38833	39278	49787	58901	71106	87741
0.39	39282	49790	58901	71106	87741
0.39167	39285	49794	58904	71102	87741
0.39333	39285	49790	58904	71102	87744
0.395	39282	49790	58904	71112	87750
0.39667	39275	49790	58910	71106	87747
0.39833	39282	49797	58907	71112	87747
0.4	39282	49797	58910	71112	87747
0.40167	39282	49797	58904	71109	87747
0.40333	39285	49803	58901	71112	87750
0.405	39282	49803	58904	71112	87750
0.40667	39282	49806	58901	71118	87750
0.40833	39282	49806	58904	71122	87750
0.41	39285	49810	58904	71118	87750
0.41167	39282	49806	58904	71118	87750
0.41333	39285	49806	58904	71115	87747
0.415	39278	49806	58904	71122	87754
0.41667	39275	49806	58907	71118	87754
0.41833	39275	49806	58907	71118	87760
0.42	39275	49810	58904	71125	87757
0.42167	39278	49810	58901	71125	87757
0.42333	39278	49816	58901	71122	87763
0.425	39275	49816	58898	71125	87760
0.42667	39278	49813	58901	71128	87760
0.42833	39275	49816	58898	71131	87760
0.43	39278	49813	58898	71128	87763
0.43167	39275	49806	58904	71128	87770
0.43333	39275	49813	58901	71131	87766
0.435	39285	49819	58904	71131	87770
0.43667	39282	49813	58904	71131	87770
0.43833	39282	49816	58904	71138	87776
0.44	39285	49816	58904	71134	87773
0.44167	39288	49816	58907	71138	87773
0.44333	39285	49816	58907	71134	87773
0.445	39288	49822	58907	71141	87776
0.44667	39288	49822	58904	71138	87779
0.44833	39288	49829	58910	71141	87782
0.45	39288	49822	58907	71141	87779
0.45167	39288	49826	58910	71147	87782
0.45333	39288	49822	58910	71141	87779
0.455	39291	49822	58910	71144	87786
0.45667	39291	49822	58910	71144	87786
0.45833	39294	49829	58914	71144	87789
0.46	39291	49829	58914	71147	87786
0.46167	39301	49832	58914	71144	87786
0.46333	39294	49832	58917	71144	87792
0.465	39294	49835	58920	71144	87792
0.46667	39291	49835	58917	71147	87792
0.46833	39291	49835	58917	71154	87789
0.47	39288	49829	58917	71154	87789
0.47167	39291	49829	58920	71150	87792
0.47333	39294	49826	58920	71154	87792
0.475	39294	49832	58917	71154	87792
0.47667	39298	49832	58923	71154	87795
0.47833	39298	49838	58926	71157	87798
0.48	39294	49838	58923	71157	87795
0.48167	39298	49838	58926	71160	87798
0.48333	39294	49842	58923	71150	87795
0.485	39298	49835	58926	71154	87798
0.48667	39294	49838	58930	71150	87792
0.48833	39294	49845	58926	71157	87795
0.49	39298	49842	58933	71154	87795
0.49167	39298	49845	58930	71160	87802
0.49333	39304	49845	58926	71160	87795
0.495	39298	49845	58926	71160	87805
0.49667	39298	49848	58933	71157	87795
0.49833	39301	49848	58926	71154	87798
0.5	39301	49851	58930	71157	87795
0.50167	39301	49851	58926	71157	87802
0.50333	39301	49851	58923	71160	87805
0.505	39304	49854	58930	71160	87805
0.50667	39307	49858	58930	71163	87805
0.50833	39304	49861	58930	71160	87811
0.51	39310	49858	58926	71163	87808
0.51167	39304	49858	58926	71166	87814
0.51333	39304	49861	58930	71166	87814
0.515	39317	49861	58926	71170	87818
0.51667	39310	49861	58926	71173	87821
0.51833	39310	49861	58930	71173	87818
0.52	39314	49864	58926	71170	87821
0.52167	39310	49867	58933	71173	87821
0.52333	39310	49861	58936	71173	87824
0.525	39310	49864	58933	71173	87827
0.52667	39310	49867	58930	71176	87830
0.52833	39314	49867	58933	71176	87834
0.53	39310	49870	58930	71170	87837
0.53167	39314	49870	58933	71176	87830
0.53333	39310	49877	58933	71176	87830
0.535	39310	49874	58936	71179	87837
0.53667	39310	49877	58933	71176	87840
0.53833	39310	49877	58939	71176	87840
0.54	39307	49877	58939	71179	87840
0.54167	39310	49880	58939	71179	87840
0.54333	39310	49880	58942	71182	87843
0.545	39314	49880	58942	71182	87840
0.54667	39310	49880	58946	71186	87843
0.54833	39310	49880	58942	71186	87843
0.55	39304	49883	58942	71189	87846
0.55167	39310	49890	58946	71189	87846
0.55333	39304	49890	58946	71189	87846
0.555	39310	49893	58942	71189	87846
0.55667	39310	49896	58942	71189	87843
0.55833	39310	49893	58946	71186	87846
0.56	39310	49896	58942	71189	87853
0.56167	39314	49893	58942	71195	87850
0.56333	39317	49896	58942	71195	87853
0.565	39317	49899	58946	71202	87853
0.56667	39317	49899	58942	71198	87856
0.56833	39317	49896	58946	71202	87856
0.57	39310	49899	58949	71198	87862
0.57167	39320	49899	58946	71205	87866
0.57333	39323	49902	58946	71208	87856
0.575	39323	49906	58949	71205	87853
0.57667	39326	49909	58949	71208	87856
0.57833	39323	49909	58952	71208	87862
0.58	39323	49909	58952	71211	87872
0.58167	39323	49906	58958	71211	87872
0.58333	39323	49909	58955	71211	87875
0.585	39323	49915	58952	71218	87872
0.58667	39323	49918	58958	71221	87878
0.58833	39330	49934	58958	71227	87885
0.59	39330	49944	58962	71237	87891
0.59167	39336	49979	58962	71250	87898
0.59333	39355	50037	58968	71278	87917
0.595	39378	50123	58978	71323	87946
0.59667	39419	50254	58990	71397	87994
0.59833	39486	50466	59016	71522	88067
0.6	39592	50763	59064	71704	88192
0.60167	39755	51189	59141	71966	88378
0.60333	40005	51774	59253	72347	88653
0.605	40360	52578	59435	72856	89027
0.60667	40856	53646	59707	73563	89552
0.60833	41544	55067	60094	74501	90266
0.61	42469	56917	60638	75742	91210
0.61167	43710	59278	61387	77346	92451
0.61333	45342	62245	62402	79406	94070
0.615	47461	65880	63765	81989	96131
0.61667	50152	70254	65563	85166	98707
0.61833	53515	75422	67896	88997	101872
0.62	57614	81378	70856	93525	105664
0.62167	62520	88072	74542	98766	110115
0.62333	68264	95413	79029	104690	115258
0.625	74834	103269	84386	111227	121046
0.62667	82149	111464	90658	118264	127411
0.62833	90107	119822	97800	125653	134218
0.63	98552	128085	105707	133243	141347
0.63167	107301	135989	114270	140827	148602
0.63333	116133	143355	123339	148187	155818
0.635	124773	150053	132667	155093	162778
0.63667	132955	155886	142027	161410	169296
0.63833	140549	160744	151102	166990	175190
0.64	147400	164488	159672	171704	180320
0.64167	153301	167102	167605	175445	184618
0.64333	158139	168523	174702	178136	187933
0.645	161848	168715	180814	179723	190211
0.64667	164328	167781	185784	180190	191434
0.64833	165573	165698	189522	179582	191574
0.65	165538	162594	191973	177931	190669
0.65167	164334	158542	193131	175275	188768
0.65333	161957	153643	192987	171742	185914
0.655	158526	148037	191563	167387	182205
0.65667	154114	141848	188952	162357	177760
0.65833	148853	135221	185208	156750	172704
0.66	142891	128296	180501	150709	167149
0.66167	136334	121214	174907	144389	161226
0.66333	129323	114123	168555	137902	155069
0.665	122030	107160	161624	131403	148800
0.66667	114578	100446	154232	125000	142563
0.66833	107131	94117	146526	118811	136474
0.67	99810	88226	138661	112930	130653
0.67167	92773	82840	130789	107461	125171
0.67333	86117	78011	123074	102440	120115
0.675	79918	73723	115640	97912	115510
0.67667	74264	69986	108597	93886	111382
0.67833	69173	66763	102053	90360	107750
0.68	64664	64021	96043	87307	104579
0.68167	60722	61730	90658	84696	101862
0.68333	57330	59822	85890	82514	99562
0.685	54443	58254	81710	80680	97632
0.68667	52014	56978	78107	79166	96032
0.68833	49992	55944	75042	77925	94717
0.69	48341	55109	72475	76920	93648
0.69167	46984	54443	70341	76107	92781
0.69333	45886	53912	68587	75454	92083
0.695	45000	53486	67154	74926	91510
0.69667	44290	53144	65989	74504	91062
0.69833	43720	52869	65058	74158	90704
0.7	43259	52642	64302	73883	90413
0.70167	42891	52453	63698	73653	90176
0.70333	42587	52293	63208	73470	89994
0.705	42344	52162	62814	73323	89827
0.70667	42139	52046	62501	73189	89702
0.70833	41963	51944	62222	73077	89587
0.71	41816	51854	62008	72981	89494
0.71167	41688	51778	61826	72894	89414
0.71333	41579	51707	61672	72821	89341
0.715	41477	51637	61538	72750	89274
0.71667	41387	51576	61419	72693	89219
0.71833	41310	51518	61314	72632	89168
0.72	41234	51461	61224	72581	89120
0.72167	41166	51413	61128	72530	89072
0.72333	41106	51358	61051	72482	89027
0.725	41054	51317	60978	72443	88989
0.72667	40997	51272	60914	72402	88950
0.72833	40949	51227	60850	72363	88918
0.73	40894	51192	60792	72331	88886
0.73167	40850	51157	60731	72302	88858
0.73333	40805	51125	60677	72277	88826
0.735	40766	51086	60632	72242	88800
0.73667	40725	51054	60574	72213	88771
0.73833	40690	51022	60530	72184	88746
0.74	40651	50997	60488	72155	88726
0.74167	40613	50965	60446	72130	88698
0.74333	40581	50942	60411	72104	88678
0.745	40549	50917	60370	72075	88653
0.74667	40517	50888	60338	72056	88627
0.74833	40478	50862	60306	72034	88611
0.75	40456	50843	60261	72014	88589
0.75167	40430	50814	60232	71998	88573
0.75333	40398	50795	60203	71982	88560
0.755	40379	50776	60174	71960	88538
0.75667	40357	50757	60152	71944	88518
0.75833	40334	50734	60120	71922	88506
0.76	40309	50715	60088	71906	88490
0.76167	40286	50693	60062	71886	88474
0.76333	40261	50677	60037	71870	88461
0.765	40238	50661	60014	71851	88445
0.76667	40222	50645	59986	71835	88429
0.76833	40200	50629	59960	71819	88416
0.77	40181	50610	59944	71803	88406
0.77167	40165	50590	59912	71794	88390
0.77333	40142	50578	59893	71781	88381
0.775	40123	50562	59880	71771	88371
0.77667	40110	50549	59858	71755	88362
0.77833	40088	50526	59838	71742	88346
0.78	40072	50514	59819	71726	88333
0.78167	40056	50504	59800	71710	88320
0.78333	40037	50488	59781	71704	88310
0.785	40021	50472	59765	71694	88304
0.78667	40005	50459	59742	71682	88294
0.78833	39989	50450	59726	71675	88288
0.79	39976	50440	59707	71666	88282
0.79167	39960	50424	59691	71656	88269
0.79333	39947	50414	59669	71646	88262
0.795	39925	50405	59656	71637	88253
0.79667	39915	50392	59643	71627	88250
0.79833	39899	50386	59627	71618	88237
0.8	39883	50376	59608	71602	88230
0.80167	39867	50366	59589	71592	88221
0.80333	39851	50357	59576	71576	88214
0.805	39838	50344	59557	71563	88205
0.80667	39819	50331	59538	71554	88198
0.80833	39803	50318	59522	71547	88186
0.81	39781	50306	59506	71528	88176
0.81167	39768	50290	59480	71512	88160
0.81333	39746	50274	59458	71506	88154
0.815	39723	50254	59432	71486	88138
0.81667	39694	50242	59400	71470	88122
0.81833	39669	50226	59368	71448	88106
0.82	39640	50200	59336	71429	88090
0.82167	39605	50184	59304	71410	88067
0.82333	39579	50155	59262	71381	88045
0.825	39534	50130	59227	71358	88013
0.82667	39502	50098	59186	71326	87990
0.82833	39461	50072	59144	71301	87965
0.83	39422	50037	59099	71275	87936
0.83167	39381	50005	59054	71246	87907
0.83333	39336	49970	59003	71208	87875
0.835	39301	49934	58958	71179	87843
0.83667	39256	49896	58917	71154	87814
0.83833	39218	49867	58875	71122	87779
0.84	39182	49829	58830	71090	87757
0.84167	39144	49797	58792	71061	87728
0.84333	39106	49762	58750	71032	87699
0.845	39080	49736	58709	71010	87674
0.84667	39048	49701	58680	70981	87645
0.84833	39019	49675	58648	70962	87629
0.85	38994	49653	58622	70942	87606
0.85167	38974	49630	58600	70923	87587
0.85333	38955	49608	58578	70907	87574
0.855	38939	49595	58562	70898	87565
0.85667	38933	49582	58549	70885	87555
0.85833	38917	49573	58536	70875	87546
0.86	38914	49560	58526	70869	87539
0.86167	38904	49554	58517	70866	87533
0.86333	38901	49547	58510	70859	87536
0.865	38894	49544	58510	70853	87533
0.86667	38894	49541	58507	70850	87530
0.86833	38891	49538	58504	70856	87526
0.87	38891	49531	58501	70859	87530
0.87167	38888	49534	58501	70856	87526
0.87333	38885	49534	58504	70859	87530
0.875	38885	49528	58501	70862	87526
0.87667	38891	49531	58501	70862	87530
0.87833	38888	49531	58501	70872	87526
0.88	38888	49538	58501	70872	87530
0.88167	38894	49534	58504	70872	87533
0.88333	38891	49534	58504	70875	87539
0.885	38888	49541	58507	70878	87542
0.88667	38894	49541	58501	70882	87542
0.88833	38894	49547	58504	70882	87546
0.89	38904	49547	58510	70888	87549
0.89167	38901	49550	58507	70891	87552
0.89333	38904	49557	58507	70888	87555
0.895	38907	49557	58510	70891	87558
0.89667	38904	49560	58514	70891	87558
0.89833	38907	49560	58510	70898	87565
0.9	38907	49563	58514	70901	87562
0.90167	38914	49566	58517	70904	87565
0.90333	38910	49566	58523	70907	87571
0.905	38914	49570	58523	70907	87574
0.90667	38917	49576	58526	70910	87578
0.90833	38920	49579	58517	70914	87581
0.91	38923	49579	58523	70917	87584
0.91167	38926	49579	58523	70917	87590
0.91333	38926	49582	58530	70920	87587
0.915	38926	49589	58526	70920	87590
0.91667	38930	49586	58530	70920	87594
0.91833	38926	49592	58530	70926	87600
0.92	38920	49589	58536	70926	87600
0.92167	38933	49592	58533	70933	87603
0.92333	38920	49592	58536	70939	87606
0.925	38920	49592	58542	70939	87610
0.92667	38926	49595	58542	70942	87613
0.92833	38926	49598	58542	70939	87613
0.93	38930	49602	58552	70949	87616
0.93167	38923	49605	58549	70949	87619
0.93333	38923	49605	58549	70955	87626
0.935	38933	49608	58552	70952	87632
0.93667	38933	49611	58555	70955	87635
0.93833	38936	49611	58562	70958	87632
0.94	38936	49614	58568	70962	87635
0.94167	38939	49621	58562	70965	87635
0.94333	38942	49627	58562	70968	87645
0.945	38949	49627	58565	70971	87645
0.94667	38949	49630	58571	70978	87645
0.94833	38952	49630	58568	70978	87648
0.95	38949	49634	58558	70978	87651
0.95167	38949	49637	58568	70984	87654
0.95333	38952	49640	58568	70984	87654
0.955	38955	49637	58571	70984	87661
0.95667	38962	49640	58578	70987	87658
0.95833	38958	49646	58574	70994	87667
0.96	38965	49650	58578	70990	87664
0.96167	38958	49646	58578	70990	87661
0.96333	38958	49650	58574	71000	87667
0.965	38965	49653	58581	70990	87667
0.96667	38965	49653	58581	70994	87670
0.96833	38971	49656	58581	70997	87677
0.97	38968	49659	58584	71006	87677
0.97167	38971	49666	58587	71003	87680
0.97333	38974	49666	58594	71003	87683
0.975	38981	49669	58590	71013	87683
0.97667	38984	49672	58597	71019	87686
0.97833	38984	49672	58597	71022	87686
0.98	38981	49675	58600	71022	87690
0.98167	38984	49675	58600	71032	87690
0.98333	38984	49675	58600	71032	87696
0.985	38987	49678	58600	71029	87699
0.98667	38990	49682	58603	71032	87702
0.98833	38990	49682	58603	71029	87702
0.99	38990	49685	58606	71038	87709
0.99167	38994	49688	58613	71038	87712
0.99333	38994	49691	58619	71035	87715
0.995	38994	49685	58616	71035	87718
0.99667	38994	49691	58622	71035	87715
0.99833	39000	49694	58616	71042	87722
1	39006	49701	58619	71048	87725
1.00167	39003	49704	58622	71038	87728
1.00333	39003	49701	58626	71045	87734
1.005	39010	49704	58626	71045	87734
1.00667	39010	49704	58622	71054	87741
1.00833	39010	49707	58622	71054	87741
1.01	39013	49707	58626	71061	87744
1.01167	39013	49707	58626	71058	87747
1.01333	39016	49710	58629	71064	87747
1.015	39019	49710	58629	71064	87750
1.01667	39016	49714	58632	71067	87754
1.01833	39022	49710	58632	71067	87754
1.02	39022	49714	58626	71074	87754
1.02167	39022	49720	58629	71074	87757
1.02333	39022	49726	58629	71070	87757
1.025	39022	49730	58638	71077	87763
1.02667	39029	49733	58632	71077	87760
1.02833	39029	49733	58635	71080	87766
1.03	39029	49733	58635	71086	87766
1.03167	39032	49736	58638	71083	87770
1.03333	39029	49739	58638	71086	87773
1.035	39032	49739	58642	71083	87773
1.03667	39035	49742	58645	71090	87770
1.03833	39035	49746	58645	71093	87770
1.04	39038	49746	58635	71093	87776
1.04167	39038	49749	58642	71093	87776
1.04333	39035	49749	58642	71096	87782
1.045	39035	49752	58648	71099	87782
1.04667	39035	49752	58645	71102	87786
1.04833	39035	49749	58645	71106	87782
1.05	39035	49755	58651	71106	87786
1.05167	39042	49762	58651	71109	87792
1.05333	39042	49762	58658	71109	87795
1.055	39042	49768	58658	71112	87795
1.05667	39042	49768	58664	71118	87798
1.05833	39045	49774	58670	71118	87805
1.06	39048	49778	58667	71125	87805
1.06167	39045	49778	58670	71125	87808
1.06333	39045	49778	58677	71125	87811
1.065	39045	49781	58674	71131	87814
1.06667	39048	49781	58680	71131	87818
1.06833	39054	49784	58674	71134	87818
1.07	39051	49787	58677	71134	87824
1.07167	39054	49781	58680	71138	87824
1.07333	39061	49784	58677	71138	87824
1.075	39058	49784	58680	71138	87821
1.07667	39064	49790	58680	71141	87818
1.07833	39064	49790	58683	71144	87818
1.08	39064	49797	58686	71144	87824
1.08167	39064	49797	58686	71147	87827
1.08333	39070	49800	58693	71150	87830
1.085	39070	49803	58693	71150	87834
1.08667	39070	49803	58693	71150	87834
1.08833	39074	49806	58696	71154	87837
1.09	39074	49810	58696	71157	87837
1.09167	39074	49813	58696	71160	87840
1.09333	39077	49816	58696	71160	87846
1.095	39080	49816	58693	71166	87846
1.09667	39077	49819	58696	71163	87850
1.09833	39080	49826	58693	71160	87846
1.1	39083	49826	58696	71166	87856
1.10167	39086	49832	58696	71170	87859
1.10333	39090	49832	58699	71173	87859
1.105	39093	49835	58702	71173	87859
1.10667	39096	49842	58702	71176	87862
1.10833	39099	49845	58709	71179	87866
1.11	39102	49864	58706	71186	87872
1.11167	39109	49880	58712	71192	87885
1.11333	39118	49912	58712	71202	87901
1.115	39134	49944	58722	71224	87914
1.11667	39154	49998	58738	71253	87939
1.11833	39189	50053	58750	71288	87971
1.12	39221	50139	58770	71333	88013
1.12167	39278	50258	58792	71397	88077
1.12333	39352	50405	58830	71483	88160
1.125	39454	50594	58882	71602	88266
1.12667	39589	50840	58952	71755	88406
1.12833	39768	51144	59038	71944	88592
1.13	40002	51525	59163	72203	88826
1.13167	40296	51992	59320	72530	89126
1.13333	40674	52565	59525	72933	89498
1.135	41147	53237	59787	73432	89965
1.13667	41726	54034	60123	74053	90531
1.13833	42446	54958	60539	74795	91213
1.14	43307	56024	61048	75678	92022
1.14167	44334	57224	61672	76712	92973
1.14333	45538	58555	62414	77912	94070
1.145	46920	60008	63298	79285	95322
1.14667	48507	61582	64328	80837	96720
1.14833	50283	63234	65506	82549	98275
1.15	52232	64952	66843	84411	99952
1.15167	54341	66699	68334	86402	101757
1.15333	56600	68446	69976	88514	103648
1.155	58949	70146	71739	90690	105603
1.15667	61374	71778	73608	92898	107571
1.15833	63806	73291	75557	95086	109536
1.16	66226	74664	77550	97218	111440
1.16167	68536	75848	79544	99246	113238
1.16333	70741	76818	81512	101128	114909
1.165	72763	77547	83397	102824	116394
1.16667	74558	78040	85163	104293	117674
1.16833	76094	78280	86773	105496	118698
1.17	77320	78258	88171	106408	119462
1.17167	78229	77995	89349	107016	119958
1.17333	78798	77496	90277	107320	120163
1.175	79016	76786	90920	107330	120093
1.17667	78901	75909	91282	107038	119760
1.17833	78459	74882	91342	106482	119187
1.18	77723	73771	91128	105688	118413
1.18167	76712	72616	90635	104706	117472
1.18333	75496	71464	89922	103589	116410
1.185	74126	70382	88990	102402	115306
1.18667	72674	69448	87890	101253	114221
1.18833	71224	68712	86651	100203	113232
1.19	69851	68270	85355	99374	112442
1.19167	68667	68187	84062	98878	111955
1.19333	67784	68565	82827	98834	111885
1.195	67326	69477	81736	99416	112352
1.19667	67422	71032	80866	100773	113494
1.19833	68238	73298	80306	103058	115453
1.2	69915	76366	80155	106446	118349
1.20167	72610	80293	80504	111090	122352
1.20333	76446	85106	81464	117106	127526
1.205	81582	90837	83147	124584	134000
1.20667	88104	97474	85659	133582	141782
1.20833	96046	104965	89093	144085	150893
1.21	105394	113259	93515	156018	161296
1.21167	116123	122226	98981	169250	172883
1.21333	128114	131739	105518	183720	185478
1.215	141211	141614	113102	199666	199008
1.21667	155307	151755	121682	217765	213578
1.21833	170661	162008	131173	238699	229686
1.22	187826	172350	141451	262283	247827
1.22167	207323	182917	152331	287541	268010
1.22333	228984	193704	163682	313163	289530
1.225	251816	204629	175413	338168	311267
1.22667	274802	215509	187595	361653	332381
1.22833	296971	225854	200498	383061	352250
1.23	317630	235330	214203	401870	370240
1.23167	336277	243496	228555	417784	386125
1.23333	352619	250184	243157	430568	399584
1.235	366395	255160	257416	440453	410538
1.23667	377496	258222	270725	447755	418896
1.23833	385992	259518	282565	452699	424749
1.24	391902	258930	292648	455493	428282
1.24167	395394	256549	300827	456261	429456
1.24333	396674	252402	306891	455112	428502
1.245	395858	246629	310894	452203	425440
1.24667	392987	239416	312734	447486	420362
1.24833	388242	230875	312462	441096	413258
1.25	381419	221278	310162	432946	404109
1.25167	372747	210894	305976	422990	393174
1.25333	362123	200123	299874	411176	380502
1.255	349614	189291	292062	397419	366179
1.25667	335368	178680	282690	381800	350461
1.25833	319621	168504	271909	364507	333482
1.26	302533	158818	259925	345816	315571
1.26167	284325	149547	246987	326040	297040
1.26333	265326	140594	233384	305493	278166
1.265	245826	131982	219627	284494	259456
1.26667	226200	123710	206072	263435	241549
1.26833	207061	115845	193189	242872	225050
1.27	188987	108427	181179	223499	210282
1.27167	172635	101528	170072	205963	197206
1.27333	158155	95186	159717	190565	185498
1.275	145336	89426	149950	177138	174819
1.27667	133819	84248	140667	165253	164973
1.27833	123259	79646	131902	154520	155910
1.28	113560	75608	123682	144741	147610
1.28167	104667	72088	116037	135854	140102
1.28333	96565	69064	109010	127819	133373
1.285	89285	66475	102642	120635	127414
1.28667	82795	64293	96926	114280	122192
1.28833	77102	62459	91861	108715	117658
1.29	72133	60930	87403	103902	113779
1.29167	67848	59662	83528	99771	110477
1.29333	64187	58622	80190	96251	107680
1.295	61086	57762	77346	93282	105338
1.29667	58482	57051	74942	90792	103392
1.29833	56312	56478	72923	88731	101789
1.3	54514	56014	71246	87022	100458
1.30167	53026	55630	69854	85611	99370
1.30333	51797	55317	68712	84443	98474
1.305	50782	55054	67758	83483	97738
1.30667	49960	54830	66994	82693	97139
1.30833	49275	54645	66360	82037	96640
1.31	48712	54491	65842	81493	96224
1.31167	48238	54347	65413	81035	95878
1.31333	47848	54229	65058	80645	95581
1.315	47512	54120	64760	80322	95334
1.31667	47227	54030	64514	80037	95114
1.31833	46981	53941	64309	79784	94922
1.32	46763	53870	64123	79554	94755
1.32167	46571	53797	63963	79358	94602
1.32333	46398	53733	63826	79182	94467
1.325	46242	53666	63704	79022	94336
1.32667	46101	53605	63589	78869	94221
1.32833	45966	53547	63493	78731	94109
1.33	45848	53493	63403	78603	94003
1.33167	45733	53445	63314	78478	93907
1.33333	45624	53397	63234	78357	93814
1.335	45515	53349	63144	78251	93722
1.33667	45416	53301	63077	78142	93632
1.33833	45317	53253	63010	78040	93542
1.34	45224	53214	62946	77941	93469
1.34167	45134	53163	62878	77842	93389
1.34333	45051	53122	62821	77749	93312
1.345	44965	53083	62754	77656	93238
1.34667	44888	53042	62702	77570	93165
1.34833	44802	52997	62642	77477	93098
1.35	44725	52962	62581	77397	93027
1.35167	44645	52920	62530	77307	92963
1.35333	44571	52888	62478	77230	92899
1.355	44501	52846	62427	77147	92838
1.35667	44427	52805	62376	77070	92774
1.35833	44354	52770	62325	76997	92710
1.36	44286	52738	62277	76920	92656
1.36167	44219	52709	62232	76843	92598
1.36333	44158	52680	62187	76776	92544
1.365	44094	52645	62142	76709	92493
1.36667	44037	52613	62094	76642	92435
1.36833	43973	52584	62059	76574	92387
1.37	43912	52549	62018	76514	92339
1.37167	43858	52523	61976	76443	92294
1.37333	43803	52498	61934	76386	92246
1.375	43749	52472	61896	76328	92202
1.37667	43698	52443	61854	76277	92157
1.37833	43643	52418	61829	76219	92118
1.38	43598	52395	61794	76168	92083
1.38167	43544	52370	61755	76110	92048
1.38333	43499	52350	61720	76062	92003
1.385	43451	52325	61691	76018	91968
1.38667	43400	52299	61662	75970	91930
1.38833	43358	52280	61630	75918	91901
1.39	43310	52254	61598	75874	91866
1.39167	43266	52229	61566	75829	91824
1.39333	43218	52213	61538	75781	91795
1.395	43163	52194	61499	75733	91760
1.39667	43112	52171	61467	75682	91725
1.39833	43064	52146	61432	75627	91683
1.4	43010	52126	61400	75573	91638
1.40167	42955	52104	61365	75515	91594
1.40333	42894	52078	61323	75458	91552
1.405	42834	52053	61282	75384	91498
1.40667	42770	52024	61237	75317	91443
1.40833	42706	51982	61192	75246	91386
1.41	42613	51947	61138	75166	91322
1.41167	42539	51918	61090	75096	91258
1.41333	42456	51874	61035	75013	91184
1.415	42370	51826	60974	74930	91107
1.41667	42267	51784	60910	74830	91021
1.41833	42168	51736	60840	74731	90931
1.42	42059	51682	60773	74629	90842
1.42167	41950	51627	60699	74514	90749
1.42333	41838	51573	60626	74398	90646
1.425	41726	51518	60552	74280	90538
1.42667	41608	51458	60472	74158	90426
1.42833	41483	51400	60398	74034	90317
1.43	41365	51336	60322	73902	90214
1.43167	41250	51269	60238	73781	90102
1.43333	41125	51214	60165	73650	89990
1.435	41016	51154	60088	73518	89885
1.43667	40901	51093	60011	73387	89779
1.43833	40789	51038	59941	73266	89677
1.44	40683	50984	59874	73147	89574
1.44167	40584	50926	59810	73035	89482
1.44333	40488	50875	59746	72920	89386
1.445	40395	50827	59685	72818	89296
1.44667	40312	50779	59634	72715	89219
1.44833	40242	50734	59579	72622	89142
1.45	40168	50696	59534	72539	89066
1.45167	40107	50667	59493	72459	88998
1.45333	40050	50632	59458	72392	88944
1.455	39992	50603	59426	72325	88893
1.45667	39944	50578	59397	72264	88848
1.45833	39899	50558	59368	72213	88806
1.46	39867	50536	59346	72168	88771
1.46167	39829	50517	59323	72126	88746
1.46333	39803	50504	59314	72091	88714
1.465	39781	50485	59294	72062	88688
1.46667	39755	50466	59282	72034	88666
1.46833	39739	50459	59266	72005	88646
1.47	39723	50450	59256	71986	88634
1.47167	39707	50446	59253	71966	88618
1.47333	39698	50440	59246	71950	88605
1.475	39685	50434	59234	71934	88592
1.47667	39678	50434	59230	71928	88586
1.47833	39672	50430	59227	71918	88579
1.48	39662	50430	59214	71909	88570
1.48167	39653	50427	59218	71902	88560
1.48333	39650	50421	59211	71896	88557
1.485	39646	50424	59208	71893	88557
1.48667	39640	50421	59208	71890	88550
1.48833	39640	50421	59202	71886	88547
1.49	39637	50418	59198	71883	88547
1.49167	39630	50421	59195	71877	88544
1.49333	39634	50421	59195	71867	88541
1.495	39627	50418	59189	71867	88538
1.49667	39624	50421	59189	71867	88538
1.49833	39618	50414	59192	71864	88538
1.5	39621	50421	59182	71861	88534
1.50167	39618	50418	59186	71858	88538
1.50333	39608	50421	59186	71861	88534
1.505	39608	50421	59186	71858	88531
1.50667	39605	50421	59186	71854	88528
1.50833	39598	50418	59179	71851	88528
1.51	39602	50414	59182	71854	88528
1.51167	39602	50414	59182	71851	88528
1.51333	39602	50411	59179	71848	88531
1.515	39598	50408	59182	71848	88528
1.51667	39595	50408	59179	71845	88525
1.51833	39598	50414	59179	71845	88528
1.52	39595	50414	59173	71842	88522
1.52167	39595	50418	59173	71838	88525
1.52333	39589	50418	59166	71838	88522
1.525	39589	50418	59170	71838	88525
1.52667	39586	50414	59170	71835	88525
1.52833	39582	50418	59163	71838	88528
1.53	39582	50414	59166	71835	88528
1.53167	39586	50418	59170	71835	88525
1.53333	39579	50421	59170	71835	88525
1.535	39582	50421	59170	71838	88522
1.53667	39579	50421	59170	71838	88525
1.53833	39582	50421	59170	71835	88528
1.54	39573	50421	59166	71832	88528
1.54167	39576	50421	59170	71832	88525
1.54333	39573	50421	59166	71835	88531
1.545	39573	50424	59170	71838	88528
1.54667	39573	50424	59173	71835	88528
1.54833	39570	50421	59170	71838	88528
1.55	39573	50424	59170	71835	88531
1.55167	39570	50424	59170	71832	88531
1.55333	39566	50434	59170	71835	88528
1.555	39570	50424	59173	71838	88528
1.55667	39570	50427	59173	71835	88528
1.55833	39573	50427	59173	71835	88531
1.56	39566	50434	59173	71838	88534
1.56167	39573	50430	59173	71838	88538
1.56333	39566	50434	59170	71842	88538
1.565	39570	50437	59157	71842	88531
1.56667	39573	50434	59157	71838	88531
1.56833	39570	50430	59150	71838	88531
1.57	39570	50434	59157	71845	88534
1.57167	39570	50437	59157	71845	88541
1.57333	39570	50437	59157	71842	88534
1.575	39570	50443	59160	71842	88538
1.57667	39566	50440	59163	71845	88531
1.57833	39566	50443	59160	71851	88534
1.58	39566	50443	59166	71854	88538
1.58167	39566	50440	59163	71851	88538
1.58333	39563	50443	59166	71851	88538
1.585	39570	50440	59163	71851	88538
1.58667	39566	50440	59170	71854	88538
1.58833	39566	50450	59170	71858	88541
1.59	39566	50450	59173	71858	88544
1.59167	39566	50450	59166	71854	88544
1.59333	39566	50456	59170	71858	88544
1.595	39566	50453	59173	71861	88544
1.59667	39563	50459	59170	71858	88541
1.59833	39566	50459	59166	71854	88547
1.6	39566	50462	59170	71854	88547
1.60167	39566	50462	59173	71854	88547
1.60333	39566	50459	59173	71854	88550
1.605	39566	50462	59166	71851	88550
1.60667	39573	50459	59170	71851	88547
1.60833	39570	50462	59176	71858	88550
1.61	39573	50459	59176	71858	88550
1.61167	39570	50466	59182	71864	88554
1.61333	39570	50462	59179	71861	88557
1.615	39576	50466	59179	71867	88557
1.61667	39573	50469	59182	71864	88557
1.61833	39576	50469	59182	71867	88557
1.62	39570	50472	59179	71870	88560
1.62167	39566	50469	59186	71870	88557
1.62333	39573	50472	59186	71870	88560
1.625	39570	50472	59182	71874	88557
1.62667	39573	50475	59186	71870	88557
1.62833	39570	50478	59186	71874	88563
1.63	39570	50482	59182	71877	88563
1.63167	39573	50482	59186	71880	88566
1.63333	39573	50482	59186	71880	88570
1.635	39573	50478	59192	71877	88566
1.63667	39573	50488	59192	71883	88573
1.63833	39570	50488	59189	71883	88573
1.64	39573	50491	59192	71880	88576
1.64167	39573	50491	59189	71883	88579
1.64333	39573	50488	59192	71886	88579
1.645	39576	50491	59192	71890	88576
1.64667	39573	50494	59195	71886	88576
1.64833	39573	50498	59195	71886	88579
1.65	39576	50501	59192	71886	88579
1.65167	39579	50501	59192	71886	88579
1.65333	39579	50501	59192	71890	88586
1.655	39573	50501	59195	71886	88579
1.65667	39576	50507	59198	71886	88579
1.65833	39573	50507	59192	71890	88579
1.66	39579	50510	59198	71896	88582
1.66167	39582	50510	59195	71899	88579
1.66333	39579	50510	59195	71896	88582
1.665	39576	50514	59198	71896	88582
1.66667	39573	50520	59195	71899	88582
1.66833	39582	50517	59195	71899	88586
1.67	39579	50514	59205	71906	88586
1.67167	39582	50520	59202	71902	88589
1.67333	39582	50520	59205	71906	88589
1.675	39579	50520	59205	71906	88582
1.67667	39579	50523	59202	71906	88582
1.67833	39582	50523	59205	71909	88582
1.68	39582	50530	59205	71906	88586
1.68167	39582	50523	59208	71909	88589
1.68333	39582	50520	59208	71915	88589
1.685	39586	50523	59211	71912	88592
1.68667	39586	50526	59208	71915	88598
1.68833	39586	50526	59211	71915	88602
1.69	39582	50523	59211	71918	88602
1.69167	39586	50526	59211	71918	88592
1.69333	39582	50523	59211	71918	88598
1.695	39586	50526	59214	71922	88595
1.69667	39582	50533	59214	71922	88598
1.69833	39589	50530	59218	71925	88598
1.7	39592	50539	59214	71925	88598
1.70167	39589	50539	59218	71918	88602
1.70333	39592	50542	59218	71918	88605
1.705	39589	50536	59221	71918	88608
1.70667	39592	50542	59218	71925	88611
1.70833	39592	50542	59218	71925	88611
1.71	39595	50549	59221	71925	88614
1.71167	39598	50546	59224	71931	88618
1.71333	39595	50552	59221	71931	88621
1.715	39602	50549	59227	71934	88624
1.71667	39598	50546	59224	71931	88621
1.71833	39602	50549	59227	71934	88618
1.72	39598	50546	59224	71941	88624
1.72167	39598	50552	59224	71938	88624
1.72333	39602	50552	59227	71941	88627
1.725	39598	50549	59227	71944	88627
1.72667	39602	50555	59227	71944	88627
1.72833	39605	50555	59227	71950	88630
1.73	39602	50558	59234	71950	88630
1.73167	39605	50558	59230	71950	88630
1.73333	39602	50562	59230	71954	88630
1.735	39608	50562	59237	71947	88630
1.73667	39605	50568	59234	71947	88634
1.73833	39605	50568	59234	71944	88634
1.74	39602	50568	59237	71950	88630
1.74167	39605	50574	59237	71954	88630
1.74333	39605	50571	59240	71950	88630
1.745	39608	50574	59243	71957	88634
1.74667	39608	50574	59240	71957	88634
1.74833	39608	50574	59246	71957	88640
1.75	39608	50578	59240	71963	88640
1.75167	39611	50578	59240	71957	88643
1.75333	39608	50578	59243	71957	88643
1.755	39598	50578	59246	71960	88646
1.75667	39605	50584	59246	71963	88643
1.75833	39608	50584	59246	71963	88643
1.76	39608	50584	59250	71960	88650
1.76167	39605	50584	59250	71966	88653
1.76333	39605	50590	59253	71973	88653
1.765	39605	50584	59253	71973	88653
1.76667	39611	50590	59253	71976	88653
1.76833	39611	50587	59250	71973	88653
1.77	39608	50587	59246	71976	88656
1.77167	39611	50594	59250	71976	88659
1.77333	39611	50590	59246	71979	88666
1.775	39611	50597	59250	71979	88666
1.77667	39611	50594	59253	71979	88669
1.77833	39614	50600	59253	71986	88669
1.78	39611	50600	59253	71982	88669
1.78167	39614	50600	59259	71989	88672
1.78333	39618	50603	59253	71986	88672
1.785	39621	50603	59250	71989	88675
1.78667	39614	50610	59253	71986	88675
1.78833	39618	50610	59253	71989	88675
1.79	39624	50610	59253	71989	88675
1.79167	39621	50616	59259	71992	88678
1.79333	39621	50613	59256	71995	88682
1.795	39621	50610	59259	71995	88678
1.79667	39618	50616	59262	71992	88678
1.79833	39624	50619	59259	71995	88682
1.8	39621	50616	59262	71998	88682
1.80167	39624	50622	59262	71998	88688
1.80333	39621	50619	59266	72002	88678
1.805	39618	50626	59266	71998	88678
1.80667	39618	50626	59266	72002	88682
1.80833	39621	50626	59266	72002	88685
1.81	39624	50629	59266	72002	88688
1.81167	39624	50632	59262	72005	88691
1.81333	39621	50629	59266	72005	88691
1.815	39627	50626	59266	72008	88691
1.81667	39614	50632	59269	72011	88688
1.81833	39618	50629	59272	72008	88698
1.82	39618	50632	59269	72011	88694
1.82167	39624	50635	59269	72008	88698
1.82333	39624	50638	59269	72014	88694
1.825	39624	50635	59272	72014	88698
1.82667	39627	50638	59266	72014	88701
1.82833	39630	50638	59262	72011	88698
1.83	39627	50638	59272	72018	88701
1.83167	39627	50638	59266	72021	88704
1.83333	39627	50642	59269	72021	88701
1.835	39627	50642	59266	72024	88704
1.83667	39630	50642	59269	72024	88707
1.83833	39627	50638	59275	72024	88704
1.84	39634	50645	59269	72024	88710
1.84167	39630	50648	59269	72027	88714
1.84333	39630	50651	59269	72024	88710
1.845	39634	50654	59275	72030	88710
1.84667	39634	50658	59278	72027	88710
1.84833	39634	50654	59278	72034	88710
1.85	39634	50651	59278	72037	88717
1.85167	39640	50654	59275	72037	88717
1.85333	39634	50658	59275	72040	88714
1.855	39637	50654	59278	72037	88714
1.85667	39637	50661	59278	72040	88720
1.85833	39643	50661	59282	72040	88723
1.86	39637	50661	59282	72040	88723
1.86167	39634	50661	59288	72043	88726
1.86333	39634	50664	59288	72043	88730
1.865	39634	50661	59288	72046	88730
1.86667	39630	50664	59288	72046	88723
1.86833	39637	50667	59288	72050	88726
1.87	39637	50674	59288	72050	88730
1.87167	39640	50674	59291	72053	88733
1.87333	39640	50680	59288	72056	88730
1.875	39640	50680	59288	72056	88733
1.87667	39646	50680	59288	72056	88736
1.87833	39643	50683	59291	72059	88736
1.88	39643	50683	59291	72053	88739
1.88167	39646	50683	59291	72062	88739
1.88333	39646	50683	59291	72062	88736
1.885	39640	50686	59294	72062	88733
1.88667	39646	50686	59294	72069	88736
1.88833	39643	50686	59298	72066	88739
1.89	39646	50686	59298	72066	88739
1.89167	39650	50690	59298	72069	88739
1.89333	39650	50683	59298	72072	88739
1.895	39653	50686	59301	72069	88746
1.89667	39653	50690	59304	72072	88746
1.89833	39656	50690	59301	72072	88746
1.9	39653	50693	59301	72075	88742
1.90167	39653	50690	59298	72075	88749
1.90333	39659	50693	59298	72078	88746
1.905	39653	50696	59307	72082	88752
1.90667	39653	50696	59307	72082	88749
1.90833	39659	50696	59307	72075	88749
1.91	39653	50702	59301	72075	88752
1.91167	39656	50702	59294	72075	88755
1.91333	39653	50706	59298	72075	88758
1.915	39662	50709	59301	72085	88758
1.91667	39659	50709	59301	72082	88758
1.91833	39662	50709	59304	72082	88758
1.92	39659	50709	59304	72088	88758
1.92167	39659	50712	59307	72085	88765
1.92333	39659	50715	59307	72088	88762
1.925	39659	50715	59310	72091	88762
1.92667	39659	50718	59307	72091	88765
1.92833	39659	50718	59307	72091	88765
1.93	39656	50715	59310	72094	88765
1.93167	39666	50718	59314	72094	88768
1.93333	39666	50725	59310	72098	88771
1.935	39666	50725	59314	72098	88774
1.93667	39662	50728	59314	72101	88774
1.93833	39662	50725	59310	72104	88774
1.94	39666	50725	59314	72101	88774
1.94167	39666	50725	59310	72104	88778
1.94333	39666	50728	59310	72104	88771
1.945	39672	50728	59314	72104	88774
1.94667	39669	50731	59314	72110	88778
1.94833	39669	50734	59314	72110	88781
1.95	39672	50738	59317	72114	88778
1.95167	39672	50741	59314	72110	88781
1.95333	39672	50744	59314	72117	88781
1.955	39675	50734	59317	72114	88778
1.95667	39675	50734	59317	72110	88781
1.95833	39675	50738	59320	72117	88781
1.96	39682	50738	59317	72117	88781
1.96167	39672	50744	59323	72120	88784
1.96333	39672	50744	59323	72123	88784
1.965	39669	50744	59330	72126	88787
1.96667	39672	50747	59326	72126	88790
1.96833	39675	50747	59326	72123	88790
1.97	39672	50744	59330	72123	88790
1.97167	39678	50744	59330	72126	88797
1.97333	39678	50744	59333	72126	88797
1.975	39678	50747	59336	72123	88790
1.97667	39678	50750	59330	72126	88794
1.97833	39678	50754	59333	72123	88790
1.98	39678	50757	59336	72126	88794
1.98167	39682	50757	59342	72133	88800
1.98333	39682	50757	59342	72126	88797
1.985	39682	50757	59342	72133	88797
1.98667	39685	50760	59342	72130	88800
1.98833	39685	50760	59333	72133	88803
1.99	39685	50763	59339	72136	88803
1.99167	39688	50763	59339	72139	88810
1.99333	39688	50763	59339	72139	88806
1.995	39691	50763	59342	72142	88800
1.99667	39688	50766	59346	72142	88803
1.99833	39694	50763	59346	72142	88810
2	39691	50770	59346	72142	88810
2.00167	39694	50766	59349	72146	88813
2.00333	39694	50766	59352	72152	88813
2.005	39698	50773	59355	72149	88816
2.00667	39694	50773	59352	72152	88816
2.00833	39691	50773	59355	72152	88816
2.01	39694	50776	59352	72152	88813
2.01167	39694	50776	59355	72155	88816
2.01333	39691	50776	59355	72152	88816
2.015	39691	50779	59349	72158	88819
2.01667	39694	50782	59349	72158	88816
2.01833	39701	50786	59346	72158	88819
2.02	39698	50782	59349	72162	88819
2.02167	39704	50786	59349	72158	88822
2.02333	39704	50786	59355	72162	88826
2.025	39701	50782	59355	72162	88822
2.02667	39704	50789	59355	72165	88826
2.02833	39701	50789	59358	72165	88822
2.03	39701	50789	59362	72162	88829
2.03167	39701	50795	59362	72165	88826
2.03333	39698	50795	59358	72165	88829
2.035	39704	50795	59362	72168	88832
2.03667	39701	50795	59365	72168	88832
2.03833	39704	50798	59365	72171	88835
2.04	39704	50805	59368	72168	88829
2.04167	39701	50798	59368	72174	88832
2.04333	39704	50795	59368	72178	88835
2.045	39704	50802	59374	72178	88829
2.04667	39707	50802	59371	72181	88835
2.04833	39707	50798	59374	72178	88832
2.05	39707	50805	59374	72178	88835
2.05167	39707	50805	59371	72181	88835
2.05333	39710	50805	59378	72178	88838
2.055	39710	50805	59374	72187	88838
2.05667	39710	50805	59374	72184	88845
2.05833	39710	50811	59374	72187	88842
2.06	39714	50814	59374	72187	88842
2.06167	39714	50814	59378	72194	88851
2.06333	39710	50818	59374	72194	88845
2.065	39717	50814	59378	72197	88845
2.06667	39714	50818	59378	72194	88845
2.06833	39717	50814	59374	72197	88851
2.07	39717	50818	59378	72194	88851
2.07167	39714	50818	59378	72200	88851
2.07333	39717	50821	59378	72203	88851
2.075	39720	50818	59384	72203	88858
2.07667	39723	50821	59378	72203	88858
2.07833	39720	50824	59381	72203	88858
2.08	39723	50824	59381	72203	88858
2.08167	39726	50827	59381	72203	88861
2.08333	39723	50821	59378	72206	88864
2.085	39723	50821	59384	72206	88861
2.08667	39723	50824	59384	72203	88864
2.08833	39723	50824	59387	72203	88861
2.09	39723	50830	59387	72206	88864
2.09167	39723	50821	59387	72210	88864
2.09333	39723	50827	59384	72210	88864
2.095	39726	50824	59387	72216	88867
2.09667	39723	50830	59390	72216	88867
2.09833	39726	50834	59390	72219	88864
2.1	39730	50830	59387	72216	88867
2.10167	39730	50830	59390	72219	88870
2.10333	39730	50834	59394	72210	88867
2.105	39726	50830	59394	72219	88867
2.10667	39733	50837	59390	72219	88867
2.10833	39730	50837	59400	72222	88867
2.11	39736	50837	59400	72219	88874
2.11167	39717	50840	59400	72226	88874
2.11333	39717	50843	59394	72226	88874
2.115	39717	50840	59400	72229	88877
2.11667	39714	50843	59403	72232	88874
2.11833	39717	50846	59403	72232	88874
2.12	39720	50846	59403	72226	88877
2.12167	39714	50850	59403	72229	88877
2.12333	39723	50853	59406	72222	88877
2.125	39723	50850	59403	72229	88880
2.12667	39723	50853	59400	72229	88883
2.12833	39723	50853	59403	72235	88880
2.13	39726	50856	59403	72229	88883
2.13167	39723	50853	59403	72232	88883
2.13333	39723	50853	59403	72232	88886
2.135	39726	50853	59397	72235	88886
2.13667	39726	50850	59397	72238	88890
2.13833	39730	50853	59403	72238	88883
2.14	39730	50859	59403	72245	88893
2.14167	39730	50859	59397	72238	88893
2.14333	39733	50859	59397	72242	88893
2.145	39733	50862	59394	72242	88896
2.14667	39726	50866	59400	72238	88896
2.14833	39736	50869	59400	72242	88899
2.15	39736	50869	59403	72245	88896
2.15167	39736	50872	59403	72245	88899
2.15333	39736	50866	59406	72248	88899
2.155	39739	50869	59406	72245	88899
2.15667	39739	50869	59413	72251	88899
2.15833	39739	50869	59406	72251	88899
2.16	39742	50872	59406	72251	88902
2.16167	39746	50869	59413	72254	88906
2.16333	39746	50875	59410	72254	88902
2.165	39746	50875	59413	72254	88906
2.16667	39749	50878	59416	72261	88909
2.16833	39749	50882	59416	72258	88909
2.17	39746	50885	59419	72264	88906
2.17167	39746	50885	59419	72264	88899
2.17333	39749	50882	59422	72267	88899
2.175	39752	50885	59419	72267	88896
2.17667	39752	50885	59422	72270	88902
2.17833	39752	50891	59426	72274	88902
2.18	39749	50891	59422	72270	88906
2.18167	39749	50888	59422	72267	88906
2.18333	39752	50894	59422	72270	88909
2.185	39752	50891	59426	72274	88909
2.18667	39749	50891	59429	72274	88915
2.18833	39755	50894	59426	72270	88912
2.19	39758	50898	59429	72277	88918
2.19167	39758	50894	59426	72280	88918
2.19333	39755	50898	59429	72277	88922
2.195	39758	50894	59426	72277	88922
2.19667	39755	50898	59429	72280	88925
2.19833	39762	50894	59429	72280	88922
2.2	39758	50898	59429	72283	88928
2.20167	39765	50904	59429	72280	88925
2.20333	39765	50901	59429	72283	88925
2.205	39765	50898	59432	72283	88928
2.20667	39765	50901	59429	72283	88925
2.20833	39765	50901	59426	72280	88925
2.21	39768	50901	59429	72283	88931
2.21167	39768	50901	59435	72283	88931
2.21333	39768	50907	59435	72283	88934
2.215	39768	50901	59438	72286	88931
2.21667	39774	50901	59435	72293	88934
2.21833	39774	50901	59435	72293	88931
2.22	39771	50904	59435	72293	88941
2.22167	39774	50907	59435	72290	88934
2.22333	39771	50910	59435	72293	88934
2.225	39774	50910	59438	72293	88934
2.22667	39778	50910	59435	72296	88934
2.22833	39781	50910	59438	72296	88934
2.23	39781	50907	59438	72296	88941
2.23167	39781	50914	59442	72306	88934
2.23333	39781	50914	59438	72306	88934
2.235	39784	50917	59442	72299	88938
2.23667	39784	50917	59438	72309	88938
2.23833	39787	50917	59445	72306	88941
2.24	39784	50920	59445	72306	88944
2.24167	39784	50920	59451	72306	88938
2.24333	39787	50920	59451	72309	88944
2.245	39784	50923	59454	72309	88947
2.24667	39781	50926	59458	72306	88947
2.24833	39778	50923	59451	72309	88950
2.25	39781	50923	59451	72315	88950
2.25167	39784	50926	59451	72312	88954
2.25333	39781	50923	59454	72312	88957
2.255	39778	50930	59454	72315	88954
2.25667	39781	50933	59458	72318	88957
2.25833	39787	50926	59461	72318	88960
2.26	39784	50926	59458	72318	88960
2.26167	39787	50926	59458	72325	88957
2.26333	39784	50933	59461	72325	88963
2.265	39784	50936	59458	72328	88963
2.26667	39787	50933	59461	72328	88963
2.26833	39787	50933	59461	72328	88960
2.27	39790	50930	59461	72325	88963
2.27167	39787	50930	59464	72328	88963
2.27333	39787	50933	59458	72328	88966
2.275	39790	50936	59458	72331	88963
2.27667	39787	50942	59461	72334	88966
2.27833	39797	50946	59461	72334	88966
2.28	39794	50942	59464	72334	88970
2.28167	39797	50946	59464	72331	88966
2.28333	39794	50946	59461	72331	88966
2.285	39794	50946	59467	72331	88963
2.28667	39794	50952	59467	72338	88966
2.28833	39794	50946	59467	72334	88973
2.29	39800	50949	59464	72338	88976
2.29167	39797	50952	59470	72338	88979
2.29333	39794	50949	59467	72338	88979
2.295	39800	50952	59464	72338	88979
2.29667	39797	50952	59470	72338	88982
2.29833	39803	50949	59470	72338	88979
2.3	39800	50955	59467	72338	88976
2.30167	39803	50958	59470	72344	88976
2.30333	39803	50958	59470	72347	88979
2.305	39803	50958	59470	72344	88976
2.30667	39800	50962	59474	72350	88976
2.30833	39803	50958	59470	72347	88982
2.31	39806	50958	59470	72350	88979
2.31167	39800	50965	59470	72354	88986
2.31333	39803	50965	59470	72350	88982
2.315	39803	50962	59470	72357	88986
2.31667	39803	50965	59470	72354	88986
2.31833	39806	50962	59470	72357	88979
2.32	39800	50968	59470	72360	88982
2.32167	39806	50962	59474	72357	88976
2.32333	39810	50965	59477	72360	88982
2.325	39810	50974	59477	72357	88979
2.32667	39806	50974	59477	72360	88979
2.32833	39810	50974	59477	72360	88979
2.33	39813	50978	59474	72360	88982
2.33167	39813	50971	59474	72357	88982
2.33333	39813	50974	59480	72360	88986
2.335	39810	50974	59480	72363	88986
2.33667	39816	50968	59480	72363	88992
2.33833	39813	50971	59486	72363	88992
2.34	39816	50974	59483	72363	88989
2.34167	39816	50978	59480	72363	88992
2.34333	39816	50981	59477	72363	88989
2.345	39813	50974	59480	72363	88992
2.34667	39813	50978	59483	72366	88992
2.34833	39816	50978	59483	72370	88992
2.35	39813	50981	59483	72376	88998
2.35167	39816	50984	59483	72370	88995
2.35333	39816	50984	59486	72370	88998
2.355	39819	50984	59486	72370	88998
2.35667	39819	50984	59486	72373	88998
2.35833	39816	50984	59486	72373	89002
2.36	39816	50984	59490	72373	89002
2.36167	39816	50984	59483	72373	88998
2.36333	39816	50987	59490	72373	89005
2.365	39819	50987	59490	72373	89005
2.36667	39819	50990	59493	72376	89005
2.36833	39826	50994	59493	72373	89008
2.37	39822	50994	59490	72376	89008
2.37167	39822	50990	59493	72373	89005
2.37333	39819	50994	59493	72382	89005
2.375	39822	50994	59496	72382	89008
2.37667	39822	50990	59496	72386	89002
2.37833	39826	50997	59496	72379	89002
2.38	39826	51000	59493	72376	89002
2.38167	39829	51000	59493	72382	88992
2.38333	39826	51003	59490	72389	88992
2.385	39832	51003	59490	72386	88989
2.38667	39826	51003	59496	72392	88995
2.38833	39832	51000	59493	72392	88995
2.39	39829	51000	59496	72389	89002
2.39167	39826	51000	59493	72395	89002
2.39333	39829	51006	59496	72392	89005
2.395	39829	51000	59496	72395	89002
2.39667	39835	51000	59490	72395	89008
2.39833	39832	51000	59496	72398	89005
2.4	39826	51006	59496	72402	89005
2.40167	39829	51006	59496	72398	89005
2.40333	39829	51003	59496	72398	89005
2.405	39826	51000	59499	72402	89005
2.40667	39826	51000	59499	72402	89005
2.40833	39826	51000	59499	72405	89005
2.41	39826	51003	59499	72398	89008
2.41167	39829	51000	59499	72402	89008
2.41333	39826	51000	59502	72402	89011
2.415	39826	51003	59502	72402	89008
2.41667	39829	51003	59502	72408	89008
2.41833	39832	51010	59502	72405	89008
2.42	39826	51010	59506	72408	89011
2.42167	39832	51010	59506	72402	89011
2.42333	39832	51016	59502	72408	89011
2.425	39832	51013	59506	72411	89011
2.42667	39829	51010	59502	72408	89005
2.42833	39832	51013	59509	72408	89008
2.43	39829	51013	59506	72405	89008
2.43167	39832	51016	59506	72408	89014
2.43333	39829	51019	59506	72414	89018
2.435	39832	51019	59506	72414	89014
2.43667	39832	51019	59509	72414	89018
2.43833	39835	51019	59509	72411	89018
2.44	39835	51019	59502	72418	89021
2.44167	39835	51026	59502	72418	89021
2.44333	39842	51029	59506	72418	89018
2.445	39838	51032	59506	72421	89024
2.44667	39838	51029	59506	72421	89021
2.44833	39842	51026	59502	72421	89024
2.45	39835	51029	59502	72421	89024
2.45167	39845	51029	59506	72424	89027
2.45333	39842	51029	59502	72424	89027
2.455	39842	51032	59506	72427	89024
2.45667	39845	51032	59509	72427	89024
2.45833	39848	51032	59509	72424	89024
2.46	39848	51026	59512	72424	89024
2.46167	39848	51022	59512	72424	89030
2.46333	39848	51029	59512	72424	89027
2.465	39848	51032	59515	72414	89027
2.46667	39848	51029	59515	72414	89027
2.46833	39851	51035	59512	72414	89027
2.47	39848	51035	59515	72418	89027
2.47167	39851	51035	59515	72424	89034
2.47333	39851	51032	59512	72424	89030
2.475	39854	51032	59512	72424	89030
2.47667	39851	51035	59515	72427	89034
2.47833	39851	51032	59512	72424	89037
2.48	39851	51035	59512	72427	89040
2.48167	39851	51035	59515	72427	89040
2.48333	39851	51038	59518	72427	89037
2.485	39854	51038	59518	72427	89034
2.48667	39848	51038	59522	72427	89040
2.48833	39848	51035	59522	72427	89037
2.49	39851	51035	59522	72430	89037
2.49167	39854	51038	59522	72437	89043
2.49333	39851	51045	59525	72434	89034
2.495	39851	51038	59518	72434	89037
2.49667	39851	51045	59522	72434	89037
2.49833	39854	51042	59518	72437	89037
2.5	39848	51045	59522	72440	89040
2.50167	39854	51048	59522	72440	89040
2.50333	39848	51048	59525	72446	89043
2.505	39854	51045	59522	72446	89040
2.50667	39854	51042	59528	72446	89043
2.50833	39854	51042	59525	72446	89046
2.51	39848	51045	59522	72446	89050
2.51167	39851	51045	59525	72453	89043
2.51333	39848	51048	59525	72453	89046
2.515	39848	51045	59522	72450	89046
2.51667	39848	51051	59522	72450	89043
2.51833	39854	51051	59515	72450	89046
2.52	39848	51048	59518	72453	89046
2.52167	39848	51051	59518	72453	89046
2.52333	39851	51051	59515	72450	89043
2.525	39858	51054	59512	72453	89043
2.52667	39858	51054	59515	72450	89046
2.52833	39858	51058	59512	72459	89046
2.53	39851	51058	59515	72456	89046
2.53167	39851	51054	59518	72456	89046
2.53333	39848	51058	59518	72456	89050
2.535	39854	51061	59518	72456	89043
2.53667	39851	51061	59525	72459	89050
2.53833	39851	51058	59518	72459	89050
2.54	39854	51061	59522	72459	89050
2.54167	39851	51058	59522	72462	89040
2.54333	39851	51061	59522	72462	89040
2.545	39854	51061	59518	72466	89040
2.54667	39854	51058	59522	72462	89043
2.54833	39851	51054	59522	72459	89050
2.55	39851	51051	59522	72462	89050
2.55167	39848	51054	59525	72459	89050
2.55333	39851	51061	59522	72459	89050
2.555	39845	51058	59525	72453	89050
2.55667	39854	51058	59522	72456	89050
2.55833	39854	51061	59518	72456	89050
2.56	39854	51061	59522	72456	89046
2.56167	39851	51061	59518	72459	89053
2.56333	39851	51054	59518	72456	89050
2.565	39851	51058	59522	72456	89046
2.56667	39854	51058	59518	72456	89046
2.56833	39854	51058	59512	72453	89046
2.57	39858	51058	59515	72456	89046
2.57167	39851	51058	59512	72456	89050
2.57333	39854	51058	59515	72456	89050
2.575	39854	51054	59515	72456	89050
2.57667	39851	51061	59515	72456	89046
2.57833	39851	51058	59515	72456	89046
2.58	39851	51058	59515	72459	89050
2.58167	39848	51054	59512	72456	89050
2.58333	39851	51058	59515	72459	89046
2.585	39848	51061	59512	72453	89046
2.58667	39848	51058	59512	72459	89043
2.58833	39848	51054	59512	72453	89043
2.59	39848	51051	59506	72456	89046
2.59167	39845	51054	59506	72450	89043
2.59333	39842	51061	59506	72453	89040
2.595	39845	51051	59502	72453	89043
2.59667	39842	51051	59502	72453	89040
2.59833	39842	51051	59502	72450	89043
2.6	39842	51051	59496	72450	89040
2.60167	39832	51051	59493	72450	89040
2.60333	39835	51048	59493	72450	89034
2.605	39829	51051	59493	72453	89037
2.60667	39832	51051	59496	72446	89034
2.60833	39826	51048	59490	72446	89030
2.61	39819	51042	59483	72440	89027
2.61167	39822	51045	59490	72443	89030
2.61333	39816	51042	59486	72437	89024
2.615	39813	51038	59486	72434	89021
2.61667	39813	51038	59483	72434	89027
2.61833	39810	51035	59480	72430	89018
2.62	39803	51032	59474	72421	89021
2.62167	39800	51032	59477	72424	89014
2.62333	39803	51029	59474	72421	89011
2.625	39800	51026	59474	72421	89011
2.62667	39800	51022	59474	72418	89008
2.62833	39797	51019	59470	72418	89008
2.63	39797	51022	59470	72414	89005
2.63167	39794	51016	59474	72405	89002
2.63333	39787	51013	59467	72405	89002
2.635	39784	51013	59464	72405	88995
2.63667	39784	51010	59464	72402	88998
2.63833	39778	51010	59461	72395	88995
2.64	39781	51010	59458	72395	88992
2.64167	39774	51006	59458	72395	88992
2.64333	39771	51003	59451	72395	88989
2.645	39768	51003	59448	72392	88986
2.64667	39765	51000	59445	72389	88982
2.64833	39768	50997	59442	72386	88986
2.65	39765	50994	59438	72386	88979
2.65167	39762	50990	59429	72386	88979
2.65333	39762	50987	59432	72382	88979
2.655	39758	50981	59432	72382	88973
2.65667	39758	50981	59426	72379	88973
2.65833	39758	50981	59426	72379	88970
2.66	39752	50974	59422	72373	88963
2.66167	39749	50971	59419	72373	88957
2.66333	39746	50968	59419	72370	88960
2.665	39742	50968	59413	72370	88957
2.66667	39739	50968	59410	72370	88954
2.66833	39739	50962	59406	72366	88957
2.67	39739	50965	59400	72363	88957
2.67167	39733	50962	59403	72357	88954
2.67333	39726	50958	59400	72360	88947
2.675	39726	50955	59397	72360	88947
2.67667	39720	50955	59394	72363	88947
2.67833	39723	50952	59394	72357	88944
2.68	39717	50949	59387	72360	88938
2.68167	39717	50949	59390	72354	88941
2.68333	39717	50949	59387	72350	88934
2.685	39717	50942	59387	72357	88938
2.68667	39714	50942	59381	72344	88931
2.68833	39710	50942	59381	72344	88928
2.69	39707	50939	59378	72347	88925
2.69167	39701	50936	59374	72344	88928
2.69333	39704	50936	59374	72347	88922
2.695	39701	50936	59371	72347	88918
2.69667	39698	50930	59371	72347	88918
2.69833	39701	50930	59368	72347	88918
2.7	39694	50930	59365	72344	88915
2.70167	39694	50920	59365	72344	88915
2.70333	39691	50920	59362	72344	88912
2.705	39688	50920	59362	72341	88909
2.70667	39691	50920	59355	72334	88912
2.70833	39688	50920	59352	72341	88909
2.71	39685	50917	59352	72334	88909
2.71167	39685	50917	59349	72338	88906
2.71333	39685	50914	59349	72334	88902
2.715	39682	50917	59346	72328	88902
2.71667	39675	50917	59342	72331	88902
2.71833	39682	50910	59339	72328	88899
2.72	39678	50910	59336	72334	88899
2.72167	39678	50907	59339	72325	88896
2.72333	39675	50910	59339	72331	88899
2.725	39672	50907	59336	72328	88896
2.72667	39672	50910	59336	72325	88893
2.72833	39675	50901	59339	72328	88893
2.73	39672	50898	59333	72328	88893
2.73167	39672	50898	59330	72322	88893
2.73333	39669	50894	59330	72325	88893
2.735	39669	50891	59333	72318	88886
2.73667	39666	50891	59330	72322	88890
2.73833	39666	50894	59330	72315	88886
2.74	39666	50894	59330	72315	88890
2.74167	39659	50898	59333	72322	88886
2.74333	39656	50901	59326	72315	88883
2.745	39662	50898	59330	72315	88880
2.74667	39659	50898	59326	72315	88880
2.74833	39656	50898	59323	72315	88877
2.75	39659	50898	59323	72318	88870
2.75167	39656	50894	59320	72312	88877
2.75333	39656	50898	59326	72315	88877
2.755	39659	50894	59326	72312	88877
2.75667	39659	50894	59323	72315	88877
2.75833	39659	50898	59323	72315	88874
2.76	39653	50894	59320	72312	88870
2.76167	39656	50898	59310	72312	88874
2.76333	39653	50898	59310	72312	88867
2.765	39656	50894	59314	72312	88874
2.76667	39653	50891	59314	72312	88874
2.76833	39656	50891	59314	72309	88877
2.77	39650	50891	59314	72312	88880
2.77167	39646	50891	59320	72312	88874
2.77333	39646	50891	59317	72309	88874
2.775	39646	50894	59317	72312	88877
2.77667	39650	50891	59310	72315	88874
2.77833	39653	50898	59317	72315	88874
2.78	39653	50894	59310	72315	88874
2.78167	39653	50891	59314	72318	88874
2.78333	39650	50894	59314	72318	88874
2.785	39646	50891	59310	72318	88874
2.78667	39643	50891	59310	72318	88877
2.78833	39646	50894	59317	72318	88870
2.79	39643	50898	59314	72318	88870
2.79167	39643	50894	59317	72322	88870
2.79333	39646	50888	59310	72318	88874
2.795	39646	50891	59304	72322	88877
2.79667	39646	50891	59304	72318	88874
2.79833	39646	50891	59304	72322	88874
2.8	39646	50894	59304	72318	88870
2.80167	39646	50898	59304	72318	88874
2.80333	39646	50901	59310	72325	88870
2.805	39646	50898	59307	72325	88874
2.80667	39646	50894	59307	72328	88874
2.80833	39646	50894	59304	72322	88874
2.81	39650	50894	59304	72325	88874
2.81167	39646	50894	59304	72318	88870
2.81333	39650	50898	59304	72315	88874
2.815	39650	50891	59304	72322	88874
2.81667	39646	50891	59304	72315	88874
2.81833	39643	50888	59301	72318	88867
2.82	39643	50888	59301	72318	88870
2.82167	39646	50885	59304	72322	88870
2.82333	39646	50888	59301	72328	88874
2.825	39643	50888	59301	72325	88877
2.82667	39646	50894	59301	72325	88877
2.82833	39650	50891	59304	72322	88877
2.83	39650	50894	59304	72325	88874
2.83167	39653	50894	59304	72322	88877
2.83333	39653	50891	59294	72328	88870
2.835	39653	50894	59301	72325	88880
2.83667	39650	50894	59304	72325	88874
2.83833	39650	50894	59301	72325	88874
2.84	39646	50894	59304	72322	88870
2.84167	39650	50898	59304	72322	88877
2.84333	39646	50898	59304	72325	88867
2.845	39646	50891	59307	72322	88870
2.84667	39646	50894	59307	72322	88867
2.84833	39650	50894	59304	72325	88870
2.85	39646	50891	59304	72322	88864
2.85167	39650	50898	59301	72322	88870
2.85333	39646	50894	59301	72325	88870
2.855	39646	50894	59301	72322	88870
2.85667	39646	50901	59298	72322	88874
2.85833	39643	50898	59298	72325	88870
2.86	39646	50898	59298	72322	88864
2.86167	39646	50901	59298	72325	88874
2.86333	39650	50898	59301	72328	88867
2.865	39650	50898	59298	72325	88870
2.86667	39650	50898	59301	72325	88870
2.86833	39650	50901	59301	72325	88874
2.87	39650	50898	59301	72325	88870
2.87167	39650	50901	59298	72325	88874
2.87333	39646	50904	59298	72325	88874
2.875	39650	50901	59298	72325	88870
2.87667	39650	50898	59298	72328	88864
2.87833	39656	50904	59298	72322	88870
2.88	39646	50901	59301	72328	88864
2.88167	39650	50904	59304	72325	88870
2.88333	39646	50898	59304	72328	88867
2.885	39653	50901	59304	72328	88870
2.88667	39646	50898	59307	72328	88870
2.88833	39650	50898	59304	72328	88867
2.89	39650	50901	59307	72328	88874
2.89167	39650	50898	59304	72328	88870
2.89333	39650	50901	59304	72328	88870
2.895	39650	50898	59304	72325	88870
2.89667	39646	50901	59304	72328	88870
2.89833	39646	50894	59304	72325	88870
2.9	39646	50894	59301	72322	88870
2.90167	39646	50898	59304	72322	88867
2.90333	39643	50898	59301	72325	88870
2.905	39646	50891	59301	72328	88870
2.90667	39646	50898	59304	72328	88870
2.90833	39646	50894	59298	72328	88870
2.91	39646	50901	59304	72328	88870
2.91167	39643	50901	59307	72325	88874
2.91333	39646	50904	59307	72325	88874
2.915	39646	50901	59310	72328	88870
2.91667	39650	50901	59314	72328	88874
2.91833	39646	50904	59304	72325	88877
2.92	39650	50904	59304	72331	88874
2.92167	39646	50901	59301	72328	88874
2.92333	39646	50904	59307	72334	88877
2.925	39646	50904	59304	72328	88874
2.92667	39646	50901	59301	72334	88877
2.92833	39646	50904	59298	72331	88877
2.93	39650	50907	59304	72334	88874
2.93167	39650	50907	59301	72334	88874
2.93333	39650	50901	59301	72331	88870
2.935	39646	50904	59304	72331	88874
2.93667	39646	50901	59304	72331	88880
2.93833	39650	50904	59304	72334	88877
2.94	39656	50901	59298	72331	88874
2.94167	39653	50901	59301	72334	88877
2.94333	39650	50904	59304	72338	88877
2.945	39650	50904	59301	72331	88880
2.94667	39653	50901	59304	72331	88880
2.94833	39646	50904	59301	72331	88880
2.95	39646	50901	59301	72328	88877
2.95167	39650	50904	59298	72331	88880
2.95333	39650	50904	59298	72331	88886
2.955	39650	50907	59304	72331	88883
2.95667	39650	50901	59301	72334	88886
2.95833	39650	50901	59307	72334	88886
2.96	39653	50901	59301	72331	88890
2.96167	39650	50901	59301	72334	88890
2.96333	39653	50904	59304	72338	88890
2.965	39653	50904	59304	72338	88890
2.96667	39650	50898	59301	72338	88886
2.96833	39653	50901	59307	72338	88886
2.97	39653	50901	59307	72341	88893
2.97167	39653	50904	59307	72338	88886
2.97333	39656	50901	59307	72334	88883
2.975	39653	50904	59304	72338	88886
2.97667	39656	50904	59307	72338	88890
2.97833	39656	50907	59307	72338	88886
2.98	39656	50904	59304	72341	88890
2.98167	39653	50904	59307	72344	88886
2.98333	39656	50910	59310	72344	88883
2.985	39653	50910	59307	72344	88880
2.98667	39656	50907	59307	72347	88883
2.98833	39656	50910	59307	72350	88886
2.99	39650	50907	59304	72350	88883
2.99167	39646	50907	59307	72350	88890
2.99333	39650	50907	59307	72347	88890
2.995	39646	50910	59310	72354	88890
2.99667	39650	50914	59307	72344	88883
2.99833	39653	50914	59304	72347	88886
3	39650	50914	59304	72350	88886
3.00167	39656	50914	59304	72344	88890
3.00333	39653	50910	59307	72344	88890
3.005	39653	50910	59307	72350	88886
3.00667	39653	50910	59307	72350	88886
3.00833	39653	50914	59307	72347	88890
3.01	39656	50917	59307	72354	88890
3.01167	39653	50910	59307	72350	88890
3.01333	39653	50910	59310	72347	88893
3.015	39656	50910	59310	72354	88893
3.01667	39656	50914	59307	72354	88896
3.01833	39656	50910	59310	72354	88899
3.02	39656	50910	59307	72357	88896
3.02167	39656	50910	59307	72350	88893
3.02333	39653	50910	59304	72350	88890
3.025	39653	50910	59301	72354	88896
3.02667	39650	50914	59301	72350	88890
3.02833	39650	50910	59301	72354	88893
3.03	39653	50910	59304	72354	88890
3.03167	39653	50917	59304	72354	88893
3.03333	39653	50920	59304	72354	88893
3.035	39656	50917	59307	72350	88896
3.03667	39659	50907	59307	72350	88896
3.03833	39659	50914	59310	72354	88896
3.04	39656	50914	59307	72354	88896
3.04167	39659	50914	59314	72360	88896
3.04333	39659	50917	59307	72354	88893
3.045	39656	50914	59307	72354	88896
3.04667	39662	50914	59310	72344	88896
3.04833	39656	50917	59310	72344	88896
3.05	39659	50917	59304	72344	88899
3.05167	39656	50914	59307	72350	88899
3.05333	39659	50914	59310	72350	88899
3.055	39659	50917	59310	72354	88896
3.05667	39659	50907	59307	72354	88902
3.05833	39666	50910	59310	72354	88902
3.06	39666	50907	59307	72350	88899
3.06167	39666	50907	59310	72354	88902
3.06333	39662	50910	59310	72354	88902
3.065	39662	50907	59307	72354	88899
3.06667	39662	50910	59310	72350	88899
3.06833	39666	50914	59310	72357	88902
3.07	39666	50914	59310	72354	88902
3.07167	39666	50914	59314	72350	88902
3.07333	39669	50917	59310	72354	88896
3.075	39666	50917	59310	72360	88899
3.07667	39669	50917	59314	72357	88899
3.07833	39669	50917	59310	72354	88899
3.08	39669	50917	59314	72360	88902
3.08167	39666	50914	59307	72350	88899
3.08333	39666	50914	59310	72354	88902
3.085	39669	50917	59307	72354	88902
3.08667	39669	50917	59310	72354	88906
3.08833	39669	50917	59314	72360	88902
3.09	39672	50917	59314	72360	88899
3.09167	39669	50917	59310	72360	88906
3.09333	39669	50917	59317	72360	88906
3.095	39669	50917	59314	72360	88909
3.09667	39669	50923	59314	72360	88909
3.09833	39669	50920	59317	72360	88909
3.1	39666	50920	59317	72363	88912
3.10167	39669	50923	59320	72363	88912
3.10333	39669	50920	59317	72366	88909
3.105	39666	50920	59320	72370	88909
3.10667	39662	50920	59317	72366	88912
3.10833	39659	50920	59317	72366	88909
3.11	39662	50923	59317	72370	88909
3.11167	39669	50923	59314	72366	88915
3.11333	39669	50926	59317	72366	88909
3.115	39672	50926	59314	72370	88915
3.11667	39669	50926	59317	72370	88915
3.11833	39666	50926	59317	72366	88915
3.12	39662	50926	59317	72370	88909
3.12167	39666	50930	59320	72370	88909
3.12333	39666	50930	59317	72373	88909
3.125	39662	50926	59317	72370	88912
3.12667	39666	50930	59314	72370	88912
3.12833	39669	50930	59314	72373	88915
3.13	39672	50930	59320	72370	88915
3.13167	39669	50930	59310	72370	88912
3.13333	39669	50926	59317	72370	88912
3.135	39672	50930	59310	72373	88912
3.13667	39666	50930	59307	72373	88915
3.13833	39669	50930	59314	72366	88918
3.14	39666	50923	59314	72370	88915
3.14167	39669	50923	59310	72370	88918
3.14333	39666	50923	59307	72370	88918
3.145	39662	50926	59307	72370	88918
3.14667	39662	50930	59307	72373	88922
3.14833	39662	50930	59307	72370	88922
3.15	39666	50933	59307	72373	88918
3.15167	39666	50930	59304	72370	88922
3.15333	39669	50933	59304	72373	88925
3.155	39669	50930	59307	72376	88918
3.15667	39669	50933	59301	72376	88912
3.15833	39666	50933	59301	72379	88912
3.16	39669	50936	59304	72379	88915
3.16167	39666	50933	59304	72376	88915
3.16333	39666	50936	59307	72373	88918
3.165	39669	50933	59307	72373	88922
3.16667	39666	50936	59307	72379	88922
3.16833	39672	50939	59304	72373	88922
3.17	39669	50936	59298	72379	88925
3.17167	39666	50936	59298	72376	88925
3.17333	39666	50939	59298	72376	88928
3.175	39669	50939	59298	72373	88922
3.17667	39666	50939	59298	72376	88922
3.17833	39662	50936	59301	72376	88928
3.18	39669	50939	59301	72382	88928
3.18167	39672	50939	59304	72379	88928
3.18333	39669	50939	59307	72382	88928
3.185	39675	50939	59307	72382	88925
3.18667	39675	50939	59307	72382	88925
3.18833	39669	50939	59310	72382	88925
3.19	39669	50942	59310	72386	88925
3.19167	39672	50939	59307	72382	88928
3.19333	39672	50936	59307	72386	88928
3.195	39672	50936	59314	72386	88928
3.19667	39675	50942	59314	72386	88928
3.19833	39675	50939	59310	72382	88931
3.2	39675	50942	59314	72382	88931
3.20167	39678	50942	59310	72386	88934
3.20333	39672	50942	59314	72382	88931
3.205	39678	50946	59314	72386	88934
3.20667	39675	50942	59314	72386	88931
3.20833	39678	50942	59314	72389	88931
3.21	39682	50942	59314	72392	88931
3.21167	39675	50946	59314	72392	88931
3.21333	39678	50939	59310	72392	88934
3.215	39678	50939	59307	72382	88934
3.21667	39678	50942	59307	72389	88934
3.21833	39675	50942	59304	72389	88934
3.22	39672	50946	59310	72392	88934
3.22167	39675	50946	59310	72392	88934
3.22333	39672	50942	59317	72392	88938
3.225	39672	50939	59317	72392	88938
3.22667	39672	50939	59314	72392	88934
3.22833	39675	50942	59317	72392	88934
3.23	39685	50942	59314	72395	88938
3.23167	39682	50942	59310	72392	88934
3.23333	39685	50939	59317	72395	88938
3.235	39682	50939	59314	72398	88938
3.23667	39682	50942	59314	72398	88938
3.23833	39682	50942	59314	72395	88938
3.24	39678	50942	59314	72395	88938
3.24167	39682	50939	59317	72398	88941
3.24333	39682	50942	59310	72392	88941
3.245	39685	50946	59310	72398	88941
3.24667	39682	50942	59310	72398	88941
3.24833	39678	50939	59314	72398	88947
3.25	39678	50942	59314	72398	88944
3.25167	39678	50942	59314	72398	88944
3.25333	39678	50942	59310	72398	88944
3.255	39675	50946	59310	72395	88944
3.25667	39678	50942	59314	72395	88944
3.25833	39678	50939	59310	72398	88947
3.26	39682	50936	59310	72398	88944
3.26167	39682	50936	59317	72395	88944
3.26333	39682	50936	59314	72398	88947
3.265	39678	50939	59317	72395	88944
3.26667	39678	50939	59314	72395	88941
3.26833	39682	50936	59310	72395	88941
3.27	39682	50939	59314	72398	88944
3.27167	39682	50942	59317	72402	88941
3.27333	39685	50942	59314	72398	88944
3.275	39682	50942	59317	72398	88947
3.27667	39685	50942	59314	72398	88944
3.27833	39682	50942	59314	72402	88947
3.28	39688	50942	59314	72402	88947
3.28167	39682	50942	59314	72398	88947
3.28333	39682	50942	59317	72398	88947
3.285	39682	50946	59320	72398	88950
3.28667	39685	50946	59317	72402	88947
3.28833	39682	50946	59314	72398	88950
3.29	39682	50946	59320	72402	88950
3.29167	39678	50946	59317	72402	88954
3.29333	39678	50946	59317	72398	88947
3.295	39682	50942	59320	72395	88950
3.29667	39678	50939	59317	72398	88950
3.29833	39682	50942	59320	72402	88950
3.3	39682	50942	59320	72398	88947
3.30167	39682	50946	59317	72405	88950
3.30333	39685	50942	59320	72402	88954
3.305	39685	50946	59314	72398	88950
3.30667	39682	50949	59317	72398	88954
3.30833	39685	50949	59317	72402	88957
3.31	39688	50946	59317	72402	88954
3.31167	39685	50946	59320	72405	88957
3.31333	39688	50949	59320	72402	88957
3.315	39688	50942	59317	72405	88960
3.31667	39685	50946	59317	72408	88960
3.31833	39691	50942	59314	72408	88960
3.32	39688	50942	59314	72411	88960
3.32167	39691	50946	59314	72408	88957
3.32333	39691	50946	59314	72408	88966
3.325	39691	50946	59317	72408	88960
3.32667	39694	50946	59317	72408	88957
3.32833	39691	50949	59314	72408	88960
[truncated: 6,702 more rows]
