# Supplementary material for: Electrochemical synthesis of propylene from carbon dioxide on copper nanocrystals
Source: Nat Chem. 2023 Apr 6;15(5):705–13. doi: 10.1038/s41557-023-01163-8 (PMC10159857; doi:10.1038/s41557-023-01163-8)
Supplement: Source Data Extended Data Fig. 1 — XPS source data [file 41557_2023_1163_MOESM7_ESM.xlsx]

## Sheet: Sheet1
Binding energy	Intensity (a.u.)
	CuCl	CuNCs
1402.24	82610	2090.02
1401.44	83600	-799.984
1400.64	82120	130.016
1399.84	82550	-2659.98
1399.04	81800	-4939.98
1398.24	80520	-3279.98
1397.44	80720	-4179.98
1396.64	79830	-5399.98
1395.84	80170	-5749.98
1395.04	79050	-6649.98
1394.24	78670	-6649.98
1393.44	79960	-7619.98
1392.64	77920	-12030
1391.84	78630	-9029.98
1391.04	77210	-11000
1390.24	77090	-10700
1389.44	75750	-11390
1388.64	75700	-11620
1387.84	74840	-13310
1387.04	75270	-14600
1386.24	76660	-13940
1385.44	75410	-15270
1384.64	74860	-17170
1383.84	74360	-15200
1383.04	74670	-16800
1382.24	74110	-17400
1381.44	74490	-16840
1380.64	73050	-16280
1379.84	74830	-17270
1379.04	72470	-17460
1378.24	73940	-19780
1377.44	71730	-18150
1376.64	72810	-19390
1375.84	73150	-18750
1375.04	70840	-19780
1374.24	72350	-21460
1373.44	72350	-20920
1372.64	71680	-23960
1371.84	70450	-22740
1371.04	72160	-22260
1370.24	72650	-22710
1369.44	71110	-22830
1368.64	71450	-24890
1367.84	69220	-23460
1367.04	71370	-23140
1366.24	69360	-22380
1365.44	71460	-24080
1364.64	70620	-22930
1363.84	70570	-24980
1363.04	71340	-23410
1362.24	72470	-25250
1361.44	70240	-23450
1360.64	70810	-25940
1359.84	69830	-24800
1359.04	70850	-25020
1358.24	71760	-25320
1357.44	70060	-27530
1356.64	70150	-25660
1355.84	70780	-25760
1355.04	70430	-26930
1354.24	69260	-26600
1353.44	70680	-25170
1352.64	70440	-26290
1351.84	70430	-27660
1351.04	69870	-27810
1350.24	69590	-28640
1349.44	70840	-25820
1348.64	70590	-26280
1347.84	70700	-25940
1347.04	69140	-27420
1346.24	69420	-26850
1345.44	68830	-26990
1344.64	71400	-28220
1343.84	70720	-28550
1343.04	69490	-25890
1342.24	70530	-27330
1341.44	70370	-26070
1340.64	69880	-26520
1339.84	71090	-26980
1339.04	71510	-26500
1338.24	72030	-25910
1337.44	70400	-28200
1336.64	70280	-26370
1335.84	70890	-27410
1335.04	70970	-25140
1334.24	71350	-28020
1333.44	71010	-27440
1332.64	70260	-30590
1331.84	70600	-26830
1331.04	70190	-26820
1330.24	70490	-26950
1329.44	71150	-27120
1328.64	70340	-25040
1327.84	71380	-28090
1327.04	70590	-27770
1326.24	69590	-28350
1325.44	70530	-28990
1324.64	68640	-29200
1323.84	69700	-28690
1323.04	71040	-27100
1322.24	70650	-27230
1321.44	71040	-29780
1320.64	70970	-27900
1319.84	72310	-29360
1319.04	69510	-27910
1318.24	70700	-30660
1317.44	69240	-30550
1316.64	70810	-27800
1315.84	69510	-30050
1315.04	71000	-27850
1314.24	70310	-28680
1313.44	71540	-26780
1312.64	69790	-27960
1311.84	69990	-29130
1311.04	70010	-30290
1310.24	70580	-26870
1309.44	68530	-29410
1308.64	72040	-29910
1307.84	70920	-28910
1307.04	69860	-28640
1306.24	72970	-30620
1305.44	72710	-27520
1304.64	72850	-28820
1303.84	74020	-27240
1303.04	73520	-29780
1302.24	74110	-28750
1301.44	72810	-29990
1300.64	70640	-29930
1299.84	69130	-30160
1299.04	69840	-30340
1298.24	68910	-29190
1297.44	68930	-30420
1296.64	69640	-30520
1295.84	68850	-29530
1295.04	68170	-30600
1294.24	68130	-29630
1293.44	67710	-28990
1292.64	69440	-30560
1291.84	67060	-28670
1291.04	70170	-27250
1290.24	66950	-29520
1289.44	67550	-28120
1288.64	67740	-29400
1287.84	70820	-28130
1287.04	66890	-28060
1286.24	68690	-27250
1285.44	66570	-27750
1284.64	69060	-30370
1283.84	67180	-29810
1283.04	68920	-30500
1282.24	67210	-27500
1281.44	70250	-27940
1280.64	66370	-28150
1279.84	68670	-29960
1279.04	69200	-29090
1278.24	68140	-28860
1277.44	68040	-28720
1276.64	69450	-30180
1275.84	69870	-28080
1275.04	69450	-28510
1274.24	68870	-26610
1273.44	70660	-28490
1272.64	68250	-25800
1271.84	69510	-28690
1271.04	68220	-27850
1270.24	68240	-28940
1269.44	69250	-27430
1268.64	68490	-28750
1267.84	67510	-29930
1267.04	70010	-27950
1266.24	68430	-25450
1265.44	68850	-27720
1264.64	68600	-27810
1263.84	69140	-28250
1263.04	69320	-26600
1262.24	69300	-28000
1261.44	68650	-27920
1260.64	69120	-27240
1259.84	69620	-26650
1259.04	70980	-26290
1258.24	70030	-27150
1257.44	69640	-26870
1256.64	69980	-27000
1255.84	70480	-26980
1255.04	69820	-27120
1254.24	70340	-26480
1253.44	70140	-24950
1252.64	71860	-25380
1251.84	71310	-27300
1251.04	71410	-25320
1250.24	70910	-28110
1249.44	70750	-27820
1248.64	71030	-24060
1247.84	73420	-25860
1247.04	71370	-25880
1246.24	72700	-26780
1245.44	72680	-22760
1244.64	71860	-25560
1243.84	74010	-25680
1243.04	73030	-25560
1242.24	72620	-27210
1241.44	73320	-27270
1240.64	72960	-23830
1239.84	72670	-24380
1239.04	73740	-23980
1238.24	72300	-23680
1237.44	73520	-24710
1236.64	72990	-23760
1235.84	74400	-26150
1235.04	74960	-24540
1234.24	75030	-22780
1233.44	74490	-24850
1232.64	73820	-22230
1231.84	73460	-24090
1231.04	76730	-24890
1230.24	75590	-22270
1229.44	75720	-22050
1228.64	75440	-22280
1227.84	76080	-20590
1227.04	74940	-22730
1226.24	77770	-20560
1225.44	75320	-21450
1224.64	74630	-20800
1223.84	75120	-24590
1223.04	74690	-20010
1222.24	75850	-21420
1221.44	74900	-21750
1220.64	76880	-23410
1219.84	75200	-24450
1219.04	75690	-23430
1218.24	75370	-21720
1217.44	73480	-22950
1216.64	75360	-24050
1215.84	74950	-24490
1215.04	73010	-24500
1214.24	72800	-23520
1213.44	74390	-24490
1212.64	74560	-22790
1211.84	74560	-25060
1211.04	71740	-25070
1210.24	74050	-24810
1209.44	75640	-24260
1208.64	74140	-24680
1207.84	71930	-24360
1207.04	73110	-25790
1206.24	74730	-24250
1205.44	75370	-24330
1204.64	73460	-25490
1203.84	73570	-24100
1203.04	73300	-23570
1202.24	73130	-23690
1201.44	73320	-22690
1200.64	74490	-25210
1199.84	74490	-25120
1199.04	75350	-21710
1198.24	73450	-24600
1197.44	75890	-24910
1196.64	73850	-22960
1195.84	73010	-22620
1195.04	74950	-23300
1194.24	76570	-23280
1193.44	74660	-20450
1192.64	75510	-20870
1191.84	76610	-22180
1191.04	74700	-22630
1190.24	75570	-20000
1189.44	75340	-19730
1188.64	75430	-22580
1187.84	74750	-21280
1187.04	76950	-20280
1186.24	77600	-22320
1185.44	77330	-20210
1184.64	75320	-21870
1183.84	76970	-18720
1183.04	75350	-22790
1182.24	77070	-20690
1181.44	76210	-19360
1180.64	77830	-19470
1179.84	78160	-20150
1179.04	77120	-19460
1178.24	76310	-20430
1177.44	75490	-19090
1176.64	79030	-19530
1175.84	77830	-20510
1175.04	78860	-18780
1174.24	78370	-18590
1173.44	78590	-20460
1172.64	79050	-18160
1171.84	79850	-18470
1171.04	78770	-17480
1170.24	78070	-18510
1169.44	78760	-20090
1168.64	79470	-18620
1167.84	78620	-18220
1167.04	77950	-17650
1166.24	78580	-15250
1165.44	79580	-17390
1164.64	79550	-17550
1163.84	78350	-18970
1163.04	78260	-14880
1162.24	78110	-15630
1161.44	79720	-15740
1160.64	79430	-16560
1159.84	79970	-16590
1159.04	79500	-18360
1158.24	81350	-14680
1157.44	81940	-16870
1156.64	79760	-14880
1155.84	81040	-14790
1155.04	79430	-17930
1154.24	80230	-13180
1153.44	81320	-16830
1152.64	80780	-14090
1151.84	79410	-13390
1151.04	82020	-13960
1150.24	81150	-12510
1149.44	83470	-14720
1148.64	82020	-13680
1147.84	82910	-14080
1147.04	83040	-12450
1146.24	81630	-13980
1145.44	82500	-11710
1144.64	82200	-12270
1143.84	82320	-10080
1143.04	82170	-12600
1142.24	82810	-10650
1141.44	83260	-11330
1140.64	83610	-11580
1139.84	83070	-11100
1139.04	83210	-12830
1138.24	83900	-9349.98
1137.44	84420	-9689.98
1136.64	84680	-12190
1135.84	84010	-11920
1135.04	85800	-12800
1134.24	85080	-9239.98
1133.44	85060	-11750
1132.64	84470	-7669.98
1131.84	85000	-12940
1131.04	84210	-10670
1130.24	84960	-9629.98
1129.44	85190	-8209.98
1128.64	85650	-7869.98
1127.84	86700	-8349.98
1127.04	85780	-8789.98
1126.24	86960	-10020
1125.44	86020	-9799.98
1124.64	85580	-7329.98
1123.84	85890	-7649.98
1123.04	87470	-10450
1122.24	85050	-9279.98
1121.44	86700	-7289.98
1120.64	86140	-8319.98
1119.84	85880	-6729.98
1119.04	86170	-9169.98
1118.24	88210	-4829.98
1117.44	85870	-6669.98
1116.64	87710	-5579.98
1115.84	87170	-7099.98
1115.04	88190	-6579.98
1114.24	85990	-7489.98
1113.44	89610	-5709.98
1112.64	88160	-7719.98
1111.84	85930	-6089.98
1111.04	88460	-5159.98
1110.24	88730	-6629.98
1109.44	86670	-3869.98
1108.64	89120	-5439.98
1107.84	87760	-4999.98
1107.04	90160	-4039.98
1106.24	90470	-3969.98
1105.44	88330	-2989.98
1104.64	90050	-3979.98
1103.84	89670	-6109.98
1103.04	92100	-5089.98
1102.24	89380	-2489.98
1101.44	89630	-3209.98
1100.64	91390	-4049.98
1099.84	89870	-5529.98
1099.04	90710	-1909.98
1098.24	91940	-999.984
1097.44	93130	-1189.98
1096.64	91340	-439.984
1095.84	90680	-439.984
1095.04	93030	830.016
1094.24	90490	-2149.98
1093.44	88960	-2059.98
1092.64	88440	-1489.98
1091.84	89410	-4809.98
1091.04	89910	-4149.98
1090.24	89880	-4679.98
1089.44	88480	-6579.98
1088.64	87890	-7729.98
1087.84	89720	-5229.98
1087.04	88370	-6579.98
1086.24	89490	-5529.98
1085.44	86920	-7819.98
1084.64	88470	-5259.98
1083.84	88510	-5679.98
1083.04	88510	-6609.98
1082.24	87340	-5319.98
1081.44	90330	-6359.98
1080.64	90770	-4869.98
1079.84	88790	-5099.98
1079.04	88310	-4629.98
1078.24	91690	-4669.98
1077.44	88710	-5569.98
1076.64	89550	-6009.98
1075.84	87450	-6509.98
1075.04	88900	-5409.98
1074.24	90590	-5109.98
1073.44	90320	-4609.98
1072.64	90630	-389.984
1071.84	90860	-4079.98
1071.04	89540	-3999.98
1070.24	91430	-3009.98
1069.44	89690	-2549.98
1068.64	91410	-1799.98
1067.84	89560	-799.984
1067.04	91710	-2209.98
1066.24	91920	-1669.98
1065.44	92560	-2969.98
1064.64	92580	1390.02
1063.84	91540	-2079.98
1063.04	93290	-2269.98
1062.24	92320	-2469.98
1061.44	92590	1140.02
1060.64	91330	-9.9844
1059.84	93000	-419.984
1059.04	91640	-299.984
1058.24	91730	100.016
1057.44	92760	1420.02
1056.64	94240	150.016
1055.84	92270	970.016
1055.04	94000	1360.02
1054.24	92940	3830.02
1053.44	94930	1610.02
1052.64	93050	2080.02
1051.84	94920	-309.984
1051.04	93160	920.016
1050.24	93690	2160.02
1049.44	93560	3310.02
1048.64	93930	4060.02
1047.84	94470	3850.02
1047.04	95670	4340.02
1046.24	92820	3210.02
1045.44	94040	5170.02
1044.64	94930	3110.02
1043.84	94480	4440.02
1043.04	95340	2100.02
1042.24	97170	5500.02
1041.44	95970	4900.02
1040.64	94890	5360.02
1039.84	95650	5580.02
1039.04	98300	5450.02
1038.24	97360	6790.02
1037.44	97150	7910.02
1036.64	97160	8200.02
1035.84	96870	8950.02
1035.04	97040	5700.02
1034.24	97170	8010.02
1033.44	96710	6630.02
1032.64	98330	7290.02
1031.84	98330	7050.02
1031.04	97060	10700
1030.24	97810	9970.02
1029.44	97100	8170.02
1028.64	97130	5630.02
1027.84	97630	8610.02
1027.04	99860	9980.02
1026.24	98590	11240
1025.44	99140	9900.02
1024.64	98970	9230.02
1023.84	100550	9920.02
1023.04	100190	9790.02
1022.24	98710	10670
1021.44	100680	10550
1020.64	101010	10800
1019.84	101470	12030
1019.04	101790	13920
1018.24	102300	14790
1017.44	101020	12030
1016.64	100790	15500
1015.84	101160	15010
1015.04	102100	12840
1014.24	104000	14640
1013.44	100480	13850
1012.64	103240	16750
1011.84	103740	15660
1011.04	103140	16020
1010.24	103030	17540
1009.44	104350	15350
1008.64	103960	15980
1007.84	103600	17280
1007.04	102120	17610
1006.24	103230	17290
1005.44	103280	15050
1004.64	103630	18010
1003.84	103990	16110
1003.04	104590	16760
1002.24	104050	18440
1001.44	104190	19070
1000.64	105250	19010
999.841	106420	18920
999.041	105780	18240
998.241	109420	20860
997.441	105880	20080
996.641	109280	20330
995.841	108090	21360
995.041	106720	19210
994.241	107530	19480
993.441	108070	21720
992.641	106930	19940
991.841	105980	22070
991.041	107580	20920
990.241	107430	22090
989.441	106840	20430
988.641	106260	21910
987.841	107070	20320
987.041	107780	22930
986.241	105910	21000
985.441	108200	20580
984.641	107160	22760
983.841	107270	21290
983.041	109490	21690
982.241	110520	22300
981.441	109650	23770
980.641	110770	21070
979.841	109470	27210
979.041	113060	25400
978.241	111750	25070
977.441	114210	28130
976.641	112570	30470
975.841	112150	30210
975.041	110970	28200
974.241	111270	27520
973.441	107970	29160
972.641	108060	25680
971.841	108190	25660
971.041	106950	23040
970.241	107440	23360
969.441	104610	24110
968.641	106200	21780
967.841	104660	21980
967.041	102420	22500
966.241	102050	23560
965.441	104420	22780
964.641	107380	23320
963.841	110210	21490
963.041	115480	20780
962.241	114440	19790
961.441	110880	19720
960.641	108220	18810
959.841	104730	17110
959.041	104380	14420
958.241	103920	14650
957.441	107800	14830
956.641	109190	17310
955.841	112090	15650
955.041	115640	22290
954.241	114840	25960
953.441	115350	39290
952.641	113880	50910
951.841	109450	58780
951.041	103310	41500
950.241	97840	24370
949.441	92530	10790
948.641	89130	4770.02
947.841	88020	2010.02
947.041	86500	3640.02
946.241	86890	2600.02
945.441	92220	1080.02
944.641	97990	1650.02
943.841	101460	1200.02
943.041	102650	750.016
942.241	100770	-2439.98
941.441	99010	-5979.98
940.641	94620	-6239.98
939.841	90890	-8929.98
939.041	89310	-10280
938.241	87700	-12970
937.441	92780	-10610
936.641	101890	-12280
935.841	110090	-3999.98
935.041	117640	1430.02
934.241	119520	16020
933.441	119550	47750
932.641	118230	83570
931.841	110160	94090
931.041	93930	52030
930.241	80010	1140.02
929.441	74620	-24360
928.641	70870	-31640
927.841	68390	-34380
927.041	68000	-37810
926.241	67890	-38480
925.441	66790	-39310
924.641	66690	-38920
923.841	67860	-40590
923.041	67300	-39290
922.241	66720	-42680
921.441	66440	-41490
920.641	67550	-43370
919.841	65960	-43090
919.041	66330	-41410
918.241	65520	-42610
917.441	67160	-42870
916.641	66460	-41330
915.841	65880	-44790
915.041	67510	-43340
914.241	67290	-40790
913.441	66450	-42310
912.641	65980	-42920
911.841	67650	-44780
911.041	68000	-44050
910.241	67020	-43540
909.441	66380	-41600
908.641	65660	-41900
907.841	66970	-43030
907.041	66950	-41050
906.241	67310	-40830
905.441	66160	-40820
904.641	68200	-42280
903.841	66970	-39730
903.041	68050	-41680
902.241	67510	-41840
901.441	68240	-41380
900.641	67670	-40260
899.841	66610	-41000
899.041	68030	-40990
898.241	68550	-39610
897.441	67500	-39610
896.641	68940	-40190
895.841	68500	-38530
895.041	69660	-39620
894.241	69140	-39620
893.441	68770	-39200
892.641	69440	-39850
891.841	68530	-39860
891.041	69750	-37550
890.241	69420	-37860
889.441	67190	-38410
888.641	70460	-40880
887.841	69110	-38200
887.041	69950	-38820
886.241	68890	-36630
885.441	70040	-38080
884.641	70030	-35550
883.841	70050	-37240
883.041	69460	-38750
882.241	70100	-36430
881.441	69020	-37330
880.641	70920	-38360
879.841	70860	-36640
879.041	71850	-36110
878.241	70040	-35270
877.441	71080	-35340
876.641	71570	-38160
875.841	71950	-37700
875.041	71070	-36520
874.241	70940	-36260
873.441	71560	-37650
872.641	73620	-33510
871.841	72370	-36930
871.041	71880	-34860
870.241	72750	-35550
869.441	72730	-34600
868.641	72000	-34980
867.841	71840	-35430
867.041	73380	-35580
866.241	71380	-34260
865.441	74070	-33220
864.641	72890	-33940
863.841	73310	-33290
863.041	73820	-34510
862.241	74940	-31360
861.441	71660	-34190
860.641	73740	-32820
859.841	72700	-30580
859.041	73510	-30870
858.241	74610	-31960
857.441	72820	-31480
856.641	75770	-30830
855.841	75530	-32500
855.041	74830	-31740
854.241	74290	-32700
853.441	76380	-31020
852.641	74710	-31370
851.841	77650	-29900
851.041	76010	-31400
850.241	76060	-30760
849.441	75840	-29830
848.641	75570	-30050
847.841	76090	-30600
847.041	76400	-29440
846.241	74650	-28890
845.441	76920	-30370
844.641	77390	-27450
843.841	76180	-29700
843.041	77940	-30330
842.241	76210	-27300
841.441	75630	-29140
840.641	76720	-28550
839.841	78470	-26770
839.041	77300	-27150
838.241	76930	-26710
837.441	77700	-28400
836.641	78700	-26620
835.841	76690	-26580
835.041	78240	-25560
834.241	77600	-24160
833.441	78440	-27560
832.641	76810	-26960
831.841	79610	-24510
831.041	78000	-26710
830.241	79030	-25560
829.441	80030	-23470
828.641	78510	-23610
827.841	80090	-26880
827.041	82080	-22750
826.241	79630	-23060
825.441	80020	-24210
824.641	78140	-24290
823.841	79840	-21250
823.041	78410	-25580
822.241	80050	-23580
821.441	79150	-24820
820.641	80450	-22440
819.841	80870	-23600
819.041	81180	-22020
818.241	81300	-21080
817.441	81440	-21360
816.641	80660	-22470
815.841	82230	-19580
815.041	82220	-18590
814.241	82680	-23110
813.441	81230	-21920
812.641	81740	-18470
811.841	83360	-20890
811.041	81240	-20180
810.241	81400	-20640
809.441	81340	-18840
808.641	83600	-18240
807.841	83270	-18650
807.041	82780	-18610
806.241	82400	-19780
805.441	84860	-17480
804.641	83030	-19270
803.841	83710	-18170
803.041	83020	-17160
802.241	83130	-17800
801.441	82790	-16980
800.641	83430	-16490
799.841	84210	-18930
799.041	84180	-18410
798.241	86300	-18450
797.441	84120	-15030
796.641	85200	-15850
795.841	85650	-13800
795.041	86350	-14150
794.241	86100	-14770
793.441	86800	-15280
792.641	86120	-14820
791.841	86910	-15030
791.041	85240	-14930
790.241	88270	-13530
789.441	84010	-13910
788.641	85870	-11140
787.841	86310	-13480
787.041	85270	-14060
786.241	87410	-12320
785.441	86540	-13400
784.641	88230	-12110
783.841	87710	-12590
783.041	88020	-12810
782.241	88250	-11720
781.441	87760	-11460
780.641	89280	-9389.98
779.841	88290	-11680
779.041	88950	-10820
778.241	87880	-8379.98
777.441	89000	-9479.98
776.641	89930	-9669.98
775.841	88000	-9049.98
775.041	88280	-9419.98
774.241	89580	-7409.98
773.441	89380	-9899.98
772.641	91210	-7589.98
771.841	90810	-6239.98
771.041	90350	-7079.98
770.241	90530	-5859.98
769.441	90320	-4759.98
768.641	89610	-9109.98
767.841	89940	-7929.98
767.041	89600	-9709.98
766.241	91620	-6139.98
765.441	91700	-8159.98
764.641	90740	-8289.98
763.841	92890	-10130
763.041	91100	-6279.98
762.241	91640	-7689.98
761.441	92670	-6949.98
760.641	90440	-6109.98
759.841	90630	-7869.98
759.041	92500	-6169.98
758.241	93030	-5349.98
757.441	94270	-4479.98
756.641	92620	-3739.98
755.841	91350	-4799.98
755.041	91550	-4959.98
754.241	91240	-7799.98
753.441	92740	-6749.98
752.641	91320	-6169.98
751.841	91400	-3189.98
751.041	92630	-6379.98
750.241	93780	-4819.98
749.441	91680	-7329.98
748.641	91300	-6429.98
747.841	91830	-7609.98
747.041	91050	-3979.98
746.241	91120	-6519.98
745.441	93450	-6089.98
744.641	92400	-5469.98
743.841	93210	-4239.98
743.041	91880	-4289.98
742.241	93100	-6499.98
741.441	91470	-4659.98
740.641	92550	-6359.98
739.841	91660	-2559.98
739.041	95180	-5239.98
738.241	93400	-1149.98
737.441	94740	-2369.98
736.641	93150	-1129.98
735.841	93650	-3049.98
735.041	93200	-2469.98
734.241	94250	-2049.98
733.441	95230	-2819.98
732.641	94930	-1679.98
731.841	93560	-2179.98
731.041	93410	-3629.98
730.241	93470	-1949.98
729.441	92280	-1349.98
728.641	92730	-2229.98
727.841	94730	-2049.98
727.041	94730	-5049.98
726.241	95190	-1679.98
725.441	96020	-1179.98
724.641	97430	-1679.98
723.841	96210	2050.02
723.041	95780	2320.02
722.241	97450	610.016
721.441	96840	1470.02
720.641	97330	3560.02
719.841	97650	2150.02
719.041	95910	1030.02
718.241	95890	650.016
717.441	95190	-829.984
716.641	95400	-1479.98
715.841	95860	-3679.98
715.041	95650	-3599.98
714.241	95080	-1919.98
713.441	94770	-3759.98
712.641	92010	-4599.98
711.841	91500	-5279.98
711.041	87510	-9099.98
710.241	88450	-10700
709.441	86720	-13270
708.641	85620	-15360
707.841	85400	-14440
707.041	85850	-18810
706.241	82750	-19920
705.441	85330	-20640
704.641	81820	-18330
703.841	84740	-22500
703.041	83560	-20990
702.241	85160	-21260
701.441	83380	-21080
700.641	83040	-17690
699.841	81530	-21670
699.041	83130	-23850
698.241	82570	-18660
697.441	84350	-23910
696.641	82870	-24150
695.841	82940	-24360
695.041	83170	-21450
694.241	82500	-23810
693.441	81340	-24170
692.641	81890	-26220
691.841	83380	-23220
691.041	83260	-24770
690.241	82160	-24770
689.441	80470	-22450
688.641	81120	-24930
687.841	81240	-24530
687.041	81600	-25960
686.241	80650	-25820
685.441	78700	-27300
684.641	80970	-28540
683.841	80140	-27030
683.041	81770	-25500
682.241	82320	-26170
681.441	80610	-25480
680.641	82860	-27440
679.841	82490	-26710
679.041	82030	-26280
678.241	81860	-23940
677.441	82250	-24850
676.641	81430	-26300
675.841	82610	-28930
675.041	81530	-24900
674.241	82620	-24430
673.441	83480	-23640
672.641	84470	-24130
671.841	84010	-23220
671.041	83800	-22900
670.241	83690	-23370
669.441	83290	-25620
668.641	83250	-22690
667.841	83380	-24330
667.041	84530	-25790
666.241	83970	-23630
665.441	83820	-21870
664.641	84960	-23560
663.841	84070	-23610
663.041	84740	-23180
662.241	86300	-21760
661.441	85830	-20740
660.641	86230	-21560
659.841	85580	-20890
659.041	85460	-21160
658.241	86310	-19100
657.441	84430	-18520
656.641	86620	-18170
655.841	86110	-16460
655.041	86970	-18400
654.241	88080	-17860
653.441	88130	-18930
652.641	88510	-16570
651.841	92310	-15820
651.041	93590	-12160
650.241	92660	-10810
649.441	92670	-6549.98
648.641	90420	-7879.98
647.841	87780	-10620
647.041	83790	-14300
646.241	82850	-17410
645.441	83650	-23040
644.641	83410	-23630
643.841	83130	-23080
643.041	84540	-25610
642.241	83000	-24380
641.441	81790	-24990
640.641	80530	-22950
639.841	78200	-27800
639.041	75050	-30380
638.241	74600	-36860
637.441	72540	-38500
636.641	71700	-40950
635.841	70430	-41400
635.041	72990	-45960
634.241	68990	-47020
633.441	69620	-48040
632.641	70040	-48180
631.841	70560	-48440
631.041	69580	-50490
630.241	69770	-46280
629.441	69060	-47350
628.641	67300	-48200
627.841	67680	-53710
627.041	64820	-52180
626.241	64780	-55290
625.441	64730	-56340
624.641	65130	-56310
623.841	63610	-58160
623.041	65060	-59360
622.241	64890	-57490
621.441	62770	-58600
620.641	64380	-58860
619.841	65080	-58030
619.041	63440	-58670
618.241	64890	-60660
617.441	61690	-60020
616.641	61870	-62700
615.841	61450	-62310
615.041	62370	-63880
614.241	61470	-63080
613.441	62250	-63280
612.641	59450	-62850
611.841	61680	-64360
611.041	60870	-64040
610.241	61460	-62230
609.441	59920	-62490
608.641	62760	-61360
607.841	63190	-62280
607.041	61600	-62250
606.241	60900	-61280
605.441	62950	-62240
604.641	62450	-61040
603.841	63280	-60960
603.041	63220	-59550
602.241	63450	-61540
601.441	62850	-60010
600.641	64300	-60890
599.841	63650	-56760
599.041	64230	-60280
598.241	64460	-58850
597.441	66080	-58900
596.641	65300	-56570
595.841	65100	-57980
595.041	65560	-56220
594.241	65210	-57910
593.441	65870	-56650
592.641	65680	-56090
591.841	65620	-56780
591.041	65090	-57240
590.241	66330	-56240
589.441	65870	-55370
588.641	66610	-55320
587.841	65420	-54700
587.041	66970	-54150
586.241	66700	-55710
585.441	66040	-57860
584.641	66190	-58690
583.841	65270	-56970
583.041	67050	-56010
582.241	65880	-53800
581.441	67540	-56230
580.641	66180	-53520
579.841	69550	-52850
579.041	68670	-54830
578.241	71170	-52000
577.441	72210	-50900
576.641	74200	-47970
575.841	75150	-47720
575.041	75320	-44450
574.241	76420	-42440
573.441	78490	-38090
572.641	82250	-37170
571.841	86020	-33840
571.041	91860	-25420
570.241	88400	-16480
569.441	85420	-12320
568.641	76240	-12680
567.841	71320	-25800
567.041	62890	-35300
566.241	58250	-52640
565.441	54640	-62730
564.641	51870	-71080
563.841	49330	-79580
563.041	47890	-85130
562.241	46540	-88800
561.441	44040	-91550
560.641	43030	-92810
559.841	43030	-94200
559.041	40430	-96230
558.241	40750	-98710
557.441	41410	-99090
556.641	40440	-100480
555.841	42510	-101690
555.041	40380	-101910
554.241	39720	-101410
553.441	39440	-101650
552.641	41370	-101130
551.841	42000	-100920
551.041	42210	-99850
550.241	40850	-99720
549.441	37610	-98100
548.641	36110	-100700
547.841	33540	-102390
547.041	31700	-108500
546.241	30840	-110360
545.441	27820	-114520
544.641	28340	-115740
543.841	26780	-117960
543.041	25520	-119420
542.241	25490	-120830
541.441	24390	-122520
540.641	22880	-123270
539.841	21940	-122900
539.041	22000	-123340
538.241	21750	-124320
537.441	20990	-124760
536.641	22060	-124160
535.841	21400	-125080
535.041	21900	-124320
534.241	25600	-123850
533.441	32020	-122110
532.641	46180	-116520
531.841	58140	-108210
531.041	54700	-101900
530.241	38580	-101290
529.441	26500	-109520
528.641	21580	-119430
527.841	19740	-125710
527.041	18230	-128510
526.241	18340	-128060
525.441	18340	-128840
524.641	18080	-129240
523.841	17320	-130620
523.041	18130	-130200
522.241	17050	-130250
521.441	16650	-130980
520.641	17330	-129430
519.841	17300	-130940
519.041	16490	-130090
518.241	16920	-130870
517.441	16280	-131290
516.641	16970	-130440
515.841	16190	-130770
515.041	16790	-130390
514.241	16940	-130950
513.441	17320	-131300
512.641	15760	-130370
511.841	16720	-131150
511.041	16580	-131210
510.241	17010	-130840
509.441	16840	-130940
508.641	16210	-130350
507.841	16310	-130110
507.041	16610	-130700
506.241	17000	-130720
505.441	15720	-130710
504.641	17110	-130910
503.841	17070	-130450
503.041	16660	-130880
502.241	16740	-130610
501.441	16630	-130960
500.641	16550	-130710
499.841	16950	-131180
499.041	16410	-130510
498.241	16880	-130950
497.441	16330	-130870
496.641	16300	-130270
495.841	17590	-130750
495.041	17070	-130510
494.241	17320	-129750
493.441	16760	-129810
492.641	17080	-130450
491.841	16390	-130460
491.041	17030	-130940
490.241	16940	-130520
489.441	17620	-130170
488.641	16760	-130370
487.841	17950	-129440
487.041	16780	-130340
486.241	16680	-129800
485.441	16960	-130350
484.641	16440	-129710
483.841	16000	-129890
483.041	16930	-129690
482.241	16190	-130110
481.441	17090	-130750
480.641	16480	-130350
479.841	17190	-130740
479.041	16560	-130760
478.241	17030	-130010
477.441	16790	-130570
476.641	17320	-129720
475.841	17090	-129610
475.041	17000	-130190
474.241	16240	-130690
473.441	16590	-130490
472.641	16840	-130480
471.841	17200	-130080
471.041	16670	-130150
470.241	16950	-130160
469.441	17450	-129940
468.641	17610	-131540
467.841	16820	-130180
467.041	17420	-130420
466.241	17000	-130200
465.441	17140	-130670
464.641	17200	-129750
463.841	17320	-130530
463.041	16970	-130530
462.241	16840	-130140
461.441	17000	-130800
460.641	16630	-130720
459.841	16690	-129870
459.041	17340	-130530
458.241	16590	-129250
457.441	16940	-129860
456.641	17610	-129930
455.841	17150	-130260
455.041	17180	-130180
454.241	17820	-129980
453.441	18370	-130340
452.641	17880	-130850
451.841	17910	-130100
451.041	17490	-130000
450.241	18050	-129830
449.441	16560	-130810
448.641	17430	-129140
447.841	17700	-130270
447.041	18310	-130320
446.241	17650	-130610
445.441	17990	-129820
444.641	17900	-129760
443.841	18220	-129740
443.041	17740	-129920
442.241	17940	-129420
441.441	17360	-129690
440.641	17640	-130230
439.841	17960	-130330
439.041	17430	-130010
438.241	17720	-128860
437.441	17210	-129520
436.641	17660	-129530
435.841	17190	-129390
435.041	18000	-128900
434.241	17780	-129250
433.441	17940	-129320
432.641	17660	-129650
431.841	17720	-129520
431.041	17930	-129900
430.241	17620	-128830
429.441	17810	-128960
428.641	17190	-130210
427.841	17650	-129090
427.041	18410	-129130
426.241	17540	-128750
425.441	17850	-129910
424.641	16980	-129890
423.841	18180	-129530
423.041	18470	-128890
422.241	17920	-129160
421.441	17450	-129410
420.641	17760	-128990
419.841	17360	-129070
419.041	17670	-129030
418.241	18360	-129160
417.441	18030	-129640
416.641	18490	-128300
415.841	18050	-129340
415.041	18910	-128630
414.241	17810	-129940
413.441	18680	-130090
412.641	17770	-128370
411.841	18110	-129520
411.041	17660	-129210
410.241	18430	-128020
409.441	18820	-128750
408.641	19520	-128950
407.841	18420	-129180
407.041	18610	-128290
406.241	18360	-129250
405.441	18770	-128650
404.641	18470	-128220
403.841	18290	-127920
403.041	18620	-128370
402.241	18460	-128120
401.441	18200	-129330
400.641	18300	-128230
399.841	18370	-128660
399.041	19110	-130080
398.241	18460	-129220
397.441	18410	-129230
396.641	17810	-129670
395.841	18290	-128670
395.041	17570	-128740
394.241	18290	-129700
393.441	17860	-129290
392.641	17650	-129380
391.841	17930	-128970
391.041	18790	-128590
390.241	17400	-128940
389.441	19140	-129190
388.641	18420	-128900
387.841	18670	-128260
387.041	18920	-128950
386.241	19110	-129180
385.441	18430	-128300
384.641	18430	-128330
383.841	18920	-128490
383.041	19180	-129410
382.241	17820	-128300
381.441	18060	-129220
380.641	18010	-129550
379.841	18880	-128590
379.041	18520	-128350
378.241	18450	-129110
377.441	18250	-128770
376.641	18270	-129830
375.841	18470	-129370
375.041	18360	-129370
374.241	18280	-128480
373.441	18290	-128690
372.641	18490	-128440
371.841	18810	-129100
371.041	18670	-128740
370.241	19010	-128860
369.441	18990	-128810
368.641	19680	-128550
367.841	19000	-128040
367.041	18660	-128520
366.241	19390	-129070
365.441	18950	-128960
364.641	18390	-127810
363.841	18490	-128880
363.041	18660	-128680
362.241	19380	-128120
361.441	18970	-128910
360.641	19330	-128810
359.841	19490	-128860
359.041	19720	-128020
358.241	18590	-129030
357.441	19370	-127910
356.641	19890	-129080
355.841	18940	-128390
355.041	19210	-128630
354.241	19590	-127720
353.441	18950	-128870
352.641	19500	-128460
351.841	18720	-128540
351.041	19510	-128750
350.241	19810	-128250
349.441	19750	-128260
348.641	19490	-127950
347.841	18680	-127300
347.041	19680	-128160
346.241	18810	-127940
345.441	20090	-127120
344.641	19460	-127950
343.841	19450	-128220
343.041	19360	-127510
342.241	18750	-127990
341.441	19620	-127900
340.641	19870	-128540
339.841	19500	-127340
339.041	20120	-128560
338.241	19920	-127600
337.441	19420	-127810
336.641	19990	-127080
335.841	20110	-127640
335.041	20050	-127590
334.241	19620	-128000
333.441	20160	-127430
332.641	20550	-126300
331.841	20770	-127290
331.041	20180	-127150
330.241	20000	-127530
329.441	20570	-127100
328.641	20260	-126860
327.841	19890	-127150
327.041	20030	-127110
326.241	19950	-127330
325.441	20260	-127310
324.641	20310	-127630
323.841	20650	-126570
323.041	21030	-126920
322.241	20060	-126470
321.441	21080	-126540
320.641	20520	-126680
319.841	21060	-126520
319.041	19740	-127040
318.241	21100	-127600
317.441	20690	-126280
316.641	21010	-126570
315.841	20430	-126360
315.041	21200	-126350
314.241	21110	-126860
313.441	21510	-126270
312.641	20700	-126560
311.841	21280	-126250
311.041	21270	-126980
310.241	21790	-126650
309.441	20640	-127110
308.641	21580	-126550
307.841	20950	-127410
307.041	20990	-126770
306.241	21050	-125990
305.441	21070	-127000
304.641	21380	-127060
303.841	21840	-126030
303.041	21810	-126330
302.241	21220	-126410
301.441	21950	-126460
300.641	22000	-126000
299.841	21270	-126160
299.041	21330	-125990
298.241	21280	-126230
297.441	22460	-126580
296.641	21310	-125740
295.841	21690	-126660
295.041	21020	-126020
294.241	21410	-125970
293.441	20960	-125380
292.641	22950	-125900
291.841	21200	-126230
291.041	22350	-125400
290.241	21640	-124710
289.441	22960	-123930
288.641	22530	-124400
287.841	24180	-123720
287.041	23860	-123120
286.241	26610	-122650
285.441	30410	-117850
284.641	31860	-114130
283.841	29930	-115840
283.041	24880	-120960
282.241	21650	-125300
281.441	20440	-126210
280.641	19790	-127140
279.841	20010	-126690
279.041	20080	-126930
278.241	20340	-126790
277.441	20110	-127020
276.641	20130	-127080
275.841	20390	-127320
275.041	19590	-127780
274.241	20810	-127330
273.441	20530	-127620
272.641	21290	-126610
271.841	22480	-127660
271.041	24480	-126320
270.241	27270	-126550
269.441	28180	-126830
268.641	28280	-127140
267.841	24680	-127490
267.041	22340	-127470
266.241	21170	-126890
265.441	20300	-127790
264.641	19410	-126970
263.841	19230	-127300
263.041	18920	-126910
262.241	18790	-127900
261.441	19330	-127240
260.641	18950	-126950
259.841	18290	-127470
259.041	18810	-127110
258.241	18960	-127210
257.441	18360	-126890
256.641	18770	-126380
255.841	18600	-126580
255.041	18730	-127140
254.241	17780	-126970
253.441	18050	-127290
252.641	18620	-126610
251.841	18780	-126590
251.041	18370	-125770
250.241	17930	-126930
249.441	19200	-127450
248.641	18090	-126190
247.841	18740	-127580
247.041	18010	-126360
246.241	19590	-126690
245.441	17700	-126670
244.641	18290	-126590
243.841	19250	-126320
243.041	19340	-127120
242.241	19240	-125510
241.441	18450	-127710
240.641	18500	-127030
239.841	18800	-127460
239.041	18830	-126890
238.241	19580	-127000
237.441	18640	-126350
236.641	19770	-126820
235.841	18220	-125460
235.041	18490	-126450
234.241	18590	-125790
233.441	19050	-126690
232.641	18650	-126010
231.841	19300	-125710
231.041	19450	-125710
230.241	18270	-125520
229.441	18850	-126030
228.641	18590	-126260
227.841	19000	-125940
227.041	19280	-125850
226.241	19110	-125510
225.441	19430	-125580
224.641	19390	-125360
223.841	19730	-125780
223.041	19710	-126600
222.241	19280	-125810
221.441	19800	-126780
220.641	19520	-126400
219.841	19610	-125690
219.041	20100	-126470
218.241	19390	-126440
217.441	19900	-125960
216.641	19950	-126250
215.841	20620	-126090
215.041	19760	-125600
214.241	18340	-125810
213.441	19180	-126270
212.641	17290	-126010
211.841	17770	-126050
211.041	17810	-125280
210.241	17050	-125070
209.441	17010	-125770
208.641	16710	-125980
207.841	17420	-124950
207.041	17360	-125280
206.241	17690	-125070
205.441	16380	-125880
204.641	17580	-124360
203.841	17800	-125130
203.041	17780	-125550
202.241	19030	-124880
201.441	21490	-125550
200.641	27480	-123990
199.841	32250	-125570
199.041	39230	-125180
198.241	36630	-124740
197.441	29680	-125190
196.641	21500	-125900
195.841	17690	-124990
195.041	16780	-124290
194.241	15290	-124990
193.441	15630	-125060
192.641	16080	-125050
191.841	15570	-126420
191.041	15330	-124240
190.241	14710	-125010
189.441	15050	-125350
188.641	15370	-125040
187.841	15010	-124830
187.041	14960	-124360
186.241	14700	-124080
185.441	14790	-124580
184.641	15180	-125810
183.841	15410	-123390
183.041	14640	-123740
182.241	15400	-123950
181.441	15440	-123870
180.641	14700	-124680
179.841	14870	-123650
179.041	15710	-124720
178.241	14910	-123850
177.441	15310	-124620
176.641	15130	-124270
175.841	15030	-123150
175.041	15250	-122920
174.241	14990	-124460
173.441	15800	-123090
172.641	14900	-124290
171.841	15060	-122990
171.041	15570	-123260
170.241	15360	-123480
169.441	15300	-123370
168.641	15870	-123700
167.841	15190	-123180
167.041	16070	-123730
166.241	16470	-123740
165.441	15340	-122930
164.641	15400	-124260
163.841	15520	-123030
163.041	16310	-123170
162.241	15920	-122270
161.441	15710	-123670
160.641	15710	-123040
159.841	15590	-122780
159.041	15460	-123060
158.241	16080	-123510
157.441	15640	-122670
156.641	15590	-123060
155.841	15710	-122420
155.041	15740	-122430
154.241	16080	-122330
153.441	16280	-122550
152.641	15620	-121370
151.841	15930	-122100
151.041	16140	-121550
150.241	16200	-122860
149.441	15960	-121100
148.641	16100	-121680
147.841	15790	-120880
147.041	16900	-122000
146.241	16670	-121840
145.441	15740	-122080
144.641	16470	-120850
143.841	16790	-121380
143.041	16030	-120500
142.241	16100	-121530
141.441	16420	-120300
140.641	16430	-121730
139.841	16230	-120760
139.041	15670	-121180
138.241	15710	-120820
137.441	15870	-121640
136.641	15620	-121220
135.841	15780	-121850
135.041	16310	-120780
134.241	16220	-121640
133.441	16580	-121120
132.641	16220	-119880
131.841	17360	-121570
131.041	18360	-121440
130.241	17130	-121320
129.441	17510	-122380
128.641	17310	-120460
127.841	17690	-121180
127.041	18990	-119890
126.241	19440	-119820
125.441	20270	-118610
124.641	20920	-117170
123.841	20430	-114660
123.041	19900	-111850
122.241	18750	-109330
121.441	17470	-110950
120.641	15890	-115010
119.841	15660	-118350
119.041	14380	-121540
118.241	15270	-122660
117.441	14370	-123610
116.641	14420	-123590
115.841	14910	-124940
115.041	14500	-126420
114.241	13910	-125470
113.441	14220	-125360
112.641	14330	-125500
111.841	13780	-124810
111.041	14270	-125500
110.241	14560	-125620
109.441	13970	-125370
108.641	14580	-125240
107.841	14010	-125770
107.041	13640	-125070
106.241	14310	-125690
105.441	15140	-124020
104.641	14580	-125460
103.841	14860	-125290
103.041	14750	-125450
102.241	14150	-125410
101.441	14880	-124730
100.641	14820	-124080
99.8408	14440	-124470
99.0408	13990	-124840
98.2408	14010	-124770
97.4408	14350	-124350
96.6408	14060	-123830
95.8408	14330	-124440
95.0408	13610	-124610
94.2408	14990	-124930
93.4408	14670	-124040
92.6408	15390	-125500
91.8408	14480	-125230
91.0408	14380	-125540
90.2408	12580	-125670
89.4408	12780	-126670
88.6408	12140	-126410
87.8408	13060	-126640
87.0408	12710	-126670
86.2408	13850	-126790
85.4408	14570	-126830
84.6408	14770	-126690
83.8408	14000	-127980
83.0408	14270	-127150
82.2408	14750	-126140
81.4408	17310	-126610
80.6408	19250	-124220
79.8408	21800	-122380
79.0408	24150	-117890
78.2408	27170	-113050
77.4408	27240	-107050
76.6408	25600	-102570
75.8408	22020	-100580
75.0408	18830	-99230
74.2408	14080	-104920
73.4408	11970	-114590
72.6408	9580	-123930
71.8408	7930	-130950
71.0408	7460	-134400
70.2408	6400	-137620
69.4408	6010	-138830
68.6408	5980	-139290
67.8408	5110	-141080
67.0408	5510	-140930
66.2408	5260	-141510
65.4408	4720	-142020
64.6408	4660	-142350
63.8408	5030	-142830
63.0408	4680	-142490
62.2408	5020	-143210
61.4408	4580	-143200
60.6408	4420	-143280
59.8408	4330	-143020
59.0408	4980	-143520
58.2408	4510	-143710
57.4408	4720	-143050
56.6408	4210	-143440
55.8408	4440	-143650
55.0408	4170	-143920
54.2408	4900	-143500
53.4408	4520	-143650
52.6408	4400	-143280
51.8408	4770	-143720
51.0408	4430	-143410
50.2408	4830	-143150
49.4408	4920	-143270
48.6408	4680	-143880
47.8408	4590	-143620
47.0408	4170	-144210
46.2408	4650	-143330
45.4408	4510	-143280
44.6408	4330	-143560
43.8408	4450	-143800
43.0408	4160	-143600
42.2408	4470	-144160
41.4408	4700	-143900
40.6408	4300	-143680
39.8408	4370	-143710
39.0408	4320	-143760
38.2408	4340	-143280
37.4408	4500	-143310
36.6408	4780	-143720
35.8408	4050	-143100
35.0408	4540	-143920
34.2408	4540	-143510
33.4408	4490	-143560
32.6408	4910	-143770
31.8408	4670	-143370
31.0408	4750	-143520
30.2408	4920	-143570
29.4408	4980	-143790
28.6408	5000	-143350
27.8408	4980	-143320
27.0408	4710	-143210
26.2408	5200	-143030
25.4408	5470	-142990
24.6408	5850	-143280
23.8408	6020	-142410
23.0408	5800	-142570
22.2408	4910	-142790
21.4408	4650	-142980
20.6408	4670	-142920
19.8408	4400	-143070
19.0408	3930	-143570
18.2408	4140	-143380
17.4408	3680	-143530
16.6408	4170	-143290
15.8408	4100	-143790
15.0408	3900	-143920
14.2408	4200	-143790
13.4408	4900	-144160
12.6408	4880	-143680
11.8408	4880	-144190
11.0408	4860	-144250
10.2408	4650	-144650
9.4408	4740	-144770
8.6408	5070	-144000
7.8408	5890	-143790
7.0408	7580	-143650
6.2408	8670	-142270
5.4408	10540	-140250
4.6408	10180	-136820
3.8408	9430	-132190
3.0408	7730	-128080
2.2408	6140	-130580
