# Supplementary material for: Electrochemical synthesis of propylene from carbon dioxide on copper nanocrystals
Source: Nat Chem. 2023 Apr 6;15(5):705–13. doi: 10.1038/s41557-023-01163-8 (PMC10159857; doi:10.1038/s41557-023-01163-8)
Supplement: Source Data Extended Data Fig. 3 — GC and 1H NMR source data [file 41557_2023_1163_MOESM8_ESM.xlsx]

## Sheet: ED_Fig. 3a
0	16155
0.00167	16157
0.00333	16153
0.005	16160
0.00667	16156
0.00833	16155
0.01	16159
0.01167	16159
0.01333	16160
0.015	16158
0.01667	16159
0.01833	16158
0.02	16157
0.02167	16157
0.02333	16157
0.025	16160
0.02667	16160
0.02833	16160
0.03	16161
0.03167	16160
0.03333	16159
0.035	16159
0.03667	16158
0.03833	16162
0.04	16161
0.04167	16166
0.04333	16163
0.045	16165
0.04667	16163
0.04833	16164
0.05	16162
0.05167	16161
0.05333	16163
0.055	16164
0.05667	16161
0.05833	16159
0.06	16159
0.06167	16161
0.06333	16158
0.065	16162
0.06667	16163
0.06833	16163
0.07	16161
0.07167	16161
0.07333	16161
0.075	16160
0.07667	16164
0.07833	16162
0.08	16163
0.08167	16164
0.08333	16164
0.085	16163
0.08667	16163
0.08833	16163
0.09	16163
0.09167	16164
0.09333	16162
0.095	16164
0.09667	16165
0.09833	16167
0.1	16162
0.10167	16161
0.10333	16165
0.105	16161
0.10667	16166
0.10833	16163
0.11	16162
0.11167	16162
0.11333	16162
0.115	16163
0.11667	16163
0.11833	16164
0.12	16159
0.12167	16157
0.12333	16157
0.125	16161
0.12667	16163
0.12833	16164
0.13	16163
0.13167	16167
0.13333	16162
0.135	16162
0.13667	16162
0.13833	16161
0.14	16165
0.14167	16162
0.14333	16164
0.145	16169
0.14667	16171
0.14833	16170
0.15	16168
0.15167	16168
0.15333	16166
0.155	16164
0.15667	16167
0.15833	16166
0.16	16170
0.16167	16167
0.16333	16169
0.165	16166
0.16667	16165
0.16833	16165
0.17	16166
0.17167	16163
0.17333	16164
0.175	16161
0.17667	16163
0.17833	16164
0.18	16165
0.18167	16167
0.18333	16167
0.185	16168
0.18667	16171
0.18833	16171
0.19	16171
0.19167	16171
0.19333	16171
0.195	16172
0.19667	16175
0.19833	16178
0.2	16175
0.20167	16180
0.20333	16178
0.205	16183
0.20667	16179
0.20833	16180
0.21	16177
0.21167	16176
0.21333	16175
0.215	16175
0.21667	16177
0.21833	16174
0.22	16174
0.22167	16175
0.22333	16174
0.225	16172
0.22667	16172
0.22833	16174
0.23	16175
0.23167	16177
0.23333	16176
0.235	16178
0.23667	16178
0.23833	16181
0.24	16177
0.24167	16176
0.24333	16174
0.245	16174
0.24667	16175
0.24833	16176
0.25	16176
0.25167	16177
0.25333	16179
0.255	16182
0.25667	16183
0.25833	16183
0.26	16182
0.26167	16181
0.26333	16181
0.265	16181
0.26667	16180
0.26833	16180
0.27	16178
0.27167	16180
0.27333	16181
0.275	16180
0.27667	16183
0.27833	16185
0.28	16187
0.28167	16184
0.28333	16187
0.285	16185
0.28667	16184
0.28833	16185
0.29	16183
0.29167	16184
0.29333	16184
0.295	16186
0.29667	16186
0.29833	16187
0.3	16188
0.30167	16189
0.30333	16189
0.305	16190
0.30667	16191
0.30833	16190
0.31	16190
0.31167	16190
0.31333	16191
0.315	16191
0.31667	16192
0.31833	16194
0.32	16199
0.32167	16198
0.32333	16204
0.325	16202
0.32667	16201
0.32833	16199
0.33	16198
0.33167	16200
0.33333	16200
0.335	16202
0.33667	16202
0.33833	16201
0.34	16201
0.34167	16199
0.34333	16200
0.345	16200
0.34667	16201
0.34833	16201
0.35	16201
0.35167	16201
0.35333	16203
0.355	16202
0.35667	16203
0.35833	16204
0.36	16204
0.36167	16204
0.36333	16204
0.365	16205
0.36667	16206
0.36833	16208
0.37	16206
0.37167	16207
0.37333	16209
0.375	16210
0.37667	16214
0.37833	16214
0.38	16211
0.38167	16211
0.38333	16214
0.385	16216
0.38667	16219
0.38833	16218
0.39	16219
0.39167	16219
0.39333	16222
0.395	16222
0.39667	16219
0.39833	16218
0.4	16215
0.40167	16221
0.40333	16219
0.405	16219
0.40667	16219
0.40833	16222
0.41	16222
0.41167	16222
0.41333	16220
0.415	16218
0.41667	16217
0.41833	16219
0.42	16223
0.42167	16216
0.42333	16216
0.425	16222
0.42667	16219
0.42833	16220
0.43	16218
0.43167	16218
0.43333	16215
0.435	16217
0.43667	16216
0.43833	16218
0.44	16220
0.44167	16219
0.44333	16219
0.445	16218
0.44667	16218
0.44833	16218
0.45	16215
0.45167	16216
0.45333	16216
0.455	16215
0.45667	16221
0.45833	16218
0.46	16226
0.46167	16221
0.46333	16222
0.465	16221
0.46667	16220
0.46833	16221
0.47	16221
0.47167	16224
0.47333	16222
0.475	16226
0.47667	16224
0.47833	16226
0.48	16224
0.48167	16225
0.48333	16224
0.485	16222
0.48667	16227
0.48833	16224
0.49	16226
0.49167	16225
0.49333	16224
0.495	16225
0.49667	16225
0.49833	16227
0.5	16231
0.50167	16231
0.50333	16231
0.505	16230
0.50667	16230
0.50833	16229
0.51	16228
0.51167	16228
0.51333	16230
0.515	16233
0.51667	16234
0.51833	16234
0.52	16235
0.52167	16233
0.52333	16232
0.525	16234
0.52667	16233
0.52833	16236
0.53	16236
0.53167	16236
0.53333	16235
0.535	16236
0.53667	16238
0.53833	16235
0.54	16237
0.54167	16236
0.54333	16237
0.545	16238
0.54667	16239
0.54833	16241
0.55	16238
0.55167	16239
0.55333	16240
0.555	16239
0.55667	16238
0.55833	16238
0.56	16238
0.56167	16239
0.56333	16240
0.565	16240
0.56667	16245
0.56833	16246
0.57	16251
0.57167	16248
0.57333	16249
0.575	16250
0.57667	16251
0.57833	16254
0.58	16255
0.58167	16259
0.58333	16269
0.585	16283
0.58667	16309
0.58833	16348
0.59	16415
0.59167	16524
0.59333	16701
0.595	16972
0.59667	17384
0.59833	17993
0.6	18872
0.60167	20130
0.60333	21867
0.605	24296
0.60667	27627
0.60833	31876
0.61	37237
0.61167	44293
0.61333	53154
0.615	64104
0.61667	77326
0.61833	92840
0.62	110264
0.62167	128805
0.62333	147704
0.625	166434
0.62667	184507
0.62833	201320
0.63	216779
0.63167	230507
0.63333	241502
0.635	249006
0.63667	252344
0.63833	251166
0.64	245656
0.64167	236040
0.64333	223179
0.645	208107
0.64667	191685
0.64833	174984
0.65	158418
0.65167	142229
0.65333	126606
0.655	111768
0.65667	98008
0.65833	85528
0.66	74418
0.66167	64690
0.66333	56254
0.665	49154
0.66667	43205
0.66833	38302
0.67	34299
0.67167	31188
0.67333	28712
0.675	26554
0.67667	24869
0.67833	23557
0.68	22527
0.68167	21730
0.68333	21098
0.685	20602
0.68667	20199
0.68833	19868
0.69	19598
0.69167	19369
0.69333	19180
0.695	19014
0.69667	18867
0.69833	18738
0.7	18627
0.70167	18521
0.70333	18429
0.705	18336
0.70667	18256
0.70833	18183
0.71	18109
0.71167	18048
0.71333	17986
0.715	17936
0.71667	17878
0.71833	17830
0.72	17785
0.72167	17741
0.72333	17699
0.725	17662
0.72667	17627
0.72833	17593
0.73	17564
0.73167	17535
0.73333	17507
0.735	17480
0.73667	17454
0.73833	17432
0.74	17410
0.74167	17388
0.74333	17368
0.745	17350
0.74667	17330
0.74833	17315
0.75	17298
0.75167	17284
0.75333	17270
0.755	17255
0.75667	17240
0.75833	17226
0.76	17217
0.76167	17204
0.76333	17194
0.765	17179
0.76667	17169
0.76833	17158
0.77	17146
0.77167	17136
0.77333	17126
0.775	17118
0.77667	17109
0.77833	17102
0.78	17094
0.78167	17087
0.78333	17081
0.785	17069
0.78667	17060
0.78833	17050
0.79	17043
0.79167	17035
0.79333	17034
0.795	17027
0.79667	17022
0.79833	17016
0.8	17014
0.80167	17005
0.80333	16999
0.805	16992
0.80667	16984
0.80833	16977
0.81	16969
0.81167	16963
0.81333	16958
0.815	16952
0.81667	16946
0.81833	16939
0.82	16932
0.82167	16924
0.82333	16917
0.825	16916
0.82667	16906
0.82833	16897
0.83	16890
0.83167	16885
0.83333	16879
0.835	16872
0.83667	16870
0.83833	16865
0.84	16859
0.84167	16856
0.84333	16848
0.845	16847
0.84667	16842
0.84833	16839
0.85	16835
0.85167	16829
0.85333	16825
0.855	16819
0.85667	16816
0.85833	16814
0.86	16809
0.86167	16807
0.86333	16803
0.865	16799
0.86667	16795
0.86833	16795
0.87	16790
0.87167	16791
0.87333	16785
0.875	16785
0.87667	16781
0.87833	16777
0.88	16780
0.88167	16771
0.88333	16767
0.885	16763
0.88667	16766
0.88833	16761
0.89	16762
0.89167	16756
0.89333	16755
0.895	16750
0.89667	16747
0.89833	16748
0.9	16744
0.90167	16741
0.90333	16736
0.905	16736
0.90667	16731
0.90833	16730
0.91	16726
0.91167	16728
0.91333	16718
0.915	16718
0.91667	16708
0.91833	16709
0.92	16705
0.92167	16702
0.92333	16698
0.925	16697
0.92667	16694
0.92833	16693
0.93	16692
0.93167	16691
0.93333	16689
0.935	16685
0.93667	16683
0.93833	16683
0.94	16683
0.94167	16680
0.94333	16678
0.945	16672
0.94667	16671
0.94833	16673
0.95	16668
0.95167	16667
0.95333	16662
0.955	16660
0.95667	16661
0.95833	16660
0.96	16658
0.96167	16655
0.96333	16652
0.965	16650
0.96667	16648
0.96833	16647
0.97	16647
0.97167	16646
0.97333	16641
0.975	16640
0.97667	16642
0.97833	16637
0.98	16635
0.98167	16635
0.98333	16633
0.985	16630
0.98667	16627
0.98833	16627
0.99	16625
0.99167	16622
0.99333	16620
0.995	16619
0.99667	16618
0.99833	16616
1	16615
1.00167	16613
1.00333	16612
1.005	16611
1.00667	16608
1.00833	16608
1.01	16607
1.01167	16606
1.01333	16603
1.015	16603
1.01667	16599
1.01833	16596
1.02	16597
1.02167	16593
1.02333	16596
1.025	16594
1.02667	16595
1.02833	16593
1.03	16592
1.03167	16589
1.03333	16592
1.035	16590
1.03667	16593
1.03833	16591
1.04	16588
1.04167	16588
1.04333	16586
1.045	16590
1.04667	16585
1.04833	16588
1.05	16583
1.05167	16582
1.05333	16579
1.055	16576
1.05667	16574
1.05833	16574
1.06	16573
1.06167	16572
1.06333	16570
1.065	16568
1.06667	16566
1.06833	16566
1.07	16564
1.07167	16564
1.07333	16564
1.075	16566
1.07667	16566
1.07833	16564
1.08	16565
1.08167	16563
1.08333	16570
1.085	16558
1.08667	16555
1.08833	16554
1.09	16552
1.09167	16552
1.09333	16552
1.095	16552
1.09667	16553
1.09833	16552
1.1	16553
1.10167	16553
1.10333	16556
1.105	16560
1.10667	16570
1.10833	16584
1.11	16603
1.11167	16629
1.11333	16664
1.115	16712
1.11667	16778
1.11833	16866
1.12	16978
1.12167	17122
1.12333	17305
1.125	17534
1.12667	17813
1.12833	18146
1.13	18540
1.13167	18996
1.13333	19519
1.135	20102
1.13667	20750
1.13833	21448
1.14	22193
1.14167	22969
1.14333	23763
1.145	24552
1.14667	25314
1.14833	26039
1.15	26702
1.15167	27273
1.15333	27742
1.155	28089
1.15667	28310
1.15833	28398
1.16	28353
1.16167	28179
1.16333	27885
1.165	27483
1.16667	27006
1.16833	26456
1.17	25881
1.17167	25286
1.17333	24721
1.175	24210
1.17667	23798
1.17833	23514
1.18	23405
1.18167	23519
1.18333	23914
1.185	24651
1.18667	25803
1.18833	27439
1.19	29631
1.19167	32154
1.19333	35368
1.195	39381
1.19667	44162
1.19833	49797
1.2	56302
1.20167	63432
1.20333	71115
1.205	79262
1.20667	87659
1.20833	96130
1.21	104510
1.21167	112622
1.21333	120302
1.215	127419
1.21667	133902
1.21833	139621
1.22	144504
1.22167	148398
1.22333	151275
1.225	153026
1.22667	153634
1.22833	153086
1.23	151419
1.23167	148600
1.23333	144850
1.235	140091
1.23667	134590
1.23833	128427
1.24	121733
1.24167	114603
1.24333	107157
1.245	99557
1.24667	92050
1.24833	84597
1.25	77384
1.25167	70456
1.25333	63912
1.255	57816
1.25667	52216
1.25833	47138
1.26	42613
1.26167	38616
1.26333	35122
1.265	32104
1.26667	29808
1.26833	27521
1.27	25621
1.27167	24069
1.27333	22802
1.275	21763
1.27667	20933
1.27833	20266
1.28	19726
1.28167	19303
1.28333	18957
1.285	18681
1.28667	18454
1.28833	18270
1.29	18130
1.29167	18008
1.29333	17905
1.295	17817
1.29667	17744
1.29833	17679
1.3	17625
1.30167	17574
1.30333	17527
1.305	17482
1.30667	17444
1.30833	17408
1.31	17376
1.31167	17344
1.31333	17326
1.315	17294
1.31667	17272
1.31833	17242
1.32	17212
1.32167	17189
1.32333	17169
1.325	17146
1.32667	17126
1.32833	17109
1.33	17087
1.33167	17070
1.33333	17052
1.335	17034
1.33667	17017
1.33833	17002
1.34	16988
1.34167	16973
1.34333	16961
1.345	16947
1.34667	16938
1.34833	16925
1.35	16915
1.35167	16901
1.35333	16888
1.355	16880
1.35667	16872
1.35833	16862
1.36	16851
1.36167	16842
1.36333	16834
1.365	16826
1.36667	16821
1.36833	16816
1.37	16807
1.37167	16802
1.37333	16792
1.375	16786
1.37667	16780
1.37833	16774
1.38	16769
1.38167	16761
1.38333	16756
1.385	16751
1.38667	16746
1.38833	16740
1.39	16737
1.39167	16731
1.39333	16726
1.395	16721
1.39667	16715
1.39833	16709
1.4	16703
1.40167	16698
1.40333	16693
1.405	16687
1.40667	16683
1.40833	16678
1.41	16673
1.41167	16669
1.41333	16667
1.415	16662
1.41667	16657
1.41833	16651
1.42	16643
1.42167	16638
1.42333	16632
1.425	16627
1.42667	16623
1.42833	16618
1.43	16612
1.43167	16607
1.43333	16603
1.435	16602
1.43667	16598
1.43833	16593
1.44	16594
1.44167	16588
1.44333	16592
1.445	16584
1.44667	16582
1.44833	16573
1.45	16782
1.45167	18257
1.45333	22389
1.455	29605
1.45667	39019
1.45833	50670
1.46	64251
1.46167	78962
1.46333	94104
1.465	109454
1.46667	124770
1.46833	139762
1.47	154622
1.47167	169845
1.47333	185893
1.475	202898
1.47667	220478
1.47833	238005
1.48	254763
1.48167	270142
1.48333	283813
1.485	295592
1.48667	305310
1.48833	312904
1.49	318360
1.49167	321746
1.49333	323045
1.495	322290
1.49667	319451
1.49833	314712
1.5	308219
1.50167	300174
1.50333	290728
1.505	279957
1.50667	268203
1.50833	255534
1.51	242418
1.51167	228379
1.51333	214363
1.515	200466
1.51667	187074
1.51833	174539
1.52	162875
1.52167	152162
1.52333	142306
1.525	133090
1.52667	124414
1.52833	116130
1.53	108280
1.53167	100827
1.53333	93819
1.535	87285
1.53667	81208
1.53833	75557
1.54	70363
1.54167	65598
1.54333	61218
1.545	57221
1.54667	53595
1.54833	50293
1.55	47317
1.55167	44632
1.55333	42206
1.555	40030
1.55667	38078
1.55833	36322
1.56	34760
1.56167	33339
1.56333	32066
1.565	31082
1.56667	30177
1.56833	29213
1.57	28339
1.57167	27542
1.57333	26826
1.575	26186
1.57667	25604
1.57833	25077
1.58	24599
1.58167	24164
1.58333	23765
1.585	23407
1.58667	23075
1.58833	22776
1.59	22497
1.59167	22240
1.59333	22006
1.595	21782
1.59667	21578
1.59833	21392
1.6	21215
1.60167	21051
1.60333	20895
1.605	20755
1.60667	20621
1.60833	20497
1.61	20380
1.61167	20266
1.61333	20163
1.615	20066
1.61667	19974
1.61833	19889
1.62	19803
1.62167	19725
1.62333	19647
1.625	19574
1.62667	19498
1.62833	19430
1.63	19367
1.63167	19312
1.63333	19249
1.635	19189
1.63667	19135
1.63833	19085
1.64	19031
1.64167	18984
1.64333	18932
1.645	18887
1.64667	18840
1.64833	18798
1.65	18756
1.65167	18716
1.65333	18675
1.655	18636
1.65667	18600
1.65833	18564
1.66	18530
1.66167	18494
1.66333	18459
1.665	18426
1.66667	18403
1.66833	18370
1.67	18338
1.67167	18308
1.67333	18280
1.675	18254
1.67667	18229
1.67833	18203
1.68	18174
1.68167	18151
1.68333	18130
1.685	18110
1.68667	18085
1.68833	18061
1.69	18034
1.69167	18010
1.69333	17990
1.695	17969
1.69667	17955
1.69833	17934
1.7	17917
1.70167	17897
1.70333	17880
1.705	17860
1.70667	17844
1.70833	17824
1.71	17811
1.71167	17796
1.71333	17778
1.715	17764
1.71667	17749
1.71833	17735
1.72	17723
1.72167	17707
1.72333	17695
1.725	17682
1.72667	17669
1.72833	17658
1.73	17643
1.73167	17630
1.73333	17621
1.735	17610
1.73667	17601
1.73833	17588
1.74	17576
1.74167	17565
1.74333	17556
1.745	17549
1.74667	17540
1.74833	17533
1.75	17519
1.75167	17506
1.75333	17495
1.755	17485
1.75667	17477
1.75833	17469
1.76	17464
1.76167	17456
1.76333	17448
1.765	17439
1.76667	17431
1.76833	17423
1.77	17414
1.77167	17406
1.77333	17399
1.775	17394
1.77667	17388
1.77833	17383
1.78	17379
1.78167	17374
1.78333	17367
1.785	17361
1.78667	17360
1.78833	17348
1.79	17341
1.79167	17335
1.79333	17331
1.795	17325
1.79667	17318
1.79833	17316
1.8	17312
1.80167	17304
1.80333	17299
1.805	17294
1.80667	17292
1.80833	17288
1.81	17281
1.81167	17276
1.81333	17272
1.815	17269
1.81667	17267
1.81833	17262
1.82	17258
1.82167	17254
1.82333	17252
1.825	17246
1.82667	17243
1.82833	17238
1.83	17234
1.83167	17238
1.83333	17231
1.835	17236
1.83667	17227
1.83833	17232
1.84	17224
1.84167	17226
1.84333	17212
1.845	17208
1.84667	17208
1.84833	17204
1.85	17209
1.85167	17204
1.85333	17200
1.855	17195
1.85667	17192
1.85833	17191
1.86	17188
1.86167	17188
1.86333	17184
1.865	17182
1.86667	17181
1.86833	17179
1.87	17179
1.87167	17176
1.87333	17175
1.875	17172
1.87667	17170
1.87833	17169
1.88	17166
1.88167	17166
1.88333	17167
1.885	17163
1.88667	17160
1.88833	17161
1.89	17160
1.89167	17159
1.89333	17157
1.895	17155
1.89667	17154
1.89833	17154
1.9	17153
1.90167	17159
1.90333	17155
1.905	17156
1.90667	17152
1.90833	17150
1.91	17149
1.91167	17148
1.91333	17145
1.915	17145
1.91667	17145
1.91833	17143
1.92	17143
1.92167	17142
1.92333	17142
1.925	17140
1.92667	17142
1.92833	17141
1.93	17142
1.93167	17143
1.93333	17141
1.935	17140
1.93667	17137
1.93833	17141
1.94	17140
1.94167	17147
1.94333	17142
1.945	17139
1.94667	17141
1.94833	17140
1.95	17139
1.95167	17137
1.95333	17135
1.955	17136
1.95667	17138
1.95833	17139
1.96	17141
1.96167	17145
1.96333	17141
1.965	17141
1.96667	17142
1.96833	17143
1.97	17145
1.97167	17140
1.97333	17143
1.975	17139
1.97667	17140
1.97833	17141
1.98	17142
1.98167	17146
1.98333	17143
1.985	17150
1.98667	17146
1.98833	17148
1.99	17145
1.99167	17145
1.99333	17148
1.995	17146
1.99667	17147
1.99833	17150
2	17149
2.00167	17151
2.00333	17152
2.005	17150
2.00667	17153
2.00833	17152
2.01	17154
2.01167	17152
2.01333	17155
2.015	17153
2.01667	17152
2.01833	17153
2.02	17153
2.02167	17162
2.02333	17159
2.025	17163
2.02667	17160
2.02833	17162
2.03	17160
2.03167	17160
2.03333	17161
2.035	17167
2.03667	17171
2.03833	17166
2.04	17175
2.04167	17170
2.04333	17168
2.045	17171
2.04667	17170
2.04833	17170
2.05	17172
2.05167	17172
2.05333	17177
2.055	17178
2.05667	17188
2.05833	17184
2.06	17183
2.06167	17183
2.06333	17182
2.065	17188
2.06667	17185
2.06833	17192
2.07	17192
2.07167	17194
2.07333	17194
2.075	17195
2.07667	17195
2.07833	17194
2.08	17203
2.08167	17193
2.08333	17198
2.085	17194
2.08667	17194
2.08833	17199
2.09	17200
2.09167	17202
2.09333	17199
2.095	17200
2.09667	17203
2.09833	17204
2.1	17205
2.10167	17206
2.10333	17205
2.105	17207
2.10667	17208
2.10833	17209
2.11	17209
2.11167	17211
2.11333	17210
2.115	17213
2.11667	17213
2.11833	17220
2.12	17220
2.12167	17225
2.12333	17222
2.125	17233
2.12667	17227
2.12833	17229
2.13	17229
2.13167	17235
2.13333	17235
2.135	17235
2.13667	17238
2.13833	17236
2.14	17239
2.14167	17238
2.14333	17239
2.145	17240
2.14667	17242
2.14833	17242
2.15	17245
2.15167	17247
2.15333	17253
2.155	17252
2.15667	17256
2.15833	17257
2.16	17259
2.16167	17258
2.16333	17257
2.165	17257
2.16667	17259
2.16833	17267
2.17	17266
2.17167	17269
2.17333	17267
2.175	17274
2.17667	17271
2.17833	17281
2.18	17275
2.18167	17276
2.18333	17286
2.185	17291
2.18667	17290
2.18833	17288
2.19	17291
2.19167	17291
2.19333	17292
2.195	17292
2.19667	17294
2.19833	17292
2.2	17295
2.20167	17295
2.20333	17294
2.205	17297
2.20667	17304
2.20833	17307
2.21	17308
2.21167	17308
2.21333	17307
2.215	17305
2.21667	17310
2.21833	17310
2.22	17307
2.22167	17309
2.22333	17309
2.225	17313
2.22667	17312
2.22833	17314
2.23	17315
2.23167	17315
2.23333	17319
2.235	17321
2.23667	17320
2.23833	17323
2.24	17323
2.24167	17328
2.24333	17327
2.245	17329
2.24667	17332
2.24833	17332
2.25	17335
2.25167	17333
2.25333	17336
2.255	17335
2.25667	17338
2.25833	17338
2.26	17340
2.26167	17340
2.26333	17341
2.265	17344
2.26667	17345
2.26833	17346
2.27	17348
2.27167	17355
2.27333	17355
2.275	17354
2.27667	17360
2.27833	17367
2.28	17370
2.28167	17370
2.28333	17369
2.285	17369
2.28667	17373
2.28833	17373
2.29	17373
2.29167	17381
2.29333	17381
2.295	17380
2.29667	17379
2.29833	17379
2.3	17383
2.30167	17385
2.30333	17385
2.305	17386
2.30667	17388
2.30833	17387
2.31	17391
2.31167	17390
2.31333	17389
2.315	17393
2.31667	17394
2.31833	17396
2.32	17398
2.32167	17399
2.32333	17403
2.325	17405
2.32667	17406
2.32833	17408
2.33	17409
2.33167	17410
2.33333	17411
2.335	17410
2.33667	17415
2.33833	17414
2.34	17420
2.34167	17418
2.34333	17422
2.345	17424
2.34667	17425
2.34833	17427
2.35	17430
2.35167	17428
2.35333	17429
2.355	17428
2.35667	17434
2.35833	17434
2.36	17435
2.36167	17434
2.36333	17437
2.365	17441
2.36667	17444
2.36833	17444
2.37	17445
2.37167	17444
2.37333	17443
2.375	17446
2.37667	17448
2.37833	17450
2.38	17451
2.38167	17457
2.38333	17458
2.385	17460
2.38667	17463
2.38833	17463
2.39	17468
2.39167	17464
2.39333	17479
2.395	17472
2.39667	17476
2.39833	17470
2.4	17472
2.40167	17471
2.40333	17474
2.405	17474
2.40667	17477
2.40833	17476
2.41	17481
2.41167	17480
2.41333	17477
2.415	17478
2.41667	17480
2.41833	17480
2.42	17484
2.42167	17484
2.42333	17489
2.425	17490
2.42667	17489
2.42833	17488
2.43	17490
2.43167	17491
2.43333	17492
2.435	17492
2.43667	17495
2.43833	17494
2.44	17496
2.44167	17497
2.44333	17500
2.445	17499
2.44667	17499
2.44833	17503
2.45	17503
2.45167	17507
2.45333	17506
2.455	17512
2.45667	17512
2.45833	17513
2.46	17509
2.46167	17509
2.46333	17517
2.465	17512
2.46667	17523
2.46833	17514
2.47	17515
2.47167	17510
2.47333	17510
2.475	17509
2.47667	17512
2.47833	17517
2.48	17510
2.48167	17510
2.48333	17510
2.485	17508
2.48667	17510
2.48833	17507
2.49	17510
2.49167	17509
2.49333	17509
2.495	17511
2.49667	17505
2.49833	17506
2.5	17504
2.50167	17502
2.50333	17508
2.505	17503
2.50667	17513
2.50833	17500
2.51	17510
2.51167	17498
2.51333	17508
2.515	17494
2.51667	17497
2.51833	17490
2.52	17493
2.52167	17481
2.52333	17475
2.525	17476
2.52667	17470
2.52833	17472
2.53	17463
2.53167	17464
2.53333	17457
2.535	17454
2.53667	17447
2.53833	17440
2.54	17444
2.54167	17436
2.54333	17432
2.545	17424
2.54667	17418
2.54833	17409
2.55	17400
2.55167	17396
2.55333	17388
2.555	17382
2.55667	17381
2.55833	17373
2.56	17378
2.56167	17358
2.56333	17360
2.565	17345
2.56667	17341
2.56833	17333
2.57	17319
2.57167	17312
2.57333	17298
2.575	17296
2.57667	17282
2.57833	17276
2.58	17260
2.58167	17248
2.58333	17238
2.585	17226
2.58667	17215
2.58833	17202
2.59	17192
2.59167	17177
2.59333	17165
2.595	17154
2.59667	17142
2.59833	17131
2.6	17116
2.60167	17111
2.60333	17094
2.605	17079
2.60667	17064
2.60833	17052
2.61	17038
2.61167	17026
2.61333	17009
2.615	16998
2.61667	16986
2.61833	16974
2.62	16960
2.62167	16946
2.62333	16933
2.625	16921
2.62667	16906
2.62833	16893
2.63	16880
2.63167	16867
2.63333	16855
2.635	16845
2.63667	16833
2.63833	16821
2.64	16807
2.64167	16796
2.64333	16784
2.645	16773
2.64667	16764
2.64833	16753
2.65	16741
2.65167	16733
2.65333	16722
2.655	16719
2.65667	16711
2.65833	16700
2.66	16691
2.66167	16676
2.66333	16675
2.665	16657
2.66667	16646
2.66833	16636
2.67	16628
2.67167	16620
2.67333	16611
2.675	16608
2.67667	16600
2.67833	16593
2.68	16585
2.68167	16579
2.68333	16573
2.685	16568
2.68667	16561
2.68833	16557
2.69	16552
2.69167	16548
2.69333	16544
2.695	16540
2.69667	16538
2.69833	16531
2.7	16533
2.70167	16527
2.70333	16539
2.705	16524
2.70667	16525
2.70833	16516
2.71	16518
2.71167	16509
2.71333	16502
2.715	16497
2.71667	16493
2.71833	16493
2.72	16490
2.72167	16488
2.72333	16494
2.725	16490
2.72667	16494
2.72833	16488
2.73	16487
2.73167	16490
2.73333	16486
2.735	16485
2.73667	16483
2.73833	16487
2.74	16480
2.74167	16481
2.74333	16473
2.745	16474
2.74667	16470
2.74833	16474
2.75	16471
2.75167	16472
2.75333	16468
2.755	16466
2.75667	16466
2.75833	16466
2.76	16467
2.76167	16466
2.76333	16464
2.765	16465
2.76667	16465
2.76833	16462
2.77	16464
2.77167	16461
2.77333	16462
2.775	16460
2.77667	16458
2.77833	16459
2.78	16459
2.78167	16457
2.78333	16458
2.785	16457
2.78667	16459
2.78833	16458
2.79	16458
2.79167	16462
2.79333	16462
2.795	16468
2.79667	16460
2.79833	16460
2.8	16456
2.80167	16460
2.80333	16458
2.805	16458
2.80667	16458
2.80833	16459
2.81	16460
2.81167	16460
2.81333	16458
2.815	16457
2.81667	16457
2.81833	16458
2.82	16456
2.82167	16455
2.82333	16457
2.825	16454
2.82667	16453
2.82833	16451
2.83	16450
2.83167	16450
2.83333	16453
2.835	16453
2.83667	16458
2.83833	16455
2.84	16454
2.84167	16454
2.84333	16455
2.845	16456
2.84667	16453
2.84833	16454
2.85	16453
2.85167	16457
2.85333	16454
2.855	16452
2.85667	16453
2.85833	16452
2.86	16456
2.86167	16456
2.86333	16457
2.865	16457
2.86667	16460
2.86833	16463
2.87	16469
2.87167	16471
2.87333	16473
2.875	16475
2.87667	16479
2.87833	16483
2.88	16487
2.88167	16490
2.88333	16493
2.885	16501
2.88667	16502
2.88833	16512
2.89	16516
2.89167	16526
2.89333	16535
2.895	16545
2.89667	16563
2.89833	16571
2.9	16586
2.90167	16600
2.90333	16614
2.905	16632
2.90667	16651
2.90833	16678
2.91	16697
2.91167	16722
2.91333	16742
2.915	16767
2.91667	16795
2.91833	16825
2.92	16857
2.92167	16895
2.92333	16932
2.925	16969
2.92667	17008
2.92833	17054
2.93	17093
2.93167	17141
2.93333	17188
2.935	17238
2.93667	17297
2.93833	17348
2.94	17409
2.94167	17467
2.94333	17529
2.945	17589
2.94667	17652
2.94833	17718
2.95	17785
2.95167	17855
2.95333	17922
2.955	17992
2.95667	18064
2.95833	18132
2.96	18204
2.96167	18277
2.96333	18351
2.965	18424
2.96667	18497
2.96833	18568
2.97	18640
2.97167	18709
2.97333	18778
2.975	18848
2.97667	18912
2.97833	18978
2.98	19038
2.98167	19098
2.98333	19157
2.985	19211
2.98667	19263
2.98833	19310
2.99	19359
2.99167	19401
2.99333	19436
2.995	19478
2.99667	19502
2.99833	19527
3	19546
3.00167	19562
3.00333	19574
3.005	19584
3.00667	19594
3.00833	19592
3.01	19588
3.01167	19580
3.01333	19559
3.015	19548
3.01667	19526
3.01833	19500
3.02	19474
3.02167	19438
3.02333	19406
3.025	19363
3.02667	19322
3.02833	19273
3.03	19221
3.03167	19171
3.03333	19115
3.035	19059
3.03667	19000
3.03833	18938
3.04	18875
3.04167	18811
3.04333	18746
3.045	18685
3.04667	18617
3.04833	18557
3.05	18483
3.05167	18412
3.05333	18343
3.055	18275
3.05667	18206
3.05833	18138
3.06	18070
3.06167	18004
3.06333	17939
3.065	17880
3.06667	17814
3.06833	17755
3.07	17693
3.07167	17635
3.07333	17578
3.075	17519
3.07667	17465
3.07833	17407
3.08	17362
3.08167	17312
3.08333	17268
3.085	17220
3.08667	17178
3.08833	17138
3.09	17096
3.09167	17057
3.09333	17018
3.095	16989
3.09667	16955
3.09833	16925
3.1	16895
3.10167	16866
3.10333	16841
3.105	16816
3.10667	16792
3.10833	16771
3.11	16749
3.11167	16730
3.11333	16712
3.115	16697
3.11667	16680
3.11833	16669
3.12	16654
3.12167	16642
3.12333	16630
3.125	16617
3.12667	16609
3.12833	16596
3.13	16597
3.13167	16582
3.13333	16578
3.135	16566
3.13667	16559
3.13833	16553
3.14	16551
3.14167	16542
3.14333	16540
3.145	16531
3.14667	16533
3.14833	16524
3.15	16523
3.15167	16519
3.15333	16514
3.155	16512
3.15667	16506
3.15833	16503
3.16	16503
3.16167	16502
3.16333	16499
3.165	16497
3.16667	16496
3.16833	16493
3.17	16492
3.17167	16493
3.17333	16491
3.175	16492
3.17667	16492
3.17833	16489
3.18	16489
3.18167	16487
3.18333	16487
3.185	16486
3.18667	16483
3.18833	16483
3.19	16482
3.19167	16483
3.19333	16484
3.195	16485
3.19667	16484
3.19833	16482
3.2	16481
3.20167	16477
3.20333	16477
3.205	16481
3.20667	16478
3.20833	16476
3.21	16472
3.21167	16472
3.21333	16470
3.215	16469
3.21667	16468
3.21833	16467
3.22	16466
3.22167	16466
3.22333	16466
3.225	16467
3.22667	16469
3.22833	16468
3.23	16468
3.23167	16468
3.23333	16467
3.235	16467
3.23667	16465
3.23833	16466
3.24	16464
3.24167	16464
3.24333	16462
3.245	16462
3.24667	16460
3.24833	16463
3.25	16463
3.25167	16461
3.25333	16462
3.255	16461
3.25667	16459
3.25833	16460
3.26	16458
3.26167	16459
3.26333	16458
3.265	16458
3.26667	16457
3.26833	16456
3.27	16457
3.27167	16456
3.27333	16455
3.275	16458
3.27667	16453
3.27833	16453
3.28	16452
3.28167	16452
3.28333	16455
3.285	16453
3.28667	16452
3.28833	16453
3.29	16452
3.29167	16451
3.29333	16450
3.295	16455
3.29667	16452
3.29833	16454
3.3	16450
3.30167	16450
3.30333	16451
3.305	16448
3.30667	16453
3.30833	16452
3.31	16452
3.31167	16450
3.31333	16448
3.315	16451
3.31667	16451
3.31833	16451
3.32	16450
3.32167	16451
3.32333	16449
3.325	16447
3.32667	16447
3.32833	16449
3.33	16451
3.33167	16448
[truncated: 6,700 more rows]

## Sheet: ED_Fig. 3b
-0.11639	-0.93497
-0.11614	-0.86768
-0.1159	-0.80039
-0.11565	0.83997
-0.11541	2.48032
-0.11517	3.12802
-0.11492	2.42984
-0.11468	1.40253
-0.11443	0.37521
-0.11419	-0.73624
-0.11394	-1.84766
-0.1137	-1.63
-0.11345	-1.41235
-0.11321	-1.19467
-0.11297	-0.97702
-0.11272	-0.95285
-0.11248	-0.92865
-0.11223	-0.5007
-0.11199	-0.07272
-0.11174	-0.02332
-0.1115	0.02609
-0.11125	-0.59744
-0.11101	-1.22098
-0.11077	-1.42917
-0.11052	-1.63736
-0.11028	-0.63425
-0.11003	0.3689
-0.10979	0.64859
-0.10954	0.92828
-0.1093	0.26584
-0.10905	-0.39661
-0.10881	-1.20206
-0.10856	-2.00751
-0.10832	-1.60162
-0.10808	-1.19574
-0.10783	-0.7478
-0.10759	-0.29987
-0.10734	0.55185
-0.1071	1.40356
-0.10685	1.0408
-0.10661	0.67804
-0.10636	0.31528
-0.10612	-0.04749
-0.10588	0.55713
-0.10563	1.16171
-0.10539	1.09338
-0.10514	1.02502
-0.1049	0.51926
-0.10465	0.01349
-0.10441	0.98822
-0.10416	1.96298
-0.10392	2.16382
-0.10368	2.36465
-0.10343	1.89252
-0.10319	1.42041
-0.10294	0.78528
-0.1027	0.15018
-0.10245	0.45721
-0.10221	0.76425
-0.10196	0.71799
-0.10172	0.67172
-0.10148	-0.31668
-0.10123	-1.30508
-0.10099	-1.56165
-0.10074	-1.81824
-0.1005	-1.67102
-0.10025	-1.5238
-0.10001	-1.93179
-0.09976	-2.33975
-0.09952	-1.8056
-0.09927	-1.27145
-0.09903	-0.94232
-0.09879	-0.61319
-0.09854	-1.49542
-0.0983	-2.37762
-0.09805	-1.75409
-0.09781	-1.13055
-0.09756	-0.50699
-0.09732	0.11655
-0.09707	0.79056
-0.09683	1.46457
-0.09659	0.47299
-0.09634	-0.51855
-0.0961	-0.98859
-0.09585	-0.1127
-0.09561	0.76321
-0.09536	0.29318
-0.09512	-0.43497
-0.09487	-1.16315
-0.09463	-1.30246
-0.09438	-1.44177
-0.09414	-0.87451
-0.0939	-0.30722
-0.09365	0.26007
-0.09341	0.82736
-0.09316	0.07605
-0.09292	-0.67523
-0.09267	-0.21521
-0.09243	0.24481
-0.09218	-0.41394
-0.09194	-1.07272
-0.0917	-1.0585
-0.09145	-1.04431
-0.09121	-1.12054
-0.09096	-1.19678
-0.09072	-0.60007
-0.09047	-0.00333
-0.09023	0.13913
-0.08998	0.28162
-0.08974	-0.24887
-0.0895	-0.77933
-0.08925	-1.21097
-0.08901	-1.64261
-0.08876	-0.40869
-0.08852	0.82526
-0.08827	1.39462
-0.08803	0.6181
-0.08778	0.09393
-0.08754	0.37732
-0.0873	0.32053
-0.08705	-0.54379
-0.08681	-1.30719
-0.08656	-0.72467
-0.08632	0.58972
-0.08607	1.09653
-0.08583	0.79581
-0.08558	0.49509
-0.08534	0.87991
-0.08509	1.26477
-0.08485	0.84207
-0.08461	0.41937
-0.08436	0.11444
-0.08412	-0.19049
-0.08387	-0.49542
-0.08363	-0.80039
-0.08338	-0.31564
-0.08314	0.1691
-0.08289	-0.15369
-0.08265	-0.4765
-0.08241	-1.15262
-0.08216	-1.82874
-0.08192	-1.15894
-0.08167	-0.48914
-0.08143	-0.02542
-0.08118	0.43829
-0.08094	0.09445
-0.08069	-0.24939
-0.08045	-0.84558
-0.08021	-1.44177
-0.07996	-2.03799
-0.07972	-2.63419
-0.07947	-1.70572
-0.07923	-0.77725
-0.07898	-0.65631
-0.07874	-0.5354
-0.07849	-0.70047
-0.07825	-0.86557
-0.078	-1.03064
-0.07776	-1.19574
-0.07752	-0.82245
-0.07727	-0.44916
-0.07703	-0.0759
-0.07678	0.29739
-0.07654	-0.06958
-0.07629	-0.43655
-0.07605	-0.80353
-0.0758	-1.1705
-0.07556	-1.29669
-0.07532	-1.42285
-0.07507	-1.54904
-0.07483	-1.67523
-0.07458	-1.15369
-0.07434	-0.63214
-0.07409	-0.51437
-0.07385	-0.39661
-0.0736	-0.51437
-0.07336	-0.63214
-0.07312	-1.55746
-0.07287	-2.48276
-0.07263	-2.07901
-0.07238	-1.67523
-0.07214	-1.27145
-0.07189	-0.86768
-0.07165	-1.50644
-0.0714	-2.14523
-0.07116	-2.38025
-0.07092	-2.61526
-0.07067	-1.76514
-0.07043	-0.91498
-0.07018	-0.87241
-0.06994	-0.8298
-0.06969	-2.06586
-0.06945	-3.30188
-0.0692	-2.65363
-0.06896	-2.0054
-0.06871	-2.0217
-0.06847	-2.03799
-0.06823	-2.05429
-0.06798	-2.07059
-0.06774	-1.21307
-0.06749	-0.35559
-0.06725	0.09814
-0.067	0.55185
-0.06676	1.33365
-0.06651	2.11545
-0.06627	1.5513
-0.06603	0.98718
-0.06578	0.0361
-0.06554	-0.91498
-0.06529	-0.52014
-0.06505	-0.12531
-0.0648	-0.34454
-0.06456	-0.56378
-0.06431	-0.78302
-0.06407	-1.00226
-0.06383	-0.88974
-0.06358	-0.77725
-0.06334	-0.26096
-0.06309	0.25534
-0.06285	0.53607
-0.0626	0.81683
-0.06236	-0.24832
-0.06211	-1.31351
-0.06187	-0.65842
-0.06162	-0.00333
-0.06138	0.24799
-0.06114	0.49927
-0.06089	0.28793
-0.06065	0.07657
-0.0604	-0.13477
-0.06016	-0.34613
-0.05991	-0.35138
-0.05967	-0.35663
-0.05942	-0.36191
-0.05918	-0.36716
-0.05894	-0.42288
-0.05869	-0.47861
-0.05845	-0.53433
-0.0582	-0.59006
-0.05796	-0.3009
-0.05771	-0.01175
-0.05747	-0.53012
-0.05722	-1.04852
-0.05698	-1.65103
-0.05674	-2.25354
-0.05649	-2.04849
-0.05625	-1.84344
-0.056	-0.49176
-0.05576	0.85996
-0.05551	1.77423
-0.05527	1.07339
-0.05502	0.63336
-0.05478	0.1933
-0.05453	0.05606
-0.05429	-0.08115
-0.05405	-0.31509
-0.0538	-0.54907
-0.05356	0.02454
-0.05331	0.59811
-0.05307	1.27267
-0.05282	1.9472
-0.05258	1.27582
-0.05233	0.60443
-0.05209	0.11707
-0.05185	-0.3703
-0.0516	-1.26144
-0.05136	-2.15259
-0.05111	-2.56427
-0.05087	-2.97592
-0.05062	-2.58005
-0.05038	-2.18414
-0.05013	-1.70413
-0.04989	-1.22412
-0.04965	0.06345
-0.0494	1.35098
-0.04916	0.35049
-0.04891	-0.64999
-0.04867	-0.84296
-0.04842	-1.03592
-0.04818	-2.01538
-0.04793	-2.99484
-0.04769	-3.04901
-0.04745	-1.48804
-0.0472	0.25797
-0.04696	1.19644
-0.04671	0.26743
-0.04647	-0.66156
-0.04622	-1.09216
-0.04598	-1.52277
-0.04573	-0.60742
-0.04549	0.30792
-0.04524	0.39044
-0.045	0.47299
-0.04476	0.15176
-0.04451	-0.16946
-0.04427	-0.65472
-0.04402	-1.14001
-0.04378	-0.81772
-0.04353	-0.49542
-0.04329	-0.40869
-0.04304	-0.32193
-0.0428	-0.63898
-0.04256	-0.95599
-0.04231	0.17175
-0.04207	1.29947
-0.04182	1.0813
-0.04158	0.8631
-0.04133	0.81314
-0.04109	0.76321
-0.04084	0.30948
-0.0406	-0.14423
-0.04036	-0.36609
-0.04011	-0.58798
-0.03987	0.53607
-0.03962	1.66013
-0.03938	1.71588
-0.03913	1.77161
-0.03889	1.01978
-0.03864	0.26794
-0.0384	-0.03802
-0.03815	-0.34403
-0.03791	-0.64999
-0.03767	-0.95599
-0.03742	-1.81717
-0.03718	-2.67834
-0.03693	-1.65524
-0.03669	-0.63214
-0.03644	0.03873
-0.0362	0.70959
-0.03595	0.57288
-0.03571	0.43619
-0.03547	0.30792
-0.03522	0.17963
-0.03498	0.45511
-0.03473	0.73062
-0.03449	0.2995
-0.03424	-0.13162
-0.034	-0.56274
-0.03375	-0.99384
-0.03351	-0.63425
-0.03327	-0.27463
-0.03302	-0.72257
-0.03278	-1.1705
-0.03253	-0.68207
-0.03229	-0.19367
-0.03204	-0.10901
-0.0318	-0.02435
-0.03155	-0.79773
-0.03131	-1.57111
-0.03106	-1.53696
-0.03082	-1.50278
-0.03058	-1.15735
-0.03033	-0.81195
-0.03009	-0.06274
-0.02984	0.68646
-0.0296	0.24954
-0.02935	-0.18735
-0.02911	-0.62424
-0.02886	-1.06116
-0.02862	-0.68155
-0.02838	-0.30197
-0.02813	0.07764
-0.02789	0.45721
-0.02764	0.50034
-0.0274	0.54346
-0.02715	0.58655
-0.02691	0.62967
-0.02666	0.68329
-0.02642	0.73691
-0.02618	0.79056
-0.02593	0.84418
-0.02569	0.19119
-0.02544	-0.46179
-0.0252	-0.30722
-0.02495	-0.15265
-0.02471	-1.03012
-0.02446	-1.90759
-0.02422	-2.39813
-0.02398	-1.27356
-0.02373	0.09497
-0.02349	0.65595
-0.02324	-0.11215
-0.023	-0.88028
-0.02275	-0.63687
-0.02251	-0.39343
-0.02226	-0.5538
-0.02202	-0.71414
-0.02177	-0.50436
-0.02153	-0.29459
-0.02129	0.31894
-0.02104	0.93249
-0.0208	0.75797
-0.02055	0.5834
-0.02031	1.2164
-0.02006	1.8494
-0.01982	1.39728
-0.01957	0.94513
-0.01933	0.49298
-0.01909	0.04083
-0.01884	-0.50384
-0.0186	-1.04852
-0.01835	-0.78565
-0.01811	-0.52277
-0.01786	-0.3945
-0.01762	-0.26621
-0.01737	-0.13794
-0.01713	-0.00964
-0.01689	0.83786
-0.01664	1.68536
-0.0164	0.64859
-0.01615	-0.38818
-0.01591	-0.01175
-0.01566	0.36468
-0.01542	-0.04959
-0.01517	-1.27145
-0.01493	-1.66049
-0.01468	-0.43445
-0.01444	0.03452
-0.0142	-1.1116
-0.01395	-2.11475
-0.01371	-1.50278
-0.01346	-0.01596
-0.01322	1.47086
-0.01297	1.57812
-0.01273	1.68536
-0.01248	2.19641
-0.01224	2.70743
-0.012	1.67065
-0.01175	0.63388
-0.01151	0.94302
-0.01126	1.25217
-0.01102	1.08603
-0.01077	0.91989
-0.01053	1.15753
-0.01028	1.39517
-0.01004	1.27951
-0.0098	1.16382
-0.00955	1.04816
-0.00931	0.93249
-0.00906	0.23904
-0.00882	-0.45444
-0.00857	-0.74411
-0.00833	-1.03381
-0.00808	-0.97018
-0.00784	-0.90659
-0.00759	-1.24673
-0.00735	-1.58688
-0.00711	-0.44232
-0.00686	0.70221
-0.00662	0.50085
-0.00637	0.2995
-0.00613	0.27478
-0.00588	0.25009
-0.00564	0.22537
-0.00539	0.20065
-0.00515	0.78162
-0.00491	1.36255
-0.00466	1.13596
-0.00442	0.90936
-0.00417	0.79211
-0.00393	0.6749
-0.00368	0.15387
-0.00344	-0.36716
-0.00319	-0.44232
-0.00295	-0.51752
-0.00271	-0.54224
-0.00246	-0.56693
-0.00222	-0.51593
-0.00197	0.34262
-0.00173	1.6554
-0.00148	1.35309
-0.00124	-0.19312
-0.000994051	-1.73935
-0.000749572	-2.04062
-0.000505093	-2.34186
-0.000260615	-2.31506
-1.61357e-05	-2.28824
0.000228343	-1.85767
0.000472822	-1.42706
0.000717301	-1.46756
0.00096178	-1.50803
0.00121	-1.54852
0.00145	-1.58899
0.0017	-1.24252
0.00194	-0.89606
0.00218	-0.14581
0.00243	0.60443
0.00267	1.10443
0.00292	1.6044
0.00316	0.32105
0.00341	-0.96231
0.00365	-1.66522
0.0039	-0.75305
0.00414	0.51242
0.00438	0.97037
0.00463	0.48614
0.00487	0.00192
0.00512	-0.53278
0.00536	-1.06744
0.00561	-0.50858
0.00585	0.05029
0.0061	0.60916
0.00634	1.16803
0.00658	1.25873
0.00683	1.34943
0.00707	1.44012
0.00732	1.53079
0.00756	0.71301
0.00781	-0.1048
0.00805	-0.92261
0.0083	-1.74042
0.00854	-1.54666
0.00879	-1.35294
0.00903	-1.15921
0.00927	-0.96545
0.00952	-0.72125
0.00976	-0.47702
0.01001	-0.23282
0.01025	0.01138
0.0105	-0.33325
0.01074	-0.67786
0.01099	-0.21493
0.01123	0.24799
0.01147	0.7193
0.01172	1.19064
0.01196	1.25821
0.01221	1.32578
0.01245	1.21457
0.0127	1.10336
0.01294	0.99219
0.01319	0.88098
0.01343	0.64362
0.01367	0.40622
0.01392	0.52216
0.01416	0.63809
0.01441	0.54819
0.01465	-0.34927
0.0149	-1.19626
0.01514	-0.69733
0.01539	0.44092
0.01563	0.77161
0.01588	0.29477
0.01612	-0.1821
0.01636	-0.07431
0.01661	0.03348
0.01685	0.14124
0.0171	0.24902
0.01734	1.02975
0.01759	1.81052
0.01783	1.24533
0.01808	-0.12741
0.01832	-0.73517
0.01856	0.00296
0.01881	0.74112
0.01905	1.47928
0.0193	1.22482
0.01954	0.97037
0.01979	0.3121
0.02003	-0.34613
0.02028	0.07446
0.02052	0.49509
0.02076	0.5119
0.02101	0.52872
0.02125	0.20908
0.0215	-0.1106
0.02174	0.37732
0.02199	0.8652
0.02223	-0.01938
0.02248	-0.90393
0.02272	-0.4426
0.02296	0.01874
0.02321	0.8334
0.02345	1.64804
0.0237	0.5784
0.02394	-0.49124
0.02419	-0.5199
0.02443	-0.54852
0.02468	-0.57718
0.02492	-0.60584
0.02517	-0.57562
0.02541	-0.54538
0.02565	-0.91892
0.0259	-1.29248
0.02614	-1.08716
0.02639	-0.88187
0.02663	0.13098
0.02688	1.14386
0.02712	0.85284
0.02737	0.56186
0.02761	-0.99097
0.02785	-2.54376
0.0281	-2.9357
0.02834	-1.98172
0.02859	-1.3306
0.02883	-1.487
0.02908	-1.96307
0.02932	-2.43915
0.02957	-2.15811
0.02981	-1.87711
0.03005	-1.54694
0.0303	-1.21677
0.03054	-0.07904
0.03079	1.05869
0.03103	1.50662
0.03128	1.95456
0.03152	1.05658
0.03177	0.1586
0.03201	0.0892
0.03226	0.01981
0.0325	-0.04959
0.03274	-0.11899
0.03299	-0.8277
0.03323	-1.53641
0.03348	-0.8992
0.03372	0.54556
0.03397	1.21429
0.03421	0.53714
0.03446	-0.59427
0.0347	-0.91815
0.03494	-0.61111
0.03519	-0.30408
0.03543	-0.75412
0.03568	-1.20413
0.03592	-0.42392
0.03617	0.35629
0.03641	0.73273
0.03666	1.10916
0.0369	-0.02856
0.03714	-1.16629
0.03739	-1.49646
0.03763	-1.82663
0.03788	-1.0585
0.03812	-0.29041
0.03837	-0.46442
0.03861	-0.63843
0.03886	-0.00491
0.0391	0.62863
0.03934	0.85837
0.03959	1.08813
0.03983	0.94565
0.04008	0.80316
0.04032	0.66068
0.04057	0.51822
0.04081	0.36731
0.04106	0.21643
0.0413	-0.33823
0.04155	-0.89291
0.04179	-0.85242
0.04203	-0.81195
0.04228	-1.44443
0.04252	-2.0769
0.04277	-2.22147
0.04301	-2.36606
0.04326	-2.10687
0.0435	-1.84766
0.04375	-1.73569
0.04399	-1.62369
0.04423	-0.56958
0.04448	0.48456
0.04472	0.47037
0.04497	0.45618
0.04521	0.44199
0.04546	0.42779
0.0457	-0.59796
0.04595	-1.62369
0.04619	-1.43811
0.04643	-1.2525
0.04668	-0.57062
0.04692	0.11127
0.04717	0.12021
0.04741	0.12915
0.04766	0.78793
0.0479	1.44669
0.04815	1.4325
0.04839	1.4183
0.04864	0.7648
0.04888	0.11127
0.04912	-0.54224
0.04937	-1.19574
0.04961	-1.10635
0.04986	-1.01697
0.0501	-0.92761
0.05035	-0.83823
0.05059	-0.49649
0.05084	-0.15476
0.05108	-0.2168
0.05132	-0.27884
0.05157	-0.66684
0.05181	-1.05484
0.05206	-1.03906
0.0523	-1.02328
0.05255	-0.41867
0.05279	0.18594
0.05304	-0.15158
0.05328	-0.48914
0.05352	-0.55853
0.05377	-0.62793
0.05401	0.51401
0.05426	1.65594
0.0545	1.09863
0.05475	0.54135
0.05499	0.38782
0.05524	0.23431
0.05548	0.34998
0.05573	0.46564
0.05597	1.25427
0.05621	2.04288
0.05646	1.70432
0.0567	1.36572
0.05695	1.02713
0.05719	0.68854
0.05744	0.61023
0.05768	0.53189
0.05793	0.45355
0.05817	0.37521
0.05841	0.16226
0.05866	-0.05066
0.0589	0.94775
0.05915	1.94614
0.05939	1.04764
0.05964	0.14914
0.05988	-0.07642
0.06013	-0.30197
0.06037	-0.25833
0.06061	-0.21469
0.06086	-0.17105
0.0611	-0.12741
0.06135	0.19699
0.06159	0.52136
0.06184	0.84576
0.06208	1.17014
0.06233	1.04871
0.06257	0.92725
0.06281	0.80579
0.06306	0.68436
0.0633	-0.00912
0.06355	-0.70258
0.06379	-0.45389
0.06404	-0.20523
0.06428	0.03503
0.06453	0.2753
0.06477	-0.96493
0.06502	-2.20517
0.06526	-2.57794
0.0655	-2.95068
0.06575	-2.38129
0.06599	-1.81192
0.06624	-1.38553
0.06648	-0.95914
0.06673	-0.129
0.06697	0.70117
0.06722	0.54922
0.06746	0.39728
0.0677	0.24533
0.06795	0.09341
0.06819	-0.03329
0.06844	-0.16
0.06868	-0.28671
0.06893	-0.41342
0.06917	-0.69891
0.06942	-0.98438
0.06966	-1.26987
0.0699	-1.55536
0.07015	-0.54538
0.07039	0.46457
0.07064	-0.00595
0.07088	-0.4765
0.07113	-0.71994
0.07137	-0.96335
0.07162	-0.80301
0.07186	-0.64264
0.07211	-0.49069
0.07235	-0.33878
0.07259	-0.18683
0.07284	-0.03488
0.07308	-0.46863
0.07333	-0.90237
0.07357	-0.62952
0.07382	0.45093
0.07406	0.94251
0.07431	0.62653
0.07455	0.31055
0.07479	0.80212
0.07504	1.22009
0.07528	0.83051
0.07553	0.74374
0.07577	2.00293
0.07602	3.64062
0.07626	3.39407
0.07651	1.46509
0.07675	-0.4639
0.07699	-0.3335
0.07724	-0.20313
0.07748	-0.7457
0.07773	-1.28827
0.07797	-0.72888
0.07822	-0.16946
0.07846	-0.55222
0.07871	-0.93497
0.07895	-1.19574
0.0792	-1.45651
0.07944	-1.71729
0.07968	-1.97806
0.07993	-0.90131
0.08017	0.17541
0.08042	0.31
0.08066	-0.90131
0.08091	-2.09161
0.08115	-2.47437
0.0814	-2.45334
0.08164	-2.43231
0.08188	-1.26724
0.08213	-0.10217
0.08237	0.12073
0.08262	0.34366
0.08286	0.45093
0.08311	0.55817
0.08335	-0.00754
0.0836	-0.57324
0.08384	-1.37448
0.08408	-2.17572
0.08433	-1.98438
0.08457	-1.793
0.08482	-1.51749
0.08506	-0.43445
0.08531	0.59811
0.08555	0.28479
0.0858	-1.22308
0.08604	-1.92337
0.08628	-1.19363
0.08653	-0.4639
0.08677	-0.91394
0.08702	-2.17154
0.08726	-2.52063
0.08751	-1.5238
0.08775	-0.3251
0.088	0.87363
0.08824	0.67593
0.08849	0.47824
0.08873	-0.22205
0.08897	-0.92233
0.08922	-0.14212
0.08946	0.63809
0.08971	0.61075
0.08995	0.5834
0.0902	-0.38608
0.09044	-1.35556
0.09069	-1.1011
0.09093	-0.84665
0.09117	-0.18839
0.09142	0.46985
0.09166	0.89255
0.09191	1.31525
0.09215	1.065
0.0924	0.81473
0.09264	1.07971
0.09289	1.3447
0.09313	1.2059
0.09337	1.06708
0.09362	0.07028
0.09386	-0.92654
0.09411	-2.00751
0.09435	-1.74252
0.0946	-0.58588
0.09484	0.57077
0.09509	0.06186
0.09533	-0.44705
0.09558	-0.4765
0.09582	-0.50595
0.09606	-0.48492
0.09631	-0.4639
0.09655	-0.38294
0.0968	0.50558
0.09704	1.07446
0.09729	0.29739
0.09753	-0.94232
0.09778	-1.37448
0.09802	-1.40289
0.09826	-1.43127
0.09851	-1.90759
0.09875	-2.38394
0.099	-2.18729
0.09924	-1.99066
0.09949	-1.92023
0.09973	-1.84976
0.09998	-1.10635
0.10022	-0.36295
0.10047	-0.56799
0.10071	-0.77304
0.10095	-0.97809
0.1012	-1.18311
0.10144	-1.39658
0.10169	-1.61002
0.10193	-1.41971
0.10218	-1.22937
0.10242	-1.17575
0.10267	-1.12213
0.10291	-1.47229
0.10315	-1.82242
0.1034	-2.42493
0.10364	-3.02744
0.10389	-2.28403
0.10413	-1.54062
0.10438	-1.53223
0.10462	-1.5238
0.10487	-1.21255
0.10511	-0.09375
0.10535	0.63809
0.1056	0.56238
0.10584	0.18384
0.10609	-0.1947
0.10633	0.01559
0.10658	0.22589
0.10682	0.38571
0.10707	0.54556
0.10731	0.41937
0.10756	-0.51437
0.1078	-1.71729
0.10804	-2.9202
0.10829	-2.44595
0.10853	-0.62582
0.10878	1.19434
0.10902	1.66855
0.10927	0.8978
0.10951	0.12704
0.10976	0.56763
0.11	1.00821
0.11024	1.0282
0.11049	0.2406
0.11073	-0.09271
0.11098	-0.42602
0.11122	-1.46597
0.11147	-2.50589
0.11171	-3.19254
0.11196	-3.07162
0.1122	-2.56375
0.11244	-2.05585
0.11269	-1.54797
0.11293	-1.0401
0.11318	0.14072
0.11342	0.51401
0.11367	0.48352
0.11391	0.453
0.11416	0.99033
0.1144	0.72009
0.11464	-0.39133
0.11489	-1.50278
0.11513	-1.36081
0.11538	-0.41132
0.11562	0.1344
0.11587	-0.12741
0.11611	-0.19367
0.11636	-0.25989
0.1166	-0.37662
0.11685	-0.49335
0.11709	-0.37451
0.11733	-0.25571
0.11758	-0.03592
0.11782	-0.62372
0.11807	-1.25357
0.11831	-1.07587
0.11856	-0.10742
0.1188	0.86099
0.11905	1.04712
0.11929	0.42569
0.11953	-0.4986
0.11978	-1.42285
0.12002	-2.1221
0.12027	-2.01379
0.12051	-1.09793
0.12076	-0.98965
0.121	-1.61319
0.12125	-2.23672
0.12149	-2.06952
0.12173	-1.09479
0.12198	-0.61215
0.12222	-0.93707
0.12247	-1.16104
0.12271	-1.38501
0.12296	-1.1463
0.1232	-0.90762
0.12345	-0.66895
0.12369	-0.43024
0.12394	-0.25253
0.12418	-0.07483
0.12442	0.10287
0.12467	0.28058
0.12491	0.66016
0.12516	1.03976
0.1254	1.41934
0.12565	1.79895
0.12589	1.45511
0.12614	1.11127
0.12638	0.76743
0.12662	0.42358
0.12687	0.68539
0.12711	0.94724
0.12736	1.20905
0.1276	1.47086
0.12785	0.84103
0.12809	0.21118
0.12834	-0.41867
0.12858	-1.04852
0.12882	-1.29141
0.12907	-1.53433
0.12931	-0.48178
0.12956	0.57077
0.1298	1.10388
0.13005	0.82947
0.13029	0.9588
0.13054	1.08813
0.13078	1.05762
0.13103	0.21957
0.13127	-1.02225
0.13151	-1.45651
0.13176	-0.90762
0.132	-0.35873
0.13225	-0.56693
0.13249	-0.77515
0.13274	-0.36926
0.13298	0.03662
0.13323	0.4425
0.13347	0.84839
0.13371	-0.39661
0.13396	-1.64157
0.1342	-1.54062
0.13445	-1.4397
0.13469	-0.92654
0.13494	-0.41342
0.13518	0.0997
0.13542	0.61285
0.13567	-0.0517
0.13591	-0.71625
0.13616	-0.97702
0.1364	-1.23779
0.13665	-0.47229
0.13689	0.29318
0.13714	-0.28723
0.13738	-0.86768
0.13763	-0.38187
0.13787	0.10391
0.13811	0.9935
0.13836	1.88306
0.1386	1.58655
0.13885	1.29001
0.13909	0.9935
0.13934	0.69696
0.13958	0.4346
0.13983	0.17227
0.14007	-0.09009
0.14032	-0.35242
0.14056	-1.16998
0.1408	-1.98752
0.14105	-1.9975
0.14129	-2.00751
0.14154	-1.8219
0.14178	-1.63632
0.14203	-1.45071
0.14227	-1.26514
0.14252	-1.23096
0.14276	-1.19678
0.143	-0.43918
0.14325	0.31842
0.14349	0.04977
0.14374	-1.56482
0.14398	-2.37183
0.14423	-1.83295
0.14447	-0.72205
0.14472	0.38888
0.14496	0.77637
0.1452	1.16382
0.14545	1.44617
0.14569	1.72849
0.14594	1.20325
0.14618	0.67804
0.14643	0.12756
0.14667	-0.42288
0.14692	-0.1658
0.14716	0.09131
0.14741	-0.44077
0.14765	-0.97281
0.14789	-1.15158
0.14814	-1.33032
0.14838	-1.4502
0.14863	-2.37762
0.14887	-2.88443
0.14912	-2.04535
0.14936	-0.14212
0.1496	0.41516
0.14985	-1.06323
0.15009	-2.54166
0.15034	-2.6405
0.15058	-1.3934
0.15083	-0.44916
0.15107	-0.31247
0.15132	-0.75619
0.15156	-1.19995
0.15181	-0.43234
0.15205	0.33524
0.15229	0.76636
0.15254	-0.14844
0.15278	-0.76041
0.15303	-0.56485
0.15327	0.03452
0.15352	0.63388
0.15376	0.47613
0.15401	0.31842
0.15425	0.14389
0.15449	-0.03067
0.15474	-0.20523
0.15498	-0.37976
0.15523	-0.19312
0.15547	-0.0065
0.15572	0.18015
0.15596	0.36679
0.15621	0.81421
0.15645	1.26163
0.1567	0.36313
0.15694	-0.5354
0.15718	-0.41605
0.15743	-0.29669
0.15767	-0.58115
0.15792	-0.86557
0.15816	-0.77145
0.15841	-0.67734
0.15865	0.2243
0.1589	1.12598
0.15914	1.39096
0.15938	1.65594
0.15963	1.11337
0.15987	0.57077
0.16012	0.33945
0.16036	0.10812
0.16061	-0.52698
0.16085	-1.16208
0.16109	-0.22205
0.16134	0.71799
0.16158	0.3121
0.16183	-0.09375
0.16207	-0.69312
0.16232	-1.29248
0.16256	-1.08429
0.16281	-0.87607
0.16305	-0.91867
0.1633	-0.96124
0.16354	-1.00385
0.16378	-1.04642
0.16403	-0.58429
0.16427	-0.12216
0.16452	0.12128
0.16476	-0.44287
0.16501	-0.76514
0.16525	-1.08743
0.1655	-1.0564
0.16574	-1.02539
0.16598	-0.47284
0.16623	0.07974
0.16647	0.22852
0.16672	0.37732
0.16696	0.18384
0.16721	-0.00964
0.16745	-0.82559
0.1677	-1.64157
0.16794	-2.59213
0.16819	-2.73514
0.16843	-1.63315
0.16867	-0.53119
0.16892	0.44461
0.16916	0.61285
0.16941	0.29318
0.16965	-0.02646
0.1699	0.42779
0.17014	0.88202
0.17039	0.12494
0.17063	-1.4397
0.17088	-2.78613
0.17112	-2.78665
0.17136	-1.57587
0.17161	-0.36505
0.17185	-0.34033
0.1721	-0.31564
0.17234	0.11285
0.17259	0.54135
0.17283	0.67541
0.17308	0.80948
0.17332	0.94354
0.17356	1.07761
0.17381	0.92566
0.17405	0.77371
0.1743	0.16754
0.17454	0.3689
0.17479	0.74374
0.17503	1.11862
0.17527	1.08969
0.17552	1.06079
0.17576	0.67017
0.17601	-0.52805
0.17625	-1.13739
0.1765	-0.40079
0.17674	0.69748
0.17699	0.98822
0.17723	-0.15106
0.17748	-1.29037
0.17772	-1.10059
0.17797	-0.10324
0.17821	0.0361
0.17845	0.17541
0.1787	0.4183
0.17894	0.66122
0.17919	0.01245
0.17943	-0.63632
0.17968	-0.56168
0.17992	0.32053
0.18016	0.79895
0.18041	0.46985
0.18065	0.04398
0.1809	-0.38187
0.18114	-0.45444
0.18139	-0.52698
0.18163	-0.77618
0.18188	-1.02539
0.18212	-1.22412
0.18237	-1.42285
0.18261	-1.99384
0.18285	-1.75723
0.1831	-0.76358
0.18334	0.2301
0.18359	-0.06326
0.18383	-0.35663
0.18408	-0.02753
0.18432	0.30161
0.18457	-0.56799
0.18481	-2.24512
0.18505	-3.28296
0.1853	-2.97488
0.18554	-1.92651
0.18579	-0.87817
0.18603	-0.46915
0.18628	-0.06012
0.18652	0.46722
0.18677	0.18698
0.18701	-0.04276
0.18726	-0.27252
0.1875	-0.04803
0.18774	0.17648
0.18799	-0.00281
0.18823	-0.1821
0.18848	0.71115
0.18872	1.6044
0.18897	1.25269
0.18921	0.09341
0.18946	-0.60321
0.1897	-0.49228
0.18994	-0.88608
0.19019	-1.27985
0.19043	-0.88501
0.19068	-0.49017
0.19092	-0.44864
0.19117	-0.4071
0.19141	-0.517
0.19165	0.18066
0.1919	0.87836
0.19214	0.76846
0.19239	-0.13846
0.19263	-1.04538
0.19288	-0.03436
0.19312	0.97665
0.19337	1.39044
0.19361	0.99664
0.19386	1.19168
0.1941	2.19431
0.19434	3.02078
0.19459	2.50134
0.19483	1.39307
0.19508	1.09232
0.19532	1.4982
0.19557	1.90408
0.19581	0.87991
0.19606	-0.14423
0.1963	-0.04538
0.19655	0.05344
0.19679	-0.2515
0.19703	-1.36398
0.19728	-1.98856
0.19752	-1.26724
0.19777	-0.22626
0.19801	0.00717
0.19826	-0.41132
0.1985	-0.8298
0.19875	-0.62582
0.19899	-0.42184
0.19923	-0.2515
0.19948	-0.08115
0.19972	-0.31457
0.19997	-0.548
0.20021	-0.92444
0.20046	-1.30087
0.2007	-2.08109
0.20095	-2.8613
0.20119	-1.70676
0.20143	-0.55222
0.20168	-0.87817
0.20192	-1.20413
0.20217	-1.10898
0.20241	-1.01382
0.20266	-0.51489
0.2029	-0.01596
0.20315	0.92041
0.20339	1.85678
0.20364	2.38934
0.20388	1.57602
0.20412	0.37363
0.20437	-0.02121
0.20461	-0.01227
0.20486	-0.00333
0.2051	0.03925
0.20535	0.08185
0.20559	0.79739
0.20583	1.51294
0.20608	1.51978
0.20632	1.52661
0.20657	0.86047
0.20681	0.19434
0.20706	-0.000701904
0.2073	-0.19577
0.20755	0.01297
0.20779	0.22168
0.20804	-0.7052
0.20828	-1.63211
0.20852	-1.34769
0.20877	-1.06323
0.20901	-0.76199
0.20926	-0.46072
0.2095	-0.83243
0.20975	-1.20413
0.20999	-0.77829
0.21024	-0.35242
0.21048	-0.59955
0.21073	-0.84665
0.21097	0.03348
0.21121	0.91357
0.21146	0.63281
0.2117	0.35208
0.21195	0.63492
0.21219	1.72534
0.21244	1.72217
0.21268	0.37311
0.21293	-0.74045
0.21317	-0.50806
0.21341	0.01035
0.21366	-0.27884
0.2139	-1.15262
0.21415	-2.02643
0.21439	-2.00854
0.21464	-1.99066
0.21488	-1.85501
0.21513	-1.71939
0.21537	-1.17996
0.21561	-0.64053
0.21586	0.02505
0.2161	0.69064
0.21635	0.68329
0.21659	0.67593
0.21684	0.19751
0.21708	-0.28095
0.21733	-0.75937
0.21757	-1.23779
0.21782	-1.14304
0.21806	-1.04825
0.2183	-0.95349
0.21855	-0.85873
0.21879	-0.89856
0.21904	-0.93839
0.21928	-1.38199
0.21953	-1.82559
0.21977	-1.7308
0.22001	-1.63605
0.22026	-1.94507
0.2205	-2.25406
0.22075	-2.47897
0.22099	-2.70386
0.22124	-1.9866
0.22148	-1.26935
0.22173	-0.30237
0.22197	0.66464
0.22222	0.68948
0.22246	0.71432
0.2227	0.36902
0.22295	0.02374
0.22319	0.6206
0.22344	1.21747
0.22368	0.57565
0.22393	-0.06616
0.22417	-0.035
0.22442	-0.00385
0.22466	-0.46903
0.2249	-0.93417
0.22515	-0.99554
0.22539	-1.05695
0.22564	-0.40881
0.22588	0.23929
0.22613	0.07986
0.22637	-0.07956
0.22662	-0.55023
0.22686	-1.02094
0.22711	-1.49161
0.22735	-1.96228
0.22759	-1.56442
0.22784	-1.16656
0.22808	-1.49213
0.22833	-1.81769
0.22857	-1.94138
0.22882	-0.71915
0.22906	0.50308
0.22931	0.37943
0.22955	-0.66592
0.22979	-1.71124
0.23004	-0.95639
0.23028	-0.20154
0.23053	-0.03552
0.23077	0.13046
0.23102	0.29648
0.23126	0.46249
0.2315	0.33408
0.23175	0.20566
0.23199	0.07724
0.23224	-0.05118
0.23248	-1.05444
0.23273	-2.05771
0.23297	-1.71506
0.23322	-1.37238
0.23346	-1.77722
0.23371	-2.18204
0.23395	-1.24094
0.23419	-0.29987
0.23444	-0.05695
0.23468	0.18594
0.23493	0.02505
0.23517	-0.13583
0.23542	-0.32193
0.23566	-0.50806
0.23591	-1.50171
0.23615	-2.49539
0.23639	-2.22726
0.23664	-1.95914
0.23688	-1.2872
0.23713	-0.6153
0.23737	-0.68576
0.23762	-0.75619
0.23786	-0.0191
0.23811	0.71799
0.23835	-0.28619
0.2386	-1.29037
0.23884	-0.94864
0.23908	-0.6069
0.23933	-0.91287
0.23957	-1.21887
0.23982	-1.22202
0.24006	-0.41763
0.24031	-0.18524
0.24055	-0.76041
0.2408	-0.52805
0.24104	0.5119
0.24129	1.23901
0.24153	1.15857
0.24177	1.04449
0.24202	1.73795
0.24226	2.33887
0.24251	1.5939
0.24275	0.39465
0.243	0.00296
0.24324	0.34525
0.24349	0.6875
0.24373	0.67645
0.24397	0.66541
0.24422	0.45248
0.24446	0.23956
0.24471	0.43042
0.24495	0.62125
0.2452	0.96982
0.24544	1.31839
0.24568	0.85944
0.24593	0.40045
0.24617	0.08447
0.24642	-0.23151
0.24666	-0.54749
0.24691	-0.86346
0.24715	-0.7273
0.2474	-0.59113
0.24764	-0.45496
0.24788	-0.31879
0.24813	-0.21628
0.24837	-0.11374
0.24862	0.79633
0.24886	1.70639
0.24911	2.06653
0.24935	2.4267
0.2496	1.97928
0.24984	1.53186
0.25009	0.86572
0.25033	0.19961
0.25057	-0.41605
0.25082	0.31421
0.25106	1.52817
0.25131	2.74213
0.25155	2.15591
0.2518	0.76215
0.25204	-0.45496
0.25229	-0.32614
0.25253	0.34103
0.25278	1.00821
0.25302	0.50507
0.25326	0.00192
0.25351	-0.09744
0.25375	-0.19681
0.254	-0.43918
0.25424	-0.68155
0.25449	-0.92392
0.25473	-1.16629
0.25498	-1.02591
0.25522	-0.88553
0.25546	-0.74518
0.25571	-0.6048
0.25595	-0.40555
0.2562	-0.20627
0.25644	0.39676
0.25669	0.99979
0.25693	1.28397
0.25718	1.56815
0.25742	1.54947
0.25766	0.72327
0.25791	-0.01883
0.25815	0.0466
0.2584	0.9028
0.25864	1.75897
0.25889	1.33655
0.25913	0.10654
0.25938	-0.77014
0.25962	-0.83926
0.25987	-0.76541
0.26011	-1.49908
0.26035	-2.18231
0.2606	-2.05795
0.26084	-0.57929
0.26109	0.89938
0.26133	2.07523
0.26158	2.44351
0.26182	1.90329
0.26206	1.3631
0.26231	0.7724
0.26255	0.18173
0.2628	0.16937
0.26304	0.15701
0.26329	0.14465
0.26353	0.13232
0.26378	0.27136
0.26402	0.41043
0.26427	0.5495
0.26451	0.68854
0.26476	-0.06854
0.265	-0.82559
0.26524	-0.77515
0.26549	-0.72467
0.26573	-0.77515
0.26598	-0.82559
0.26622	-0.47229
0.26647	-0.11899
0.26671	0.06818
0.26696	0.25534
0.2672	0.03873
0.26744	-0.17789
0.26769	-0.3945
0.26793	-0.61111
0.26818	-0.52487
0.26842	0.3689
0.26867	1.48663
0.26891	1.79684
0.26915	1.8042
0.2694	1.81155
0.26964	1.76843
0.26989	1.72534
0.27013	0.92514
0.27038	0.12494
0.27062	-0.36401
0.27087	-0.04538
0.27111	0.57605
0.27136	1.19748
0.2716	1.18802
0.27184	0.371
0.27209	0.00824
0.27233	-0.35452
0.27258	-0.54645
0.27282	-0.73834
0.27307	-1.33401
0.27331	-1.92969
0.27356	-1.9281
0.2738	-1.92651
0.27404	-1.16788
0.27429	-0.40921
0.27453	0.67752
0.27478	0.9567
0.27502	0.88257
0.27527	0.80841
0.27551	1.06235
0.27576	1.31628
0.276	0.81314
0.27625	0.31
0.27649	0.11075
0.27673	0.71906
0.27698	1.22641
0.27722	1.73373
0.27747	1.10547
0.27771	-0.33035
0.27796	-1.26144
0.2782	-0.84665
0.27845	0.19067
0.27869	1.22797
0.27893	0.96982
0.27918	-0.09586
0.27942	-0.86713
0.27967	-0.83087
0.27991	-0.49176
0.28016	-0.15265
0.2804	0.10443
0.28065	0.36154
0.28089	0.21484
0.28114	0.06818
0.28138	0.35049
0.28162	0.63281
0.28187	0.91516
0.28211	1.19748
0.28236	1.55972
0.2826	1.92197
0.28285	1.52713
0.28309	1.13229
0.28334	0.53555
0.28358	0.7464
0.28382	0.90674
0.28407	1.06708
0.28431	0.73956
0.28456	0.41202
0.2848	0.48825
0.28505	0.56448
0.28529	0.25375
0.28553	-0.05695
0.28578	-0.01437
0.28602	0.83575
0.28627	1.82471
0.28651	2.81363
0.28676	2.47348
0.287	1.32578
0.28725	0.26218
0.28749	0.00613
0.28774	0.50717
0.28798	0.20065
0.28822	-0.5643
0.28847	-1.32928
0.28871	-0.7988
0.28896	-0.26831
0.2892	-0.32666
0.28945	-0.38504
0.28969	-0.17419
0.28994	0.84418
0.29018	1.79947
0.29042	1.40884
0.29067	0.47983
0.29091	-0.44916
0.29116	-0.45285
0.2914	-0.45654
0.29165	-0.4602
0.29189	-0.4639
0.29214	-0.23941
0.29238	-0.01489
0.29263	0.2096
0.29287	0.43408
0.29311	0.70905
0.29336	0.98404
0.2936	1.259
0.29385	1.53397
0.29409	1.15698
0.29434	0.78003
0.29458	1.21063
0.29483	1.6412
0.29507	1.0119
0.29531	0.38257
0.29556	-0.24677
0.2958	-0.87607
0.29605	-0.70364
0.29629	-0.53119
0.29654	-0.35873
0.29678	-0.18631
0.29703	-0.17368
0.29727	-0.16107
0.29751	-0.55222
0.29776	-0.94339
0.298	-0.19891
0.29825	0.54556
0.29849	0.48245
0.29874	0.41937
0.29898	-0.13162
0.29923	-0.68262
0.29947	-0.8298
0.29972	-0.97702
0.29996	-1.66101
0.3002	-2.34503
0.30045	-3.02902
0.30069	-2.3671
0.30094	-0.82193
0.30118	-0.08429
0.30143	-0.6926
0.30167	-1.30087
0.30191	-0.98386
0.30216	-0.66684
0.3024	-1.15735
0.30265	-1.64789
0.30289	-1.14578
0.30314	-0.64371
0.30338	-0.94916
0.30363	-1.25461
0.30387	-0.77042
0.30412	-0.28619
0.30436	0.19803
0.30461	0.68225
0.30485	0.98981
0.30509	1.29736
0.30534	0.79739
0.30558	0.29739
0.30583	0.05817
0.30607	-0.18103
0.30632	-0.01648
0.30656	0.14807
0.3068	0.422
0.30705	0.69592
0.30729	0.96982
0.30754	1.24374
0.30778	0.11865
0.30803	-1.00647
0.30827	-1.32401
0.30852	-1.64157
0.30876	-1.60583
0.309	-1.57007
0.30925	-1.13055
0.30949	-0.69101
0.30974	-0.43655
0.30998	-0.1821
0.31023	0.47613
0.31047	1.1344
0.31072	1.65805
0.31096	2.18167
0.31121	1.35941
0.31145	0.53714
0.31169	0.05188
0.31194	-0.43341
0.31218	-0.11112
0.31243	0.21118
0.31267	0.02032
0.31292	-0.17053
0.31316	0.04242
0.31341	0.25534
0.31365	1.24216
0.31389	2.229
0.31414	2.67746
0.31438	1.78
0.31463	-0.11847
0.31487	-1.20941
0.31512	-0.41605
0.31536	1.18488
0.31561	1.55341
0.31585	0.57605
0.3161	-0.04803
0.31634	0.13547
0.31658	0.26849
0.31683	0.40149
0.31707	-0.22257
0.31732	-0.84665
0.31756	-1.03326
0.31781	-1.21991
0.31805	-0.599
0.31829	0.02191
0.31854	-0.3414
0.31878	-0.70468
0.31903	-0.66422
0.31927	-0.62372
0.31952	0.41516
0.31976	1.45404
0.32001	1.68536
0.32025	1.91672
0.3205	1.85361
0.32074	1.79053
0.32099	0.91989
0.32123	0.04926
0.32147	-0.13583
0.32172	-0.32089
0.32196	0.30161
0.32221	0.9241
0.32245	0.79791
0.3227	0.67172
0.32294	0.14178
0.32319	-0.38818
0.32343	-0.39239
0.32367	-0.39661
0.32392	-0.40079
0.32416	-0.405
0.32441	-0.61111
0.32465	-0.8172
0.3249	-0.61951
0.32514	-0.42184
0.32538	-0.68262
0.32563	-0.94339
0.32587	-0.39661
0.32612	0.15018
0.32636	0.74744
0.32661	1.3447
0.32685	0.05765
0.3271	-1.22937
0.32734	-1.42102
0.32759	-1.61264
0.32783	-1.40051
0.32808	-1.18839
0.32832	-1.35477
0.32856	-1.52118
0.32881	-0.88004
0.32905	-0.23886
0.3293	0.22772
0.32954	0.69434
0.32979	0.35339
0.33003	0.01245
0.33027	-0.15185
0.33052	-0.31616
0.33076	-0.07669
0.33101	0.16281
0.33125	0.08472
0.3315	0.00665
0.33174	-0.07141
0.33199	-0.14951
0.33223	-0.06775
0.33248	0.01401
0.33272	0.49954
0.33296	0.98508
0.33321	0.4086
0.33345	-0.16791
0.3337	-0.34061
0.33394	-0.51331
0.33419	0.20566
0.33443	0.92462
0.33468	0.29767
0.33492	-0.32928
0.33516	0.30713
0.33541	0.94354
0.33565	1.57996
0.3359	2.21637
0.33614	1.06104
0.33639	-0.0943
0.33663	-0.44208
0.33688	-0.78986
0.33712	-0.41843
0.33737	-0.04697
0.33761	0.72824
0.33785	1.50348
0.3381	1.2356
0.33834	0.96771
0.33859	0.29608
0.33883	-0.37558
0.33908	-0.32693
0.33932	-0.27829
0.33957	0.57788
0.33981	1.43405
0.34005	1.63412
0.3403	1.83417
0.34054	2.43799
0.34079	3.04181
0.34103	2.16092
0.34128	1.28003
0.34152	1.20667
0.34176	1.13333
0.34201	1.19458
0.34225	1.25583
0.3425	0.9133
0.34274	0.57077
0.34299	-0.04935
0.34323	-0.66946
0.34348	-1.28958
0.34372	-1.9097
0.34397	-2.12604
0.34421	-2.34241
0.34446	-2.15497
0.3447	-1.96753
0.34494	-0.78748
0.34519	0.39255
0.34543	0.22669
0.34568	0.06082
0.34592	-0.23966
0.34617	-0.54013
0.34641	-1.24435
0.34665	-1.94861
0.3469	-1.40735
0.34714	-0.86609
0.34739	-0.32483
0.34763	0.21643
0.34788	0.1268
0.34812	0.03714
0.34837	-0.05249
0.34861	-0.14212
0.34886	-0.21075
0.3491	-0.27936
0.34934	-0.34796
0.34959	-0.41657
0.34983	-0.38425
0.35008	-0.3519
0.35032	-0.31958
0.35057	-0.28723
0.35081	-0.12137
0.35106	0.04449
0.3513	0.21039
0.35155	0.37625
0.35179	0.315
0.35203	0.25375
0.35228	-0.21127
0.35252	-0.6763
0.35277	-0.99832
0.35301	-1.32034
0.35326	-0.83481
0.3535	-0.34927
0.35374	-0.461
0.35399	-0.57272
0.35423	-0.68445
0.35448	-0.79617
0.35472	-0.91263
0.35497	-1.02908
0.35521	-0.33798
0.35546	0.35312
0.3557	0.85916
0.35595	1.3652
0.35619	1.06369
0.35643	0.76215
0.35668	0.64151
0.35692	0.52084
0.35717	1.20773
0.35741	1.89462
0.35766	1.1683
0.3579	0.44199
0.35814	0.52319
0.35839	0.60443
0.35863	0.38416
0.35888	0.16385
0.35912	0.75113
0.35937	1.33838
0.35961	0.25165
0.35986	-0.83508
0.3601	-1.51801
0.36035	-2.20096
0.36059	-1.83664
0.36084	-1.47229
0.36108	-1.10794
0.36132	-0.74359
0.36157	-0.74936
0.36181	-0.75516
0.36206	-0.76092
0.3623	-0.76672
0.36255	0.03293
0.36279	0.83261
0.36304	1.22849
0.36328	1.62439
0.36352	0.96036
0.36377	0.29636
0.36401	0.0361
0.36426	-0.22415
0.3645	-0.83771
0.36475	-1.45126
0.36499	-1.76196
0.36523	-1.26514
0.36548	-1.14685
0.36572	-1.83609
0.36597	-2.02063
0.36621	-0.85925
0.36646	0.89017
0.3667	1.83206
0.36695	0.88965
0.36719	-0.05276
0.36744	-0.24649
0.36768	-0.44025
0.36793	-1.03775
0.36817	-1.63525
0.36841	-1.17285
0.36866	-0.71048
0.3689	-0.24808
0.36915	0.21432
0.36939	-0.12241
0.36964	-0.45917
0.36988	0.01166
0.37012	0.48245
0.37037	-0.05933
0.37061	-0.60111
0.37086	-0.33536
0.3711	-0.06958
0.37135	-0.19076
0.37159	-0.31195
0.37184	-0.43314
0.37208	-0.55432
0.37233	0.17831
[truncated: 37,299 more rows]
