# Supplementary material for: Electrochemical synthesis of propylene from carbon dioxide on copper nanocrystals
Source: Nat Chem. 2023 Apr 6;15(5):705–13. doi: 10.1038/s41557-023-01163-8 (PMC10159857; doi:10.1038/s41557-023-01163-8)
Supplement: Source Data Extended Data Fig. 4 — Statistical source data [file 41557_2023_1163_MOESM9_ESM.xlsx]

## Sheet: acetate
	Group1	Group2	Group3
-0.475	0.58176	0.55612	0.57151
-0.5	0.68112	0.65642	0.41722
-0.525	0.28076	0.54442	0.40936
-0.55	0.55079	0.50827	0.35361
-0.575	0.53116	0.45668	0.59576
-0.6	0.73932	0.85791	0.44809
-0.625	1.06226	0.84578	0.57775
-0.65	1.43295	0.87253	0.962
-0.675	1.51777	0.7548	1.23502

## Sheet: ethanol
	Group1	Group2	Group3
-0.475	6.15376	6.68207	6.87775
-0.5	11.5978	11.7624	7.96885
-0.525	8.37153	14.1127	9.14306
-0.55	14.3269	14.0866	12.3281
-0.575	15.7421	13.1233	16.1639
-0.6	17.3502	17.1248	13.3884
-0.625	16.25	16.9226	13.67
-0.65	16.0386	14.7805	17.2674
-0.675	16.4374	15.3786	15.426

## Sheet: ethylene
	Group1	Group2	Group3
-0.475	25.5712	23.4388	25.8031
-0.5	28.8697	32.3957	32.7519
-0.525	38.5814	38.709	48.6756
-0.55	46.253	51.8369	57.6443
-0.575	54.2652	44.5877	46.5846
-0.6	54.063	49.8593	48.6251
-0.625	58.9473	45.6401	46.8466
-0.65	56.766	42.5426	40.4799
-0.675	39.6165	40.1175	35.4612
