# Supplementary material for: Electrochemical synthesis of propylene from carbon dioxide on copper nanocrystals
Source: Nat Chem. 2023 Apr 6;15(5):705–13. doi: 10.1038/s41557-023-01163-8 (PMC10159857; doi:10.1038/s41557-023-01163-8)
Supplement: Source Data Extended Data Fig. 5 — Unprocessed electron micrographs [file 41557_2023_1163_MOESM10_ESM.zip]

Archive with 2 entries (2 files):
- Gao_SourceData_ED_Fig. 5a.jpg
- Gao_SourceData_ED_Fig. 5b.jpg
