# Supplementary material for: Electrochemical synthesis of propylene from carbon dioxide on copper nanocrystals
Source: Nat Chem. 2023 Apr 6;15(5):705–13. doi: 10.1038/s41557-023-01163-8 (PMC10159857; doi:10.1038/s41557-023-01163-8)
Supplement: Source Data Extended Data Fig. 6 — Statistical source data [file 41557_2023_1163_MOESM11_ESM.xlsx]

## Sheet: propylene
-0.475	0.2715	0.28638	0.31098	0.19799	0.20629	0.21096	0.20251	0.30186	0.28307
-0.5	0.7485	0.83721	0.92749	0.32542	0.32795	0.35587	0.39916	0.39449
-0.525	1.29648	1.31666	1.38621	1.31743	1.42156	1.53297	0.98569	1.18825	1.3467
-0.55	2.00384	2.26557	2.42869	2.01357	2.30801	2.63884	1.99744	2.21723	2.24858
-0.575	2.69623	3.17935	2.70391	2.98617	2.69623	3.17935	2.54524	2.60877	2.81933
-0.6	3.94442	3.9496	3.92234	4.27918	4.64533	5.03134	3.94442	3.9496	3.92234	3.68077	3.8478	3.46226
-0.625	4.03709	4.41005	4.7685	4.59111	4.80742	3.22607	3.46017	3.71567
-0.65	4.88438	4.37423	4.30512	5.72635	5.57512	5.47321	6.80236	6.15958	5.47932
-0.675	5.76076	5.01565	4.27191	6.03295	5.71165	5.21403

## Sheet: ethylene
-0.475	15.6262	16.1418	16.1554	14.6362	14.85	14.938	13.8032	14.647	13.8462
-0.5	28.6787	30.8904	32.1321	21.7622	20.8075	24.4056	26.319	25.8764
-0.525	58.2893	60.1048	60.5993	54.292	57.008	60.2118	57.4906	63.0337
-0.55	102.475	108.853	114.288	80.9211	96.9685	103.455	82.5196	88.0864	88.2959
-0.575	113.22	120.381	110.148	121.742	130.404	113.22	120.381
-0.6	136.738	142.282	143.251	150.389	158.195	161.075	136.738	142.282	143.251	137.581	142.588	142.321
-0.625	176.228	180.366	183.844	218.823	233.467	241.681	173.373	177.093	178.544
-0.65	217.983	215.055	209.857	277.648	289.014	292.053	243.123	236.304	224.846
-0.675	213.093	216.524	237.455	230.26	254.597	244.09	237.287

## Sheet: ethanol
-0.475	3.69599	4.01937	4.25796	3.23588	3.23887
-0.5	8.55077	9.2709	7.667	7.30816	7.6834
-0.525	12.4051	17.4955	11.2072	15.2694	17.0331	12.7157
-0.55	29.0488	23.4521	22.5978	22.3514	24.4887
-0.575	35.0332	28.9348	40.5272	36.6827	27.5896
-0.6	50.2421	48.3697	38.4126	45.1902	52.0439	39.1353
-0.625	63.7688	65.3827	52.5675	54.6685	54.86	61.4464
-0.65	80.8735	81.5614	91.4126	74.8148	76.6557	85.294
-0.675	97.0304	94.0421	93.444	89.9067	111.698	94.3224

## Sheet: acetate
-0.475	0.34941	0.33452	0.35381	0.26467	0.3026	0.30917
-0.5	0.50217	0.51738	0.40142	0.41254	0.46745	0.43311
-0.525	0.41604	0.67491	0.50177	0.68821	0.65977	0.5787
-0.55	1.11677	0.8462	0.64817	0.93815	1.06846	--
-0.575	1.18206	1.0069	1.49374	1.52013	1.18323	1.35432
-0.6	2.1409	2.42319	1.28562	2.49998	3.36069	2.14433
-0.625	4.16858	3.26779	2.22171	3.4827	3.06122	5.185
-0.65	7.22554	4.8148	5.09279	6.49195	7.4596	5.89253
-0.675	8.95945	4.61573	7.48121	7.19435	8.18829	6.4353
