# Supplementary material for: Electrochemical synthesis of propylene from carbon dioxide on copper nanocrystals
Source: Nat Chem. 2023 Apr 6;15(5):705–13. doi: 10.1038/s41557-023-01163-8 (PMC10159857; doi:10.1038/s41557-023-01163-8)
Supplement: Source Data Extended Data Fig. 7 — GC source data [file 41557_2023_1163_MOESM12_ESM.xlsx]

## Sheet: ED_Fig. 7a
KOH		KOH+CH2O		KHCO3		KHCO3+CH2O
time	Intensity (a.u.)	time	Intensity (a.u.)	time	Intensity (a.u.)	time	Intensity (a.u.)
0	18033	0	17624	0.03	16726	0	17186
0.00167	18032	0.00167	17634	0.03167	16727	0.00167	17187
0.00333	18032	0.00333	17646	0.03333	16725	0.00333	17187
0.005	18032	0.005	17656	0.035	16726	0.005	17187
0.00667	18032	0.00667	17667	0.03667	16724	0.00667	17186
0.00833	18030	0.00833	17678	0.03833	16725	0.00833	17185
0.01	18030	0.01	17690	0.04	16724	0.01	17185
0.01167	18029	0.01167	17701	0.04167	16724	0.01167	17185
0.01333	18029	0.01333	17714	0.04333	16724	0.01333	17185
0.015	18027	0.015	17726	0.045	16724	0.015	17184
0.01667	18027	0.01667	17739	0.04667	16724	0.01667	17183
0.01833	18026	0.01833	17755	0.04833	16723	0.01833	17183
0.02	18025	0.02	17772	0.05	16722	0.02	17183
0.02167	18024	0.02167	17789	0.05167	16723	0.02167	17186
0.02333	18024	0.02333	17807	0.05333	16723	0.02333	17187
0.025	18023	0.025	17824	0.055	16722	0.025	17188
0.02667	18024	0.02667	17844	0.05667	16722	0.02667	17188
0.02833	18026	0.02833	17863	0.05833	16722	0.02833	17186
0.03	18028	0.03	17884	0.06	16722	0.03	17186
0.03167	18029	0.03167	17906	0.06167	16722	0.03167	17186
0.03333	18031	0.03333	17928	0.06333	16720	0.03333	17184
0.035	18030	0.035	17952	0.065	16720	0.035	17184
0.03667	18029	0.03667	17977	0.06667	16720	0.03667	17183
0.03833	18028	0.03833	18002	0.06833	16720	0.03833	17182
0.04	18027	0.04	18028	0.07	16719	0.04	17181
0.04167	18026	0.04167	18053	0.07167	16718	0.04167	17180
0.04333	18025	0.04333	18080	0.07333	16717	0.04333	17180
0.045	18024	0.045	18108	0.075	16717	0.045	17179
0.04667	18022	0.04667	18136	0.07667	16718	0.04667	17181
0.04833	18022	0.04833	18164	0.07833	16716	0.04833	17179
0.05	18022	0.05	18192	0.08	16717	0.05	17178
0.05167	18021	0.05167	18219	0.08167	16717	0.05167	17178
0.05333	18021	0.05333	18246	0.08333	16717	0.05333	17178
0.055	18020	0.055	18274	0.085	16716	0.055	17177
0.05667	18020	0.05667	18302	0.08667	16716	0.05667	17177
0.05833	18018	0.05833	18328	0.08833	16716	0.05833	17177
0.06	18018	0.06	18354	0.09	16716	0.06	17176
0.06167	18018	0.06167	18378	0.09167	16716	0.06167	17176
0.06333	18018	0.06333	18401	0.09333	16715	0.06333	17175
0.065	18018	0.065	18425	0.095	16715	0.065	17176
0.06667	18019	0.06667	18447	0.09667	16714	0.06667	17176
0.06833	18018	0.06833	18468	0.09833	16715	0.06833	17174
0.07	18017	0.07	18489	0.1	16714	0.07	17175
0.07167	18017	0.07167	18507	0.10167	16713	0.07167	17175
0.07333	18017	0.07333	18525	0.10333	16714	0.07333	17175
0.075	18016	0.075	18543	0.105	16713	0.075	17174
0.07667	18016	0.07667	18558	0.10667	16713	0.07667	17174
0.07833	18016	0.07833	18575	0.10833	16712	0.07833	17174
0.08	18016	0.08	18588	0.11	16715	0.08	17173
0.08167	18015	0.08167	18602	0.11167	16714	0.08167	17174
0.08333	18016	0.08333	18615	0.11333	16713	0.08333	17174
0.085	18015	0.085	18627	0.115	16713	0.085	17174
0.08667	18016	0.08667	18636	0.11667	16713	0.08667	17174
0.08833	18015	0.08833	18648	0.11833	16712	0.08833	17172
0.09	18015	0.09	18657	0.12	16712	0.09	17173
0.09167	18014	0.09167	18664	0.12167	16712	0.09167	17173
0.09333	18014	0.09333	18672	0.12333	16711	0.09333	17172
0.095	18015	0.095	18678	0.125	16711	0.095	17173
0.09667	18014	0.09667	18685	0.12667	16711	0.09667	17172
0.09833	18015	0.09833	18692	0.12833	16711	0.09833	17173
0.1	18014	0.1	18697	0.13	16712	0.1	17172
0.10167	18015	0.10167	18700	0.13167	16711	0.10167	17173
0.10333	18015	0.10333	18706	0.13333	16711	0.10333	17173
0.105	18015	0.105	18709	0.135	16710	0.105	17173
0.10667	18015	0.10667	18714	0.13667	16710	0.10667	17173
0.10833	18015	0.10833	18716	0.13833	16710	0.10833	17173
0.11	18015	0.11	18719	0.14	16709	0.11	17172
0.11167	18016	0.11167	18721	0.14167	16710	0.11167	17174
0.11333	18014	0.11333	18723	0.14333	16711	0.11333	17172
0.115	18015	0.115	18724	0.145	16709	0.115	17173
0.11667	18015	0.11667	18727	0.14667	16709	0.11667	17173
0.11833	18015	0.11833	18727	0.14833	16710	0.11833	17173
0.12	18015	0.12	18727	0.15	16710	0.12	17174
0.12167	18015	0.12167	18726	0.15167	16709	0.12167	17172
0.12333	18016	0.12333	18727	0.15333	16709	0.12333	17173
0.125	18015	0.125	18726	0.155	16709	0.125	17173
0.12667	18016	0.12667	18726	0.15667	16708	0.12667	17173
0.12833	18014	0.12833	18726	0.15833	16708	0.12833	17172
0.13	18013	0.13	18726	0.16	16709	0.13	17172
0.13167	18014	0.13167	18725	0.16167	16708	0.13167	17173
0.13333	18014	0.13333	18724	0.16333	16708	0.13333	17172
0.135	18015	0.135	18723	0.165	16708	0.135	17173
0.13667	18014	0.13667	18723	0.16667	16708	0.13667	17174
0.13833	18014	0.13833	18722	0.16833	16708	0.13833	17172
0.14	18014	0.14	18722	0.17	16708	0.14	17172
0.14167	18013	0.14167	18719	0.17167	16708	0.14167	17172
0.14333	18013	0.14333	18718	0.17333	16707	0.14333	17173
0.145	18013	0.145	18716	0.175	16707	0.145	17173
0.14667	18012	0.14667	18715	0.17667	16708	0.14667	17172
0.14833	18012	0.14833	18714	0.17833	16707	0.14833	17172
0.15	18012	0.15	18712	0.18	16707	0.15	17172
0.15167	18014	0.15167	18710	0.18167	16707	0.15167	17172
0.15333	18013	0.15333	18709	0.18333	16707	0.15333	17173
0.155	18014	0.155	18706	0.185	16706	0.155	17172
0.15667	18013	0.15667	18704	0.18667	16706	0.15667	17172
0.15833	18012	0.15833	18702	0.18833	16706	0.15833	17172
0.16	18014	0.16	18701	0.19	16707	0.16	17172
0.16167	18014	0.16167	18698	0.19167	16708	0.16167	17172
0.16333	18015	0.16333	18696	0.19333	16707	0.16333	17172
0.165	18015	0.165	18693	0.195	16707	0.165	17173
0.16667	18013	0.16667	18691	0.19667	16708	0.16667	17173
0.16833	18015	0.16833	18688	0.19833	16707	0.16833	17172
0.17	18013	0.17	18685	0.2	16708	0.17	17173
0.17167	18014	0.17167	18684	0.20167	16707	0.17167	17172
0.17333	18014	0.17333	18682	0.20333	16707	0.17333	17172
0.175	18013	0.175	18678	0.205	16708	0.175	17172
0.17667	18014	0.17667	18675	0.20667	16707	0.17667	17172
0.17833	18014	0.17833	18673	0.20833	16707	0.17833	17173
0.18	18014	0.18	18670	0.21	16707	0.18	17172
0.18167	18013	0.18167	18668	0.21167	16707	0.18167	17173
0.18333	18015	0.18333	18665	0.21333	16707	0.18333	17173
0.185	18014	0.185	18663	0.215	16706	0.185	17174
0.18667	18013	0.18667	18661	0.21667	16707	0.18667	17173
0.18833	18014	0.18833	18659	0.21833	16708	0.18833	17173
0.19	18014	0.19	18658	0.22	16706	0.19	17172
0.19167	18014	0.19167	18655	0.22167	16706	0.19167	17173
0.19333	18015	0.19333	18653	0.22333	16706	0.19333	17172
0.195	18015	0.195	18650	0.225	16706	0.195	17173
0.19667	18015	0.19667	18647	0.22667	16707	0.19667	17173
0.19833	18015	0.19833	18645	0.22833	16706	0.19833	17172
0.2	18015	0.2	18643	0.23	16706	0.2	17173
0.20167	18016	0.20167	18639	0.23167	16706	0.20167	17172
0.20333	18016	0.20333	18637	0.23333	16706	0.20333	17173
0.205	18015	0.205	18634	0.235	16705	0.205	17173
0.20667	18015	0.20667	18633	0.23667	16705	0.20667	17173
0.20833	18015	0.20833	18630	0.23833	16705	0.20833	17173
0.21	18016	0.21	18629	0.24	16706	0.21	17171
0.21167	18015	0.21167	18624	0.24167	16705	0.21167	17172
0.21333	18015	0.21333	18622	0.24333	16705	0.21333	17171
0.215	18016	0.215	18618	0.245	16704	0.215	17172
0.21667	18015	0.21667	18615	0.24667	16704	0.21667	17171
0.21833	18016	0.21833	18612	0.24833	16705	0.21833	17172
0.22	18015	0.22	18609	0.25	16704	0.22	17172
0.22167	18016	0.22167	18606	0.25167	16704	0.22167	17171
0.22333	18016	0.22333	18604	0.25333	16703	0.22333	17171
0.225	18016	0.225	18600	0.255	16704	0.225	17172
0.22667	18016	0.22667	18597	0.25667	16704	0.22667	17172
0.22833	18015	0.22833	18594	0.25833	16704	0.22833	17171
0.23	18015	0.23	18591	0.26	16704	0.23	17171
0.23167	18015	0.23167	18588	0.26167	16704	0.23167	17170
0.23333	18015	0.23333	18586	0.26333	16703	0.23333	17170
0.235	18016	0.235	18582	0.265	16702	0.235	17170
0.23667	18015	0.23667	18579	0.26667	16703	0.23667	17171
0.23833	18015	0.23833	18576	0.26833	16703	0.23833	17170
0.24	18014	0.24	18572	0.27	16702	0.24	17171
0.24167	18014	0.24167	18570	0.27167	16702	0.24167	17171
0.24333	18015	0.24333	18566	0.27333	16702	0.24333	17171
0.245	18016	0.245	18564	0.275	16701	0.245	17172
0.24667	18016	0.24667	18561	0.27667	16701	0.24667	17172
0.24833	18016	0.24833	18557	0.27833	16701	0.24833	17172
0.25	18015	0.25	18555	0.28	16701	0.25	17171
0.25167	18016	0.25167	18551	0.28167	16701	0.25167	17172
0.25333	18015	0.25333	18549	0.28333	16701	0.25333	17172
0.255	18016	0.255	18546	0.285	16700	0.255	17171
0.25667	18016	0.25667	18543	0.28667	16701	0.25667	17172
0.25833	18014	0.25833	18540	0.28833	16701	0.25833	17173
0.26	18016	0.26	18538	0.29	16701	0.26	17172
0.26167	18016	0.26167	18534	0.29167	16700	0.26167	17173
0.26333	18015	0.26333	18532	0.29333	16700	0.26333	17172
0.265	18016	0.265	18530	0.295	16700	0.265	17172
0.26667	18016	0.26667	18528	0.29667	16699	0.26667	17173
0.26833	18016	0.26833	18523	0.29833	16699	0.26833	17172
0.27	18016	0.27	18520	0.3	16700	0.27	17172
0.27167	18016	0.27167	18516	0.30167	16699	0.27167	17171
0.27333	18015	0.27333	18513	0.30333	16700	0.27333	17171
0.275	18014	0.275	18508	0.305	16698	0.275	17170
0.27667	18015	0.27667	18505	0.30667	16699	0.27667	17169
0.27833	18014	0.27833	18502	0.30833	16699	0.27833	17171
0.28	18013	0.28	18498	0.31	16699	0.28	17168
0.28167	18013	0.28167	18493	0.31167	16699	0.28167	17168
0.28333	18011	0.28333	18490	0.31333	16698	0.28333	17168
0.285	18012	0.285	18483	0.315	16698	0.285	17168
0.28667	18011	0.28667	18479	0.31667	16699	0.28667	17167
0.28833	18010	0.28833	18475	0.31833	16700	0.28833	17167
0.29	18009	0.29	18470	0.32	16700	0.29	17167
0.29167	18008	0.29167	18464	0.32167	16699	0.29167	17166
0.29333	18008	0.29333	18460	0.32333	16699	0.29333	17166
0.295	18007	0.295	18456	0.325	16698	0.295	17167
0.29667	18007	0.29667	18452	0.32667	16699	0.29667	17164
0.29833	18006	0.29833	18448	0.32833	16699	0.29833	17165
0.3	18006	0.3	18443	0.33	16698	0.3	17165
0.30167	18006	0.30167	18438	0.33167	16698	0.30167	17164
0.30333	18006	0.30333	18434	0.33333	16697	0.30333	17166
0.305	18004	0.305	18430	0.335	16698	0.305	17165
0.30667	18004	0.30667	18426	0.33667	16699	0.30667	17165
0.30833	18004	0.30833	18421	0.33833	16697	0.30833	17165
0.31	18004	0.31	18418	0.34	16698	0.31	17164
0.31167	18004	0.31167	18413	0.34167	16698	0.31167	17164
0.31333	18004	0.31333	18409	0.34333	16697	0.31333	17164
0.315	18003	0.315	18405	0.345	16698	0.315	17164
0.31667	18003	0.31667	18402	0.34667	16697	0.31667	17163
0.31833	18003	0.31833	18398	0.34833	16697	0.31833	17164
0.32	18004	0.32	18395	0.35	16697	0.32	17164
0.32167	18003	0.32167	18390	0.35167	16697	0.32167	17163
0.32333	18003	0.32333	18388	0.35333	16697	0.32333	17163
0.325	18003	0.325	18384	0.355	16696	0.325	17164
0.32667	18003	0.32667	18380	0.35667	16697	0.32667	17164
0.32833	18003	0.32833	18376	0.35833	16696	0.32833	17164
0.33	18002	0.33	18372	0.36	16697	0.33	17164
0.33167	18003	0.33167	18371	0.36167	16695	0.33167	17164
0.33333	18003	0.33333	18367	0.36333	16696	0.33333	17164
0.335	18003	0.335	18363	0.365	16696	0.335	17163
0.33667	18002	0.33667	18361	0.36667	16696	0.33667	17165
0.33833	18002	0.33833	18357	0.36833	16695	0.33833	17164
0.34	18002	0.34	18353	0.37	16696	0.34	17164
0.34167	18001	0.34167	18350	0.37167	16695	0.34167	17163
0.34333	18002	0.34333	18346	0.37333	16695	0.34333	17163
0.345	18002	0.345	18344	0.375	16693	0.345	17164
0.34667	18001	0.34667	18339	0.37667	16696	0.34667	17163
0.34833	18001	0.34833	18336	0.37833	16694	0.34833	17163
0.35	18002	0.35	18333	0.38	16694	0.35	17163
0.35167	18002	0.35167	18330	0.38167	16695	0.35167	17163
0.35333	18003	0.35333	18327	0.38333	16694	0.35333	17164
0.355	18002	0.355	18324	0.385	16694	0.355	17162
0.35667	18002	0.35667	18321	0.38667	16694	0.35667	17162
0.35833	18003	0.35833	18318	0.38833	16694	0.35833	17162
0.36	18001	0.36	18314	0.39	16695	0.36	17162
0.36167	18002	0.36167	18311	0.39167	16694	0.36167	17164
0.36333	18002	0.36333	18307	0.39333	16694	0.36333	17163
0.365	18002	0.365	18305	0.395	16694	0.365	17163
0.36667	18002	0.36667	18304	0.39667	16694	0.36667	17162
0.36833	18001	0.36833	18299	0.39833	16694	0.36833	17162
0.37	18001	0.37	18297	0.4	16694	0.37	17162
0.37167	18001	0.37167	18294	0.40167	16693	0.37167	17162
0.37333	18001	0.37333	18292	0.40333	16692	0.37333	17162
0.375	18002	0.375	18287	0.405	16693	0.375	17162
0.37667	18002	0.37667	18284	0.40667	16693	0.37667	17162
0.37833	18002	0.37833	18283	0.40833	16692	0.37833	17163
0.38	18002	0.38	18279	0.41	16693	0.38	17162
0.38167	18002	0.38167	18276	0.41167	16693	0.38167	17161
0.38333	18001	0.38333	18273	0.41333	16693	0.38333	17162
0.385	18001	0.385	18269	0.415	16692	0.385	17162
0.38667	18002	0.38667	18267	0.41667	16691	0.38667	17162
0.38833	18002	0.38833	18265	0.41833	16691	0.38833	17162
0.39	18001	0.39	18262	0.42	16690	0.39	17162
0.39167	18002	0.39167	18258	0.42167	16691	0.39167	17162
0.39333	18002	0.39333	18256	0.42333	16690	0.39333	17161
0.395	18003	0.395	18254	0.425	16690	0.395	17162
0.39667	18002	0.39667	18251	0.42667	16691	0.39667	17162
0.39833	18002	0.39833	18249	0.42833	16690	0.39833	17163
0.4	18002	0.4	18246	0.43	16690	0.4	17162
0.40167	18002	0.40167	18243	0.43167	16690	0.40167	17162
0.40333	18002	0.40333	18240	0.43333	16689	0.40333	17162
0.405	18000	0.405	18237	0.435	16689	0.405	17162
0.40667	18002	0.40667	18236	0.43667	16689	0.40667	17162
0.40833	18001	0.40833	18233	0.43833	16689	0.40833	17162
0.41	18001	0.41	18230	0.44	16689	0.41	17163
0.41167	18001	0.41167	18228	0.44167	16689	0.41167	17162
0.41333	18001	0.41333	18224	0.44333	16689	0.41333	17162
0.415	18001	0.415	18223	0.445	16690	0.415	17162
0.41667	18002	0.41667	18221	0.44667	16688	0.41667	17162
0.41833	18002	0.41833	18218	0.44833	16689	0.41833	17162
0.42	18003	0.42	18216	0.45	16688	0.42	17162
0.42167	18001	0.42167	18213	0.45167	16688	0.42167	17162
0.42333	18002	0.42333	18210	0.45333	16688	0.42333	17162
0.425	18002	0.425	18208	0.455	16687	0.425	17163
0.42667	18002	0.42667	18206	0.45667	16689	0.42667	17162
0.42833	18002	0.42833	18203	0.45833	16688	0.42833	17163
0.43	18001	0.43	18200	0.46	16688	0.43	17162
0.43167	18002	0.43167	18198	0.46167	16687	0.43167	17163
0.43333	18002	0.43333	18196	0.46333	16687	0.43333	17162
0.435	18003	0.435	18193	0.465	16688	0.435	17162
0.43667	18004	0.43667	18191	0.46667	16686	0.43667	17163
0.43833	18002	0.43833	18189	0.46833	16687	0.43833	17162
0.44	18002	0.44	18188	0.47	16687	0.44	17162
0.44167	18003	0.44167	18185	0.47167	16686	0.44167	17163
0.44333	18002	0.44333	18181	0.47333	16686	0.44333	17162
0.445	18003	0.445	18180	0.475	16686	0.445	17164
0.44667	18003	0.44667	18177	0.47667	16687	0.44667	17163
0.44833	18003	0.44833	18175	0.47833	16686	0.44833	17164
0.45	18002	0.45	18173	0.48	16687	0.45	17163
0.45167	18002	0.45167	18170	0.48167	16687	0.45167	17164
0.45333	18003	0.45333	18168	0.48333	16686	0.45333	17164
0.455	18002	0.455	18166	0.485	16686	0.455	17164
0.45667	18003	0.45667	18165	0.48667	16684	0.45667	17164
0.45833	18002	0.45833	18163	0.48833	16685	0.45833	17164
0.46	18003	0.46	18162	0.49	16686	0.46	17164
0.46167	18001	0.46167	18159	0.49167	16684	0.46167	17164
0.46333	18002	0.46333	18156	0.49333	16684	0.46333	17164
0.465	18002	0.465	18155	0.495	16684	0.465	17164
0.46667	18002	0.46667	18154	0.49667	16685	0.46667	17164
0.46833	18002	0.46833	18150	0.49833	16685	0.46833	17165
0.47	18002	0.47	18149	0.5	16685	0.47	17164
0.47167	18002	0.47167	18146	0.50167	16684	0.47167	17164
0.47333	18001	0.47333	18145	0.50333	16685	0.47333	17164
0.475	18002	0.475	18142	0.505	16684	0.475	17164
0.47667	18001	0.47667	18141	0.50667	16684	0.47667	17164
0.47833	18001	0.47833	18140	0.50833	16684	0.47833	17164
0.48	18001	0.48	18138	0.51	16683	0.48	17164
0.48167	18002	0.48167	18135	0.51167	16682	0.48167	17164
0.48333	18001	0.48333	18134	0.51333	16682	0.48333	17164
0.485	18001	0.485	18131	0.515	16682	0.485	17163
0.48667	18002	0.48667	18132	0.51667	16682	0.48667	17164
0.48833	18001	0.48833	18129	0.51833	16682	0.48833	17163
0.49	18001	0.49	18127	0.52	16682	0.49	17164
0.49167	18001	0.49167	18125	0.52167	16681	0.49167	17163
0.49333	18001	0.49333	18124	0.52333	16682	0.49333	17164
0.495	18001	0.495	18122	0.525	16681	0.495	17164
0.49667	18001	0.49667	18121	0.52667	16681	0.49667	17164
0.49833	18002	0.49833	18119	0.52833	16681	0.49833	17164
0.5	18001	0.5	18117	0.53	16680	0.5	17163
0.50167	18002	0.50167	18115	0.53167	16680	0.50167	17163
0.50333	18002	0.50333	18113	0.53333	16680	0.50333	17163
0.505	18002	0.505	18111	0.535	16680	0.505	17163
0.50667	18002	0.50667	18111	0.53667	16680	0.50667	17163
0.50833	18002	0.50833	18108	0.53833	16680	0.50833	17162
0.51	18002	0.51	18107	0.54	16680	0.51	17162
0.51167	18002	0.51167	18106	0.54167	16679	0.51167	17162
0.51333	18002	0.51333	18104	0.54333	16680	0.51333	17163
0.515	18002	0.515	18102	0.545	16679	0.515	17163
0.51667	18002	0.51667	18100	0.54667	16680	0.51667	17162
0.51833	18002	0.51833	18098	0.54833	16679	0.51833	17163
0.52	18002	0.52	18098	0.55	16679	0.52	17163
0.52167	18002	0.52167	18096	0.55167	16679	0.52167	17162
0.52333	18002	0.52333	18095	0.55333	16678	0.52333	17163
0.525	18002	0.525	18092	0.555	16678	0.525	17162
0.52667	18003	0.52667	18091	0.55667	16679	0.52667	17162
0.52833	18003	0.52833	18089	0.55833	16678	0.52833	17163
0.53	18003	0.53	18088	0.56	16679	0.53	17162
0.53167	18002	0.53167	18086	0.56167	16680	0.53167	17162
0.53333	18003	0.53333	18084	0.56333	16681	0.53333	17162
0.535	18002	0.535	18081	0.565	16686	0.535	17162
0.53667	18002	0.53667	18081	0.56667	16692	0.53667	17162
0.53833	18002	0.53833	18079	0.56833	16704	0.53833	17162
0.54	18002	0.54	18078	0.57	16728	0.54	17162
0.54167	18002	0.54167	18076	0.57167	16771	0.54167	17162
0.54333	18003	0.54333	18074	0.57333	16850	0.54333	17161
0.545	18001	0.545	18072	0.575	16984	0.545	17162
0.54667	18003	0.54667	18070	0.57667	17212	0.54667	17161
0.54833	18002	0.54833	18069	0.57833	17586	0.54833	17161
0.55	18001	0.55	18068	0.58	18186	0.55	17160
0.55167	18001	0.55167	18066	0.58167	19121	0.55167	17162
0.55333	18001	0.55333	18066	0.58333	20543	0.55333	17161
0.555	18001	0.555	18065	0.585	22661	0.555	17162
0.55667	18000	0.55667	18063	0.58667	25779	0.55667	17161
0.55833	18000	0.55833	18062	0.58833	30231	0.55833	17161
0.56	18001	0.56	18060	0.59	36094	0.56	17162
0.56167	18000	0.56167	18059	0.59167	44379	0.56167	17162
0.56333	18002	0.56333	18057	0.59333	55435	0.56333	17162
0.565	18000	0.565	18055	0.595	69669	0.565	17162
0.56667	18000	0.56667	18053	0.59667	87339	0.56667	17161
0.56833	18000	0.56833	18052	0.59833	109096	0.56833	17162
0.57	18000	0.57	18053	0.6	135282	0.57	17163
0.57167	18000	0.57167	18052	0.60167	164453	0.57167	17162
0.57333	18000	0.57333	18050	0.60333	195186	0.57333	17163
0.575	18001	0.575	18049	0.605	228232	0.575	17162
0.57667	18002	0.57667	18047	0.60667	264664	0.57667	17162
0.57833	18000	0.57833	18045	0.60833	302158	0.57833	17163
0.58	18003	0.58	18045	0.61	336683	0.58	17162
0.58167	18001	0.58167	18045	0.61167	364616	0.58167	17163
0.58333	18002	0.58333	18045	0.61333	384866	0.58333	17163
0.585	18001	0.585	18048	0.615	398459	0.585	17166
0.58667	18000	0.58667	18054	0.61667	406222	0.58667	17171
0.58833	18001	0.58833	18068	0.61833	408446	0.58833	17178
0.59	18001	0.59	18091	0.62	405128	0.59	17193
0.59167	18003	0.59167	18128	0.62167	396645	0.59167	17216
0.59333	18007	0.59333	18190	0.62333	383179	0.59333	17256
0.595	18013	0.595	18288	0.625	365170	0.595	17319
0.59667	18028	0.59667	18443	0.62667	343048	0.59667	17419
0.59833	18050	0.59833	18676	0.62833	317269	0.59833	17574
0.6	18087	0.6	19032	0.63	288997	0.6	17810
0.60167	18149	0.60167	19559	0.63167	258814	0.60167	18165
0.60333	18244	0.60333	20324	0.63333	228216	0.60333	18686
0.605	18394	0.605	21418	0.635	199122	0.605	19439
0.60667	18625	0.60667	22967	0.63667	172901	0.60667	20516
0.60833	18974	0.60833	25164	0.63833	150216	0.60833	22037
0.61	19494	0.61	28283	0.64	130792	0.61	24186
0.61167	20248	0.61167	32371	0.64167	113858	0.61167	27238
0.61333	21330	0.61333	38104	0.64333	98965	0.61333	31380
0.615	22869	0.615	46341	0.645	85909	0.615	36955
0.61667	25051	0.61667	57765	0.64667	74578	0.61667	45035
0.61833	28157	0.61833	73202	0.64833	64875	0.61833	56334
0.62	32240	0.62	93026	0.65	56702	0.62	71723
0.62167	37938	0.62167	117173	0.65167	49918	0.62167	91528
0.62333	46117	0.62333	145528	0.65333	44341	0.62333	115688
0.625	57538	0.625	176814	0.655	39787	0.625	144085
0.62667	73102	0.62667	210120	0.65667	36098	0.62667	175682
0.62833	93038	0.62833	247630	0.65833	33144	0.62833	209141
0.63	117160	0.63	287890	0.66	30929	0.63	246510
0.63167	145349	0.63167	327099	0.66167	29098	0.63167	287138
0.63333	176200	0.63333	362472	0.66333	27504	0.63333	326018
0.635	208331	0.635	392194	0.665	26208	0.635	360046
0.63667	244360	0.63667	415467	0.66667	25160	0.63667	388334
0.63833	283154	0.63833	431931	0.66833	24300	0.63833	410312
0.64	321790	0.64	441794	0.67	23579	0.64	425640
0.64167	357358	0.64167	445458	0.67167	22969	0.64167	434354
0.64333	388018	0.64333	443291	0.67333	22445	0.64333	436878
0.645	412837	0.645	435701	0.675	21988	0.645	433525
0.64667	431256	0.64667	422846	0.67667	21585	0.64667	424680
0.64833	442990	0.64833	404882	0.67833	21227	0.64833	410386
0.65	448360	0.65	381816	0.68	20906	0.65	390728
0.65167	447550	0.65167	353861	0.68167	20616	0.65167	365928
0.65333	440760	0.65333	321861	0.68333	20355	0.65333	336600
0.655	428514	0.655	287022	0.685	20119	0.655	303739
0.65667	410773	0.65667	251298	0.68667	19903	0.65667	268939
0.65833	387560	0.65833	217381	0.68833	19707	0.65833	234690
0.66	359416	0.66	187253	0.69	19527	0.66	203246
0.66167	327202	0.66167	161480	0.69167	19362	0.66167	175694
0.66333	292136	0.66333	139406	0.69333	19214	0.66333	151941
0.665	256158	0.665	120222	0.695	19077	0.665	131234
0.66667	221813	0.66667	103576	0.69667	18954	0.66667	113054
0.66833	191179	0.66833	89294	0.69833	18840	0.66833	97205
0.67	164885	0.67	77211	0.7	18736	0.67	83579
0.67167	142338	0.67167	67106	0.70167	18641	0.67167	72014
0.67333	122773	0.67333	58741	0.70333	18554	0.67333	62334
0.675	105797	0.675	51896	0.705	18477	0.675	54334
0.67667	91230	0.67667	46344	0.70667	18403	0.67667	47800
0.67833	78798	0.67833	41861	0.70833	18336	0.67833	42510
0.68	68299	0.68	38267	0.71	18276	0.68	38261
0.68167	59550	0.68167	35403	0.71167	18218	0.68167	34869
0.68333	52347	0.68333	33115	0.71333	18168	0.68333	32165
0.685	46469	0.685	31418	0.715	18120	0.685	30293
0.68667	41710	0.68667	30204	0.71667	18077	0.68667	28550
0.68833	37893	0.68833	29000	0.71833	18037	0.68833	27139
0.69	34856	0.69	28041	0.72	18001	0.69	26039
0.69167	32440	0.69167	27266	0.72167	17967	0.69167	25174
0.69333	30761	0.69333	26652	0.72333	17935	0.69333	24493
0.695	29290	0.695	26157	0.725	17907	0.695	23959
0.69667	28042	0.69667	25751	0.72667	17882	0.69667	23535
0.69833	27050	0.69833	25416	0.72833	17859	0.69833	23194
0.7	26281	0.7	25134	0.73	17836	0.7	22917
0.70167	25678	0.70167	24888	0.73167	17816	0.70167	22687
0.70333	25205	0.70333	24672	0.73333	17798	0.70333	22491
0.705	24830	0.705	24473	0.735	17781	0.705	22318
0.70667	24528	0.70667	24287	0.73667	17764	0.70667	22161
0.70833	24279	0.70833	24107	0.73833	17751	0.70833	22013
0.71	24070	0.71	23930	0.74	17737	0.71	21870
0.71167	23890	0.71167	23754	0.74167	17723	0.71167	21728
0.71333	23727	0.71333	23574	0.74333	17712	0.71333	21583
0.715	23573	0.715	23388	0.745	17701	0.715	21437
0.71667	23422	0.71667	23198	0.74667	17691	0.71667	21287
0.71833	23274	0.71833	23006	0.74833	17680	0.71833	21130
0.72	23125	0.72	22811	0.75	17671	0.72	20969
0.72167	22971	0.72167	22614	0.75167	17663	0.72167	20800
0.72333	22810	0.72333	22415	0.75333	17656	0.72333	20631
0.725	22642	0.725	22219	0.755	17647	0.725	20457
0.72667	22468	0.72667	22022	0.75667	17640	0.72667	20285
0.72833	22290	0.72833	21827	0.75833	17631	0.72833	20116
0.73	22106	0.73	21640	0.76	17624	0.73	19946
0.73167	21922	0.73167	21458	0.76167	17617	0.73167	19782
0.73333	21737	0.73333	21284	0.76333	17618	0.73333	19622
0.735	21554	0.735	21117	0.765	17610	0.735	19469
0.73667	21371	0.73667	20959	0.76667	17603	0.73667	19324
0.73833	21195	0.73833	20810	0.76833	17599	0.73833	19189
0.74	21022	0.74	20668	0.77	17592	0.74	19062
0.74167	20856	0.74167	20537	0.77167	17587	0.74167	18939
0.74333	20701	0.74333	20416	0.77333	17583	0.74333	18827
0.745	20551	0.745	20305	0.775	17579	0.745	18723
0.74667	20409	0.74667	20201	0.77667	17575	0.74667	18626
0.74833	20278	0.74833	20106	0.77833	17571	0.74833	18539
0.75	20156	0.75	20018	0.78	17566	0.75	18459
0.75167	20042	0.75167	19938	0.78167	17561	0.75167	18387
0.75333	19938	0.75333	19863	0.78333	17557	0.75333	18322
0.755	19841	0.755	19796	0.785	17555	0.755	18260
0.75667	19753	0.75667	19732	0.78667	17551	0.75667	18207
0.75833	19672	0.75833	19674	0.78833	17547	0.75833	18158
0.76	19600	0.76	19619	0.79	17544	0.76	18115
0.76167	19534	0.76167	19570	0.79167	17540	0.76167	18075
0.76333	19474	0.76333	19525	0.79333	17537	0.76333	18039
0.765	19421	0.765	19483	0.795	17533	0.765	18009
0.76667	19373	0.76667	19444	0.79667	17532	0.76667	17980
0.76833	19328	0.76833	19407	0.79833	17529	0.76833	17954
0.77	19288	0.77	19371	0.8	17526	0.77	17929
0.77167	19249	0.77167	19341	0.80167	17522	0.77167	17905
0.77333	19216	0.77333	19308	0.80333	17519	0.77333	17885
0.775	19184	0.775	19279	0.805	17516	0.775	17864
0.77667	19154	0.77667	19252	0.80667	17513	0.77667	17846
0.77833	19128	0.77833	19227	0.80833	17510	0.77833	17830
0.78	19103	0.78	19203	0.81	17508	0.78	17816
0.78167	19081	0.78167	19180	0.81167	17504	0.78167	17803
0.78333	19060	0.78333	19158	0.81333	17501	0.78333	17790
0.785	19040	0.785	19136	0.815	17497	0.785	17779
0.78667	19022	0.78667	19117	0.81667	17495	0.78667	17769
0.78833	19005	0.78833	19096	0.81833	17492	0.78833	17758
0.79	18988	0.79	19077	0.82	17491	0.79	17748
0.79167	18972	0.79167	19059	0.82167	17488	0.79167	17739
0.79333	18959	0.79333	19041	0.82333	17486	0.79333	17730
0.795	18946	0.795	19024	0.825	17484	0.795	17722
0.79667	18932	0.79667	19010	0.82667	17482	0.79667	17715
0.79833	18921	0.79833	18993	0.82833	17480	0.79833	17707
0.8	18910	0.8	18978	0.83	17477	0.8	17700
0.80167	18900	0.80167	18963	0.83167	17473	0.80167	17695
0.80333	18887	0.80333	18949	0.83333	17472	0.80333	17690
0.805	18875	0.805	18935	0.835	17470	0.805	17685
0.80667	18866	0.80667	18922	0.83667	17468	0.80667	17680
0.80833	18854	0.80833	18909	0.83833	17466	0.80833	17674
0.81	18844	0.81	18898	0.84	17464	0.81	17669
0.81167	18835	0.81167	18885	0.84167	17461	0.81167	17665
0.81333	18824	0.81333	18874	0.84333	17460	0.81333	17660
0.815	18816	0.815	18863	0.845	17458	0.815	17656
0.81667	18809	0.81667	18851	0.84667	17456	0.81667	17652
0.81833	18802	0.81833	18840	0.84833	17454	0.81833	17647
0.82	18795	0.82	18829	0.85	17451	0.82	17643
0.82167	18787	0.82167	18820	0.85167	17451	0.82167	17640
0.82333	18780	0.82333	18810	0.85333	17448	0.82333	17637
0.825	18772	0.825	18801	0.855	17447	0.825	17634
0.82667	18768	0.82667	18793	0.85667	17446	0.82667	17633
0.82833	18761	0.82833	18787	0.85833	17445	0.82833	17633
0.83	18756	0.83	18779	0.86	17443	0.83	17630
0.83167	18752	0.83167	18772	0.86167	17441	0.83167	17631
0.83333	18748	0.83333	18766	0.86333	17439	0.83333	17630
0.835	18747	0.835	18760	0.865	17438	0.835	17630
0.83667	18744	0.83667	18754	0.86667	17436	0.83667	17629
0.83833	18743	0.83833	18746	0.86833	17434	0.83833	17628
0.84	18741	0.84	18736	0.87	17433	0.84	17626
0.84167	18738	0.84167	18729	0.87167	17432	0.84167	17624
0.84333	18738	0.84333	18721	0.87333	17429	0.84333	17621
0.845	18734	0.845	18713	0.875	17427	0.845	17619
0.84667	18730	0.84667	18704	0.87667	17427	0.84667	17617
0.84833	18726	0.84833	18696	0.87833	17425	0.84833	17616
0.85	18720	0.85	18686	0.88	17424	0.85	17612
0.85167	18718	0.85167	18678	0.88167	17422	0.85167	17609
0.85333	18712	0.85333	18670	0.88333	17422	0.85333	17606
0.855	18708	0.855	18663	0.885	17421	0.855	17602
0.85667	18702	0.85667	18656	0.88667	17420	0.85667	17600
0.85833	18695	0.85833	18647	0.88833	17418	0.85833	17596
0.86	18691	0.86	18639	0.89	17417	0.86	17593
0.86167	18684	0.86167	18633	0.89167	17416	0.86167	17590
0.86333	18678	0.86333	18626	0.89333	17416	0.86333	17588
0.865	18670	0.865	18620	0.895	17414	0.865	17586
0.86667	18665	0.86667	18614	0.89667	17415	0.86667	17583
0.86833	18662	0.86833	18607	0.89833	17413	0.86833	17582
0.87	18656	0.87	18600	0.9	17413	0.87	17579
0.87167	18650	0.87167	18594	0.90167	17412	0.87167	17577
0.87333	18646	0.87333	18589	0.90333	17410	0.87333	17575
0.875	18641	0.875	18583	0.905	17409	0.875	17574
0.87667	18638	0.87667	18578	0.90667	17409	0.87667	17573
0.87833	18633	0.87833	18572	0.90833	17407	0.87833	17572
0.88	18630	0.88	18567	0.91	17407	0.88	17570
0.88167	18625	0.88167	18562	0.91167	17404	0.88167	17569
0.88333	18622	0.88333	18557	0.91333	17404	0.88333	17566
0.885	18619	0.885	18552	0.915	17401	0.885	17567
0.88667	18615	0.88667	18547	0.91667	17400	0.88667	17566
0.88833	18611	0.88833	18543	0.91833	17400	0.88833	17567
0.89	18608	0.89	18538	0.92	17397	0.89	17567
0.89167	18605	0.89167	18534	0.92167	17395	0.89167	17564
0.89333	18604	0.89333	18528	0.92333	17394	0.89333	17563
0.895	18599	0.895	18524	0.925	17392	0.895	17563
0.89667	18597	0.89667	18520	0.92667	17391	0.89667	17560
0.89833	18594	0.89833	18515	0.92833	17390	0.89833	17559
0.9	18591	0.9	18510	0.93	17389	0.9	17557
0.90167	18588	0.90167	18506	0.93167	17387	0.90167	17556
0.90333	18585	0.90333	18502	0.93333	17386	0.90333	17556
0.905	18582	0.905	18499	0.935	17384	0.905	17554
0.90667	18580	0.90667	18495	0.93667	17382	0.90667	17552
0.90833	18579	0.90833	18490	0.93833	17381	0.90833	17551
0.91	18577	0.91	18487	0.94	17383	0.91	17549
0.91167	18575	0.91167	18483	0.94167	17381	0.91167	17549
0.91333	18573	0.91333	18480	0.94333	17380	0.91333	17547
0.915	18569	0.915	18478	0.945	17377	0.915	17548
0.91667	18567	0.91667	18475	0.94667	17378	0.91667	17548
0.91833	18566	0.91833	18472	0.94833	17375	0.91833	17553
0.92	18564	0.92	18471	0.95	17375	0.92	17554
0.92167	18561	0.92167	18469	0.95167	17376	0.92167	17555
0.92333	18561	0.92333	18467	0.95333	17373	0.92333	17555
0.925	18561	0.925	18463	0.955	17371	0.925	17556
0.92667	18563	0.92667	18459	0.95667	17372	0.92667	17554
0.92833	18562	0.92833	18456	0.95833	17369	0.92833	17553
0.93	18562	0.93	18453	0.96	17369	0.93	17552
0.93167	18560	0.93167	18449	0.96167	17366	0.93167	17551
0.93333	18558	0.93333	18445	0.96333	17365	0.93333	17549
0.935	18556	0.935	18441	0.965	17363	0.935	17548
0.93667	18554	0.93667	18438	0.96667	17363	0.93667	17546
0.93833	18552	0.93833	18433	0.96833	17362	0.93833	17545
0.94	18551	0.94	18430	0.97	17360	0.94	17543
0.94167	18549	0.94167	18426	0.97167	17359	0.94167	17542
0.94333	18549	0.94333	18423	0.97333	17359	0.94333	17540
0.945	18546	0.945	18419	0.975	17356	0.945	17540
0.94667	18544	0.94667	18416	0.97667	17357	0.94667	17538
0.94833	18541	0.94833	18414	0.97833	17353	0.94833	17538
0.95	18540	0.95	18409	0.98	17352	0.95	17536
0.95167	18537	0.95167	18406	0.98167	17352	0.95167	17536
0.95333	18536	0.95333	18403	0.98333	17351	0.95333	17534
0.955	18533	0.955	18400	0.985	17352	0.955	17533
0.95667	18531	0.95667	18398	0.98667	17350	0.95667	17532
0.95833	18529	0.95833	18393	0.98833	17349	0.95833	17532
0.96	18526	0.96	18391	0.99	17350	0.96	17532
0.96167	18524	0.96167	18389	0.99167	17347	0.96167	17531
0.96333	18522	0.96333	18386	0.99333	17348	0.96333	17530
0.965	18520	0.965	18384	0.995	17344	0.965	17529
0.96667	18519	0.96667	18380	0.99667	17343	0.96667	17528
0.96833	18517	0.96833	18378	0.99833	17342	0.96833	17528
0.97	18515	0.97	18376	1	17342	0.97	17528
0.97167	18513	0.97167	18375	1.00167	17341	0.97167	17528
0.97333	18512	0.97333	18371	1.00333	17340	0.97333	17526
0.975	18510	0.975	18368	1.005	17339	0.975	17526
0.97667	18509	0.97667	18366	1.00667	17337	0.97667	17526
0.97833	18506	0.97833	18364	1.00833	17336	0.97833	17526
0.98	18504	0.98	18362	1.01	17337	0.98	17525
0.98167	18503	0.98167	18360	1.01167	17335	0.98167	17524
0.98333	18503	0.98333	18357	1.01333	17334	0.98333	17524
0.985	18501	0.985	18354	1.015	17333	0.985	17523
0.98667	18500	0.98667	18352	1.01667	17331	0.98667	17523
0.98833	18499	0.98833	18350	1.01833	17332	0.98833	17522
0.99	18498	0.99	18349	1.02	17331	0.99	17522
0.99167	18495	0.99167	18347	1.02167	17331	0.99167	17522
0.99333	18494	0.99333	18345	1.02333	17330	0.99333	17521
0.995	18493	0.995	18343	1.025	17328	0.995	17522
0.99667	18493	0.99667	18340	1.02667	17327	0.99667	17521
0.99833	18491	0.99833	18340	1.02833	17327	0.99833	17521
1	18490	1	18338	1.03	17325	1	17521
1.00167	18489	1.00167	18336	1.03167	17324	1.00167	17521
1.00333	18488	1.00333	18336	1.03333	17324	1.00333	17522
1.005	18488	1.005	18335	1.035	17323	1.005	17521
1.00667	18488	1.00667	18333	1.03667	17320	1.00667	17522
1.00833	18486	1.00833	18332	1.03833	17320	1.00833	17521
1.01	18487	1.01	18329	1.04	17319	1.01	17522
1.01167	18486	1.01167	18328	1.04167	17320	1.01167	17522
1.01333	18486	1.01333	18326	1.04333	17317	1.01333	17521
1.015	18485	1.015	18324	1.045	17316	1.015	17521
1.01667	18486	1.01667	18322	1.04667	17314	1.01667	17520
1.01833	18486	1.01833	18318	1.04833	17312	1.01833	17521
1.02	18485	1.02	18317	1.05	17313	1.02	17518
1.02167	18483	1.02167	18314	1.05167	17313	1.02167	17518
1.02333	18483	1.02333	18312	1.05333	17313	1.02333	17517
1.025	18482	1.025	18310	1.055	17311	1.025	17517
1.02667	18482	1.02667	18307	1.05667	17310	1.02667	17515
1.02833	18480	1.02833	18305	1.05833	17308	1.02833	17515
1.03	18479	1.03	18304	1.06	17306	1.03	17514
1.03167	18476	1.03167	18299	1.06167	17307	1.03167	17513
1.03333	18476	1.03333	18297	1.06333	17306	1.03333	17511
1.035	18473	1.035	18294	1.065	17305	1.035	17510
1.03667	18472	1.03667	18291	1.06667	17304	1.03667	17508
1.03833	18470	1.03833	18288	1.06833	17303	1.03833	17507
1.04	18468	1.04	18286	1.07	17303	1.04	17506
1.04167	18465	1.04167	18284	1.07167	17301	1.04167	17505
1.04333	18463	1.04333	18282	1.07333	17300	1.04333	17505
1.045	18462	1.045	18281	1.075	17301	1.045	17504
1.04667	18460	1.04667	18279	1.07667	17298	1.04667	17503
1.04833	18459	1.04833	18277	1.07833	17297	1.04833	17505
1.05	18459	1.05	18276	1.08	17297	1.05	17504
1.05167	18456	1.05167	18273	1.08167	17296	1.05167	17505
1.05333	18454	1.05333	18271	1.08333	17297	1.05333	17505
1.055	18453	1.055	18270	1.085	17295	1.055	17503
1.05667	18452	1.05667	18268	1.08667	17295	1.05667	17504
1.05833	18451	1.05833	18266	1.08833	17296	1.05833	17504
1.06	18450	1.06	18264	1.09	17298	1.06	17502
1.06167	18449	1.06167	18264	1.09167	17302	1.06167	17503
1.06333	18447	1.06333	18263	1.09333	17307	1.06333	17503
1.065	18446	1.065	18262	1.095	17315	1.065	17504
1.06667	18447	1.06667	18261	1.09667	17330	1.06667	17503
1.06833	18445	1.06833	18260	1.09833	17347	1.06833	17504
1.07	18444	1.07	18260	1.1	17375	1.07	17504
1.07167	18444	1.07167	18261	1.10167	17414	1.07167	17505
1.07333	18443	1.07333	18262	1.10333	17470	1.07333	17509
1.075	18444	1.075	18268	1.105	17542	1.075	17513
1.07667	18444	1.07667	18279	1.10667	17642	1.07667	17524
1.07833	18449	1.07833	18298	1.10833	17770	1.07833	17542
1.08	18451	1.08	18333	1.11	17935	1.08	17573
1.08167	18458	1.08167	18394	1.11167	18142	1.08167	17628
1.08333	18472	1.08333	18498	1.11333	18399	1.08333	17720
1.085	18494	1.085	18670	1.115	18708	1.085	17870
1.08667	18535	1.08667	18950	1.11667	19078	1.08667	18110
1.08833	18604	1.08833	19391	1.11833	19508	1.08833	18485
1.09	18723	1.09	20068	1.12	20002	1.09	19064
1.09167	18916	1.09167	21082	1.12167	20555	1.09167	19926
1.09333	19227	1.09333	22566	1.12333	21162	1.09333	21183
1.095	19712	1.095	24701	1.125	21814	1.095	22981
1.09667	20453	1.09667	27703	1.12667	22505	1.09667	25501
1.09833	21560	1.09833	31540	1.12833	23214	1.09833	28972
1.1	23178	1.1	36542	1.13	23928	1.1	33212
1.10167	25500	1.10167	43346	1.13167	24624	1.10167	38955
1.10333	28759	1.10333	51806	1.13333	25282	1.10333	46280
1.105	32843	1.105	62040	1.135	25889	1.105	55205
1.10667	38411	1.10667	74120	1.13667	26417	1.10667	65848
1.10833	45755	1.10833	87861	1.13833	26844	1.10833	78155
1.11	54878	1.11	102744	1.14	27169	1.11	91794
1.11167	65973	1.11167	118430	1.14167	27375	1.11167	106235
1.11333	79077	1.11333	134670	1.14333	27456	1.11333	121173
1.115	93890	1.115	151013	1.145	27408	1.115	136366
1.11667	109867	1.11667	167093	1.14667	27234	1.11667	151336
1.11833	126693	1.11833	183106	1.14833	26955	1.11833	165787
1.12	144094	1.12	199109	1.15	26588	1.12	179749
1.12167	161675	1.12167	214680	1.15167	26155	1.12167	193150
1.12333	179563	1.12333	228878	1.15333	25686	1.12333	205518
1.125	198088	1.125	240754	1.155	25216	1.125	216133
1.12667	217074	1.12667	249413	1.15667	24796	1.12667	224235
1.12833	235669	1.12833	254267	1.15833	24471	1.12833	229160
1.13	252728	1.13	254939	1.16	24303	1.13	230552
1.13167	267054	1.13167	251400	1.16167	24368	1.13167	228290
1.13333	277669	1.13333	243842	1.16333	24751	1.13333	222437
1.135	283938	1.135	232747	1.165	25551	1.135	213387
1.13667	285419	1.13667	218830	1.16667	26893	1.13667	201806
1.13833	282110	1.13833	203006	1.16833	28894	1.13833	188402
1.14	274155	1.14	186360	1.17	31529	1.14	174085
1.14167	262008	1.14167	169931	1.17167	34891	1.14167	159602
1.14333	246408	1.14333	154462	1.17333	39442	1.14333	145496
1.145	228302	1.145	140440	1.175	45144	1.145	132117
1.14667	208843	1.14667	128258	1.17667	52117	1.14667	119858
1.14833	189259	1.14833	118530	1.17833	60472	1.14833	109234
1.15	170619	1.15	112069	1.18	70056	1.15	100891
1.15167	153608	1.15167	109797	1.18167	80533	1.15167	95576
1.15333	138552	1.15333	112549	1.18333	91755	1.15333	94050
1.155	125768	1.155	120901	1.185	103608	1.155	96974
1.15667	115787	1.15667	135022	1.18667	115858	1.15667	104696
1.15833	109310	1.15833	154747	1.18833	128165	1.15833	117144
1.16	107141	1.16	180507	1.19	140344	1.16	133893
1.16167	109931	1.16167	214309	1.19167	152338	1.16167	154498
1.16333	118008	1.16333	257467	1.19333	164200	1.16333	179278
1.165	131256	1.165	307730	1.195	175816	1.165	209717
1.16667	149323	1.16667	363234	1.19667	186837	1.16667	246382
1.16833	172139	1.16833	415822	1.19833	196683	1.16833	287522
1.17	200866	1.17	462501	1.2	204786	1.17	330178
1.17167	236818	1.17167	501653	1.20167	210619	1.17167	370712
1.17333	279134	1.17333	530920	1.20333	213816	1.17333	405755
1.175	324894	1.175	551272	1.205	214203	1.175	433890
1.17667	370258	1.17667	564146	1.20667	211771	1.17667	455134
1.17833	411042	1.17833	570590	1.20833	206590	1.17833	469717
1.18	445256	1.18	571614	1.21	198942	1.18	477602
1.18167	472978	1.18167	567899	1.21167	189214	1.18167	478782
1.18333	493496	1.18333	559794	1.21333	177925	1.18333	473394
1.185	506485	1.185	547518	1.215	165646	1.185	461784
1.18667	512462	1.18667	530757	1.21667	152974	1.18667	444450
1.18833	512258	1.18833	508536	1.21833	140456	1.18833	421666
1.19	506194	1.19	478485	1.22	128405	1.19	393458
1.19167	493877	1.19167	440875	1.22167	116926	1.19167	359829
1.19333	475083	1.19333	399822	1.22333	105989	1.19333	321800
1.195	450600	1.195	356062	1.225	95560	1.195	281426
1.19667	421013	1.19667	310094	1.22667	85640	1.19667	241067
1.19833	386216	1.19833	263714	1.22833	76277	1.19833	203419
1.2	346488	1.2	219595	1.23	67582	1.2	170696
1.20167	303720	1.20167	180907	1.23167	59518	1.20167	143432
1.20333	260395	1.20333	149234	1.23333	52216	1.20333	120581
1.205	219262	1.205	123723	1.235	46005	1.205	101240
1.20667	183010	1.20667	102869	1.23667	40734	1.20667	84834
1.20833	152824	1.20833	85656	1.23833	36312	1.20833	71102
1.21	127944	1.21	71557	1.24	32658	1.21	59880
1.21167	107176	1.21167	60254	1.24167	29898	1.21167	50952
1.21333	89707	1.21333	51390	1.24333	27416	1.21333	44030
1.215	75166	1.215	44619	1.245	25439	1.215	38782
1.21667	63310	1.21667	39547	1.24667	23909	1.21667	34888
1.21833	53902	1.21833	35816	1.24833	22727	1.21833	32053
1.22	46610	1.22	33106	1.25	21820	1.22	30322
1.22167	41096	1.22167	31276	1.25167	21125	1.22167	28816
1.22333	37006	1.22333	30166	1.25333	20592	1.22333	27815
1.225	34024	1.225	29337	1.255	20180	1.225	27296
1.22667	31886	1.22667	28945	1.25667	19859	1.22667	27107
1.22833	30686	1.22833	28741	1.25833	19605	1.22833	27041
1.23	29695	1.23	28598	1.26	19398	1.23	27011
1.23167	29195	1.23167	27132	1.26167	19228	1.23167	25496
1.23333	28999	1.23333	40352	1.26333	19084	1.23333	54791
1.235	28915	1.235	317480	1.265	18960	1.235	440926
1.23667	28851	1.23667	951749	1.26667	18849	1.23667	1056470
1.23833	27862	1.23833	1070620	1.26833	18751	1.23833	1085280
1.24	84798	1.24	858747	1.27	18661	1.24	872181
1.24167	580280	1.24167	688549	1.27167	18578	1.24167	717918
1.24333	1123520	1.24333	595538	1.27333	18501	1.24333	637486
1.245	1068210	1.245	550789	1.275	18430	1.245	600802
1.24667	852459	1.24667	532459	1.27667	18363	1.24667	586373
1.24833	708488	1.24833	527157	1.27833	18299	1.24833	582555
1.25	634203	1.25	528597	1.28	18240	1.25	583813
1.25167	600098	1.25167	533291	1.28167	18182	1.25167	587794
1.25333	586536	1.25333	539749	1.28333	18129	1.25333	593102
1.255	583170	1.255	547394	1.285	18079	1.255	599275
1.25667	584699	1.25667	555893	1.28667	18029	1.25667	606254
1.25833	588866	1.25833	564562	1.28833	17984	1.25833	613787
1.26	594546	1.26	573304	1.29	17940	1.26	621973
1.26167	600965	1.26167	582366	1.29167	17897	1.26167	630440
1.26333	607995	1.26333	591221	1.29333	17857	1.26333	638856
1.265	615486	1.265	599685	1.295	17818	1.265	647237
1.26667	623448	1.26667	607579	1.29667	17780	1.26667	655790
1.26833	631608	1.26833	615192	1.29833	17745	1.26833	664494
1.27	639989	1.27	623061	1.3	17711	1.27	673525
1.27167	648552	1.27167	631362	1.30167	17678	1.27167	683061
1.27333	657352	1.27333	640219	1.30333	17645	1.27333	692830
1.275	666066	1.275	649714	1.305	17617	1.275	702862
1.27667	674507	1.27667	660040	1.30667	17588	1.27667	712942
1.27833	682728	1.27833	670898	1.30833	17562	1.27833	723173
1.28	690968	1.28	682171	1.31	17537	1.28	733534
1.28167	699522	1.28167	693720	1.31167	17530	1.28167	744101
1.28333	708408	1.28333	705832	1.31333	18105	1.28333	754811
1.285	717739	1.285	718338	1.315	23116	1.285	765768
1.28667	727621	1.28667	731266	1.31667	53056	1.28667	776722
1.28833	737938	1.28833	744443	1.31833	180558	1.28833	788050
1.29	748651	1.29	756846	1.32	569243	1.29	799614
1.29167	759666	1.29167	767451	1.32167	1185070	1.29167	811336
1.29333	770821	1.29333	777973	1.32333	1329520	1.29333	823266
1.295	782331	1.295	789202	1.325	1329550	1.295	835486
1.29667	794190	1.29667	801202	1.32667	1329490	1.29667	847950
1.29833	806171	1.29833	813640	1.32833	1329510	1.29833	860693
1.3	818453	1.3	826715	1.33	1329470	1.3	873595
1.30167	830850	1.30167	839915	1.33167	1329460	1.30167	886693
1.30333	843461	1.30333	853538	1.33333	1329400	1.30333	900030
1.305	856424	1.305	867381	1.335	1329480	1.305	913893
1.30667	869480	1.30667	881573	1.33667	1329420	1.30667	927941
1.30833	882770	1.30833	895864	1.33833	1329440	1.30833	942005
1.31	896469	1.31	910581	1.34	1329380	1.31	956638
1.31167	910622	1.31167	925442	1.34167	1329440	1.31167	971694
1.31333	924891	1.31333	940123	1.34333	1329420	1.31333	987006
1.315	939314	1.315	954946	1.345	1329420	1.315	1002430
1.31667	953944	1.31667	969842	1.34667	1329360	1.31667	1017840
1.31833	969026	1.31833	985323	1.34833	1329430	1.31833	1033430
1.32	984453	1.32	1000410	1.35	1329400	1.32	1049290
1.32167	999989	1.32167	1015950	1.35167	1329350	1.32167	1065280
1.32333	1015580	1.32333	1031370	1.35333	1329370	1.32333	1081140
1.325	1031420	1.325	1047200	1.355	1329340	1.325	1096930
1.32667	1047650	1.32667	1063590	1.35667	1329380	1.32667	1112910
1.32833	1064150	1.32833	1079990	1.35833	1329380	1.32833	1129410
1.33	1080610	1.33	1096250	1.36	1329370	1.33	1146220
1.33167	1097320	1.33167	1112080	1.36167	1329380	1.33167	1163330
1.33333	1114080	1.33333	1128490	1.36333	1329320	1.33333	1180450
1.335	1131360	1.335	1145060	1.365	1329380	1.335	1197790
1.33667	1148890	1.33667	1161670	1.36667	1329310	1.33667	1215470
1.33833	1166330	1.33833	1178920	1.36833	1329400	1.33833	1233400
1.34	1183640	1.34	1195950	1.37	1329360	1.34	1251590
1.34167	1201120	1.34167	1213430	1.37167	1329330	1.34167	1269820
1.34333	1218730	1.34333	1231300	1.37333	1329290	1.34333	1287830
1.345	1236410	1.345	1249140	1.375	1329330	1.345	1305500
1.34667	1254240	1.34667	1266590	1.37667	1329340	1.34667	1321540
1.34833	1272190	1.34833	1283890	1.37833	1329330	1.34833	1329260
1.35	1289790	1.35	1301620	1.38	1329310	1.35	1329220
1.35167	1307030	1.35167	1318050	1.38167	1329350	1.35167	1329160
1.35333	1322460	1.35333	1328410	1.38333	1329290	1.35333	1329260
1.355	1329090	1.355	1328710	1.385	1329350	1.355	1329200
1.35667	1329110	1.35667	1328650	1.38667	1329290	1.35667	1329250
1.35833	1329080	1.35833	1328660	1.38833	1329340	1.35833	1329210
1.36	1329150	1.36	1328650	1.39	1329320	1.36	1329180
1.36167	1329090	1.36167	1328680	1.39167	1329300	1.36167	1329220
1.36333	1329060	1.36333	1328700	1.39333	1329270	1.36333	1329150
1.365	1329100	1.365	1328670	1.395	1329310	1.365	1329230
1.36667	1329100	1.36667	1328650	1.39667	1329280	1.36667	1329210
1.36833	1329090	1.36833	1328650	1.39833	1329310	1.36833	1329200
1.37	1329070	1.37	1328630	1.4	1329290	1.37	1329220
1.37167	1329090	1.37167	1328680	1.40167	1329340	1.37167	1329120
1.37333	1329050	1.37333	1328660	1.40333	1329260	1.37333	1329200
1.375	1329050	1.375	1328640	1.405	1329300	1.375	1329180
1.37667	1329100	1.37667	1328630	1.40667	1329240	1.37667	1329160
1.37833	1329070	1.37833	1328600	1.40833	1329340	1.37833	1329180
1.38	1329050	1.38	1328630	1.41	1329290	1.38	1329170
1.38167	1329050	1.38167	1328670	1.41167	1329280	1.38167	1329190
1.38333	1329050	1.38333	1328640	1.41333	1329250	1.38333	1329130
1.385	1329060	1.385	1328620	1.415	1329280	1.385	1329140
1.38667	1329050	1.38667	1328610	1.41667	1329280	1.38667	1329210
1.38833	1329080	1.38833	1328640	1.41833	1329270	1.38833	1329180
1.39	1329030	1.39	1328560	1.42	1329280	1.39	1329190
1.39167	1329020	1.39167	1328690	1.42167	1329300	1.39167	1329140
1.39333	1329080	1.39333	1328620	1.42333	1329240	1.39333	1329160
1.395	1329050	1.395	1328590	1.425	1329240	1.395	1329180
1.39667	1329040	1.39667	1328610	1.42667	1329310	1.39667	1329120
1.39833	1329020	1.39833	1328580	1.42833	1329270	1.39833	1329200
1.4	1329030	1.4	1328610	1.43	1329260	1.4	1329150
1.40167	1329080	1.40167	1328590	1.43167	1329260	1.40167	1329120
1.40333	1329020	1.40333	1328630	1.43333	1329220	1.40333	1329170
1.405	1329020	1.405	1328630	1.435	1329300	1.405	1329100
1.40667	1329020	1.40667	1328600	1.43667	1329230	1.40667	1329160
1.40833	1329010	1.40833	1328610	1.43833	1329280	1.40833	1329160
1.41	1329070	1.41	1328590	1.44	1329240	1.41	1329170
1.41167	1329050	1.41167	1328560	1.44167	1329230	1.41167	1329140
1.41333	1329020	1.41333	1328580	1.44333	1329280	1.41333	1329090
1.415	1329020	1.415	1328600	1.445	1329220	1.415	1329150
1.41667	1328980	1.41667	1328590	1.44667	1329270	1.41667	1329120
1.41833	1329060	1.41833	1328550	1.44833	1329230	1.41833	1329160
1.42	1329000	1.42	1328580	1.45	1329260	1.42	1329190
1.42167	1329030	1.42167	1328600	1.45167	1329240	1.42167	1329090
1.42333	1328990	1.42333	1328600	1.45333	1329180	1.42333	1329140
1.425	1329000	1.425	1328600	1.455	1329290	1.425	1329080
1.42667	1329020	1.42667	1328560	1.45667	1329240	1.42667	1329180
1.42833	1329020	1.42833	1328570	1.45833	1329210	1.42833	1329130
1.43	1329020	1.43	1328560	1.46	1329260	1.43	1329140
1.43167	1329000	1.43167	1328580	1.46167	1329230	1.43167	1329090
1.43333	1329000	1.43333	1328570	1.46333	1329230	1.43333	1329110
1.435	1329060	1.435	1328570	1.465	1329220	1.435	1329160
1.43667	1328980	1.43667	1328570	1.46667	1329240	1.43667	1329130
1.43833	1329020	1.43833	1328540	1.46833	1329220	1.43833	1329100
1.44	1328980	1.44	1328560	1.47	1329210	1.44	1329130
1.44167	1328950	1.44167	1328570	1.47167	1329220	1.44167	1329080
1.44333	1329010	1.44333	1328580	1.47333	1329200	1.44333	1329110
1.445	1328990	1.445	1328570	1.475	1329230	1.445	1329130
1.44667	1328980	1.44667	1328570	1.47667	1329240	1.44667	1329100
1.44833	1329010	1.44833	1328570	1.47833	1329190	1.44833	1329120
1.45	1328960	1.45	1328570	1.48	1329240	1.45	1329120
1.45167	1329030	1.45167	1328530	1.48167	1329230	1.45167	1329120
1.45333	1328980	1.45333	1328570	1.48333	1329200	1.45333	1329110
1.455	1329000	1.455	1328560	1.485	1329200	1.455	1329090
1.45667	1328970	1.45667	1328560	1.48667	1329240	1.45667	1329100
1.45833	1328970	1.45833	1328530	1.48833	1329180	1.45833	1329050
1.46	1328970	1.46	1328550	1.49	1329200	1.46	1329150
1.46167	1329000	1.46167	1328520	1.49167	1329210	1.46167	1329100
1.46333	1328950	1.46333	1328590	1.49333	1329230	1.46333	1329060
1.465	1328950	1.465	1328560	1.495	1329220	1.465	1329100
1.46667	1328980	1.46667	1328550	1.49667	1329210	1.46667	1329080
1.46833	1328970	1.46833	1328550	1.49833	1329200	1.46833	1329100
1.47	1329010	1.47	1328530	1.5	1329230	1.47	1329120
1.47167	1329000	1.47167	1328530	1.50167	1329190	1.47167	1329100
1.47333	1328940	1.47333	1328570	1.50333	1329200	1.47333	1329120
1.475	1328920	1.475	1328540	1.505	1329210	1.475	1329050
1.47667	1329000	1.47667	1328510	1.50667	1329190	1.47667	1329110
1.47833	1328980	1.47833	1328520	1.50833	1324570	1.47833	1329100
1.48	1328980	1.48	1328530	1.51	1311030	1.48	1329070
1.48167	1328950	1.48167	1328530	1.51167	1289020	1.48167	1329090
1.48333	1328920	1.48333	1328530	1.51333	1261430	1.48333	1329050
1.485	1328960	1.485	1328560	1.515	1231330	1.485	1329110
1.48667	1328940	1.48667	1328510	1.51667	1200290	1.48667	1329110
1.48833	1328950	1.48833	1328550	1.51833	1169310	1.48833	1329030
1.49	1329000	1.49	1328530	1.52	1137960	1.49	1329090
1.49167	1328910	1.49167	1328540	1.52167	1106560	1.49167	1329080
1.49333	1328970	1.49333	1328510	1.52333	1075980	1.49333	1329090
1.495	1328970	1.495	1328510	1.525	1045400	1.495	1329090
1.49667	1328940	1.49667	1328520	1.52667	1015310	1.49667	1329050
1.49833	1328930	1.49833	1328510	1.52833	985925	1.49833	1329090
1.5	1328940	1.5	1328510	1.53	956693	1.5	1329040
1.50167	1328970	1.50167	1328520	1.53167	928386	1.50167	1329080
1.50333	1328940	1.50333	1328510	1.53333	900562	1.50333	1329080
1.505	1328920	1.505	1328570	1.535	873611	1.505	1329070
1.50667	1328930	1.50667	1328500	1.53667	847346	1.50667	1329060
1.50833	1328950	1.50833	1328540	1.53833	821806	1.50833	1329040
1.51	1328950	1.51	1328490	1.54	797202	1.51	1329060
1.51167	1328990	1.51167	1328540	1.54167	773480	1.51167	1329080
1.51333	1328930	1.51333	1328500	1.54333	750795	1.51333	1329070
1.515	1328930	1.515	1328510	1.545	728955	1.515	1329080
1.51667	1328910	1.51667	1328530	1.54667	708094	1.51667	1329050
1.51833	1328930	1.51833	1328480	1.54833	688213	1.51833	1329070
1.52	1328960	1.52	1328490	1.55	669208	1.52	1329080
1.52167	1328940	1.52167	1328510	1.55167	651160	1.52167	1329020
1.52333	1328940	1.52333	1328500	1.55333	634056	1.52333	1329060
1.525	1328870	1.525	1328550	1.555	617778	1.525	1329040
1.52667	1328930	1.52667	1328490	1.55667	602290	1.52667	1329070
1.52833	1328940	1.52833	1328510	1.55833	587573	1.52833	1329030
1.53	1328950	1.53	1328500	1.56	573579	1.53	1329050
1.53167	1328930	1.53167	1328510	1.56167	560302	1.53167	1329060
1.53333	1328900	1.53333	1324330	1.56333	547643	1.53333	1329050
1.535	1328970	1.535	1314640	1.565	535595	1.535	1329090
1.53667	1328900	1.53667	1299060	1.56667	524056	1.53667	1322160
1.53833	1328900	1.53833	1279170	1.56833	512994	1.53833	1310550
1.54	1328940	1.54	1256800	1.57	502376	1.54	1292120
1.54167	1328900	1.54167	1233090	1.57167	492098	1.54167	1269470
1.54333	1323360	1.54333	1208860	1.57333	482194	1.54333	1244540
1.545	1312440	1.545	1184540	1.575	472514	1.545	1218370
1.54667	1294900	1.54667	1159650	1.57667	463080	1.54667	1191840
1.54833	1273090	1.54833	1134120	1.57833	453688	1.54833	1165080
1.55	1248730	1.55	1108790	1.58	444344	1.55	1137950
1.55167	1222910	1.55167	1083820	1.58167	434926	1.55167	1110960
1.55333	1196500	1.55333	1058410	1.58333	425352	1.55333	1084780
1.555	1169730	1.555	1033160	1.585	415426	1.555	1058800
1.55667	1142500	1.55667	1008000	1.58667	405170	1.55667	1032880
1.55833	1115320	1.55833	983310	1.58833	394587	1.55833	1007740
1.56	1089010	1.56	959170	1.59	383992	1.56	983029
1.56167	1062640	1.56167	936104	1.59167	373410	1.56167	958517
1.56333	1036390	1.56333	913474	1.59333	362754	1.56333	935083
1.565	1010870	1.565	891675	1.595	352046	1.565	912213
1.56667	985765	1.56667	870837	1.59667	341336	1.56667	890267
1.56833	961115	1.56833	850715	1.59833	330616	1.56833	869381
1.57	937467	1.57	831474	1.6	320005	1.57	849208
1.57167	914610	1.57167	813198	1.60167	309502	1.57167	829915
1.57333	892453	1.57333	795563	1.60333	299128	1.57333	811621
1.575	871384	1.575	778789	1.605	288971	1.575	794062
1.57667	851115	1.57667	762818	1.60667	279026	1.57667	777470
1.57833	831704	1.57833	747634	1.60833	269326	1.57833	761691
1.58	813259	1.58	733205	1.61	259877	1.58	746590
1.58167	795714	1.58167	719490	1.61167	250651	1.58167	732222
1.58333	779013	1.58333	706462	1.61333	241720	1.58333	718693
1.585	763218	1.585	694008	1.615	233032	1.585	705864
1.58667	748056	1.58667	682200	1.61667	224616	1.58667	693598
1.58833	733717	1.58833	670933	1.61833	216494	1.58833	681960
1.59	720120	1.59	660142	1.62	208651	1.59	670926
1.59167	707176	1.59167	649896	1.62167	201170	1.59167	660398
1.59333	694878	1.59333	640008	1.62333	194005	1.59333	650213
1.595	683198	1.595	630571	1.625	187170	1.595	640555
1.59667	672082	1.59667	621349	1.62667	180702	1.59667	631186
1.59833	661467	1.59833	612344	1.62833	174558	1.59833	622098
1.6	651189	1.6	603650	1.63	168766	1.6	613179
1.60167	641390	1.60167	595230	1.63167	163317	1.60167	604626
1.60333	631918	1.60333	586955	1.63333	158181	1.60333	596174
1.605	622693	1.605	578795	1.635	153339	1.605	587813
1.60667	613675	1.60667	570770	1.63667	148789	1.60667	579534
1.60833	604904	1.60833	562789	1.63833	144510	1.60833	571317
1.61	596325	1.61	554744	1.64	140482	1.61	563192
1.61167	587810	1.61167	546734	1.64167	136683	1.61167	555045
1.61333	579403	1.61333	538680	1.64333	133093	1.61333	546885
1.615	571051	1.615	530520	1.645	129666	1.615	538722
1.61667	562779	1.61667	522194	1.64667	126408	1.61667	530526
1.61833	554446	1.61833	513675	1.64833	123278	1.61833	522245
1.62	546094	1.62	504850	1.65	120261	1.62	513784
1.62167	537746	1.62167	495547	1.65167	117355	1.62167	505157
1.62333	529346	1.62333	485678	1.65333	114536	1.62333	496146
1.625	520747	1.625	474904	1.655	111810	1.625	486597
1.62667	512024	1.62667	463317	1.65667	109163	1.62667	476270
1.62833	502990	1.62833	451256	1.65833	106603	1.62833	465160
1.63	493582	1.63	439256	1.66	104117	1.63	453496
1.63167	483758	1.63167	427595	1.66167	101710	1.63167	441694
1.63333	473272	1.63333	416286	1.66333	99374	1.63333	430120
1.635	462245	1.635	405390	1.665	97112	1.635	418798
1.63667	450757	1.63667	394827	1.66667	94920	1.63667	407717
1.63833	439330	1.63833	384514	1.66833	92805	1.63833	396779
1.64	428066	1.64	374389	1.67	90757	1.64	385938
1.64167	417048	1.64167	364562	1.67167	88779	1.64167	375099
1.64333	406274	1.64333	355038	1.67333	86869	1.64333	364357
1.645	395541	1.645	345672	1.675	85029	1.645	353669
1.64667	384859	1.64667	336382	1.67667	83250	1.64667	343048
1.64833	374258	1.64833	327077	1.67833	81531	1.64833	332578
1.65	363752	1.65	317896	1.68	79883	1.65	322318
1.65167	353275	1.65167	308888	1.68167	78299	1.65167	312363
1.65333	342926	1.65333	300008	1.68333	76766	1.65333	302699
1.655	332725	1.655	291282	1.685	75310	1.655	293346
1.65667	322722	1.65667	282718	1.68667	73890	1.65667	284341
1.65833	312958	1.65833	274386	1.68833	72539	1.65833	275666
1.66	303544	1.66	266216	1.69	71240	1.66	267342
1.66167	294421	1.66167	258264	1.69167	69982	1.66167	259342
1.66333	285605	1.66333	250571	1.69333	68782	1.66333	251630
1.665	277070	1.665	243154	1.695	67618	1.665	244245
1.66667	268875	1.66667	236005	1.69667	66494	1.66667	237163
1.66833	260997	1.66833	229115	1.69833	65410	1.66833	230395
1.67	253419	1.67	222517	1.7	64357	1.67	223915
1.67167	246146	1.67167	216226	1.70167	63352	1.67167	217717
1.67333	239150	1.67333	210206	1.70333	62373	1.67333	211794
1.675	232427	1.675	204459	1.705	61426	1.675	206152
1.67667	225992	1.67667	198987	1.70667	60501	1.67667	200776
1.67833	219826	1.67833	193810	1.70833	59608	1.67833	195653
1.68	213922	1.68	188891	1.71	58741	1.68	190776
1.68167	208306	1.68167	184210	1.71167	57890	1.68167	186126
1.68333	202933	1.68333	179758	1.71333	57070	1.68333	181678
1.685	197810	1.685	175518	1.715	56267	1.685	177454
1.68667	192891	1.68667	171486	1.71667	55483	1.68667	173406
1.68833	188203	1.68833	167650	1.71833	54722	1.68833	169554
1.69	183742	1.69	163976	1.72	53986	1.69	165883
1.69167	179499	1.69167	160478	1.72167	53266	1.69167	162350
1.69333	175438	1.69333	157134	1.72333	52562	1.69333	158978
1.695	171560	1.695	153944	1.725	51880	1.695	155736
1.69667	167842	1.69667	150891	1.72667	51208	1.69667	152619
1.69833	164286	1.69833	147941	1.72833	50555	1.69833	149624
1.7	160882	1.7	145077	1.73	49922	1.7	146715
1.70167	157624	1.70167	142315	1.73167	49298	1.70167	143902
1.70333	154482	1.70333	139621	1.73333	48693	1.70333	141166
1.705	151454	1.705	137022	1.735	48107	1.705	138510
1.70667	148533	1.70667	134478	1.73667	47525	1.70667	135906
1.70833	145698	1.70833	131989	1.73833	46971	1.70833	133352
1.71	142958	1.71	129547	1.74	46427	1.71	130856
1.71167	140283	1.71167	127166	1.74167	45902	1.71167	128418
1.71333	137662	1.71333	124827	1.74333	45390	1.71333	126021
1.715	135102	1.715	122514	1.745	44882	1.715	123662
1.71667	132594	1.71667	120254	1.74667	44402	1.71667	121346
1.71833	130149	1.71833	118018	1.74833	43931	1.71833	119067
1.72	127730	1.72	115822	1.75	43467	1.72	116827
1.72167	125365	1.72167	113675	1.75167	43022	1.72167	114635
1.72333	123038	1.72333	111563	1.75333	42587	1.72333	112472
1.725	120741	1.725	109509	1.755	42168	1.725	110350
1.72667	118491	1.72667	107486	1.75667	41758	1.72667	108280
1.72833	116280	1.72833	105512	1.75833	41362	1.72833	106235
1.73	114101	1.73	103573	1.76	40971	1.73	104232
1.73167	111973	1.73167	101688	1.76167	40597	1.73167	102277
1.73333	109880	1.73333	99864	1.76333	40229	1.73333	100382
1.735	107838	1.735	98078	1.765	39880	1.735	98536
1.73667	105810	1.73667	96338	1.76667	39538	1.73667	96741
1.73833	103832	1.73833	94645	1.76833	39208	1.73833	94997
1.74	101915	1.74	93003	1.77	38875	1.74	93323
1.74167	100043	1.74167	91429	1.77167	38568	1.74167	91698
1.74333	98235	1.74333	89902	1.77333	38264	1.74333	90142
1.745	96488	1.745	88446	1.775	37966	1.745	88651
1.74667	94782	1.74667	87051	1.77667	37682	1.74667	87224
1.74833	93150	1.74833	85730	1.77833	37400	1.74833	85861
1.75	91570	1.75	84466	1.78	37125	1.75	84574
1.75167	90059	1.75167	83262	1.78167	36859	1.75167	83333
1.75333	88613	1.75333	82123	1.78333	36603	1.75333	82168
1.755	87237	1.755	81045	1.785	36357	1.755	81070
1.75667	85925	1.75667	80018	1.78667	36114	1.75667	80034
1.75833	84680	1.75833	79074	1.78833	35886	1.75833	79061
1.76	83499	1.76	78171	1.79	35656	1.76	78152
1.76167	82382	1.76167	77320	1.79167	35435	1.76167	77298
1.76333	81336	1.76333	76523	1.79333	35221	1.76333	76498
1.765	80360	1.765	75781	1.795	35016	1.765	75746
1.76667	79432	1.76667	75083	1.79667	34808	1.76667	75038
1.76833	78574	1.76833	74424	1.79833	34616	1.76833	74373
1.77	77762	1.77	73803	1.8	34424	1.77	73749
1.77167	77003	1.77167	73208	1.80167	34238	1.77167	73157
1.77333	76296	1.77333	72645	1.80333	34056	1.77333	72587
1.775	75634	1.775	72104	1.805	33883	1.775	72037
1.77667	75003	1.77667	71576	1.80667	33710	1.77667	71515
1.77833	74408	1.77833	71067	1.80833	33547	1.77833	71006
1.78	73835	1.78	70568	1.81	33384	1.78	70510
1.78167	73294	1.78167	70066	1.81167	33227	1.78167	70027
1.78333	72760	1.78333	69573	1.81333	33077	1.78333	69547
1.785	72251	1.785	69080	1.815	32926	1.785	69070
1.78667	71733	1.78667	68594	1.81667	32779	1.78667	68594
1.78833	71237	1.78833	68091	1.81833	32638	1.78833	68114
1.79	70744	1.79	67595	1.82	32501	1.79	67630
1.79167	70258	1.79167	67102	1.82167	32366	1.79167	67138
1.79333	69774	1.79333	66603	1.82333	32235	1.79333	66645
1.795	69282	1.795	66094	1.825	32104	1.795	66139
1.79667	68789	1.79667	65579	1.82667	31986	1.79667	65630
1.79833	68286	1.79833	65064	1.82833	31861	1.79833	65115
1.8	67784	1.8	64536	1.83	31742	1.8	64587
1.80167	67269	1.80167	64008	1.83167	31627	1.80167	64053
1.80333	66744	1.80333	63470	1.83333	31515	1.80333	63512
1.805	66213	1.805	62930	1.835	31403	1.805	62968
1.80667	65672	1.80667	62382	1.83667	31294	1.80667	62414
1.80833	65125	1.80833	61835	1.83833	31189	1.80833	61864
1.81	64581	1.81	61285	1.84	31080	1.81	61320
1.81167	64024	1.81167	60731	1.84167	30984	1.81167	60754
1.81333	63461	1.81333	60184	1.84333	31117	1.81333	60190
1.815	62891	1.815	59630	1.845	31081	1.815	59640
1.81667	62318	1.81667	59083	1.84667	30982	1.81667	59083
1.81833	61749	1.81833	58530	1.84833	30889	1.81833	58526
1.82	61182	1.82	57976	1.85	30794	1.82	57979
1.82167	60616	1.82167	57435	1.85167	30704	1.82167	57432
1.82333	60056	1.82333	56898	1.85333	30610	1.82333	56891
1.825	59496	1.825	56370	1.855	30526	1.825	56357
1.82667	58942	1.82667	55848	1.85667	30437	1.82667	55832
1.82833	58395	1.82833	55330	1.85833	30351	1.82833	55307
1.83	57845	1.83	54814	1.86	30270	1.83	54789
1.83167	57304	1.83167	54309	1.86167	30190	1.83167	54280
1.83333	56773	1.83333	53813	1.86333	30110	1.83333	53768
1.835	56251	1.835	53326	1.865	30035	1.835	53278
1.83667	55733	1.83667	52850	1.86667	29960	1.83667	52792
1.83833	55224	1.83833	52382	1.86833	29886	1.83833	52318
1.84	54722	1.84	51922	1.87	29810	1.84	51851
1.84167	54226	1.84167	51474	1.87167	29741	1.84167	51397
1.84333	53739	1.84333	51029	1.87333	29670	1.84333	50949
1.845	53259	1.845	50597	1.875	29602	1.845	50510
1.84667	52782	1.84667	50181	1.87667	29535	1.84667	50078
1.84833	52312	1.84833	49765	1.87833	29471	1.84833	49659
1.85	51861	1.85	49358	1.88	29410	1.85	49250
1.85167	51419	1.85167	48958	1.88167	29349	1.85167	48843
1.85333	50984	1.85333	48568	1.88333	29288	1.85333	48450
1.855	50558	1.855	48184	1.885	29228	1.855	48062
1.85667	50139	1.85667	47813	1.88667	29169	1.85667	47685
1.85833	49726	1.85833	47448	1.88833	29108	1.85833	47310
1.86	49326	1.86	47093	1.89	29051	1.86	46949
1.86167	48933	1.86167	46741	1.89167	28999	1.86167	46597
1.86333	48549	1.86333	46398	1.89333	28943	1.86333	46245
1.865	48171	1.865	46066	1.895	28892	1.865	45896
1.86667	47800	1.86667	45742	1.89667	28842	1.86667	45554
1.86833	47438	1.86833	45422	1.89833	28792	1.86833	45221
1.87	47086	1.87	45112	1.9	28743	1.87	44901
1.87167	46738	1.87167	44805	1.90167	28700	1.87167	44584
1.87333	46402	1.87333	44504	1.90333	28654	1.87333	44267
1.875	46072	1.875	44213	1.905	28608	1.875	43963
1.87667	45749	1.87667	43922	1.90667	28563	1.87667	43666
1.87833	45432	1.87833	43643	1.90833	28521	1.87833	43371
1.88	45115	1.88	43368	1.91	28478	1.88	43086
1.88167	44808	1.88167	43096	1.91167	28437	1.88167	42808
1.88333	44504	1.88333	42834	1.91333	28396	1.88333	42530
1.885	44200	1.885	42578	1.915	28355	1.885	42264
1.88667	43912	1.88667	42322	1.91667	28322	1.88667	41995
1.88833	43627	1.88833	42075	1.91833	28281	1.88833	41739
1.89	43349	1.89	41832	1.92	28243	1.89	41480
1.89167	43077	1.89167	41592	1.92167	28205	1.89167	41227
1.89333	42808	1.89333	41349	1.92333	28170	1.89333	40984
1.895	42549	1.895	41122	1.925	28134	1.895	40744
1.89667	42296	1.89667	40898	1.92667	28097	1.89667	40507
1.89833	42040	1.89833	40677	1.92833	28065	1.89833	40274
1.9	41794	1.9	40466	1.93	28030	1.9	40046
1.90167	41557	1.90167	40258	1.93167	27997	1.90167	39829
1.90333	41317	1.90333	40050	1.93333	27964	1.90333	39602
1.905	41083	1.905	39851	1.935	27935	1.905	39387
1.90667	40856	1.90667	39650	1.93667	27902	1.90667	39176
1.90833	40629	1.90833	39454	1.93833	27870	1.90833	38971
1.91	40418	1.91	39256	1.94	27838	1.91	38770
1.91167	40200	1.91167	39064	1.94167	27809	1.91167	38571
1.91333	39989	1.91333	38878	1.94333	27778	1.91333	38379
1.915	39784	1.915	38690	1.945	27752	1.915	38190
1.91667	39586	1.91667	38507	1.94667	27723	1.91667	38005
1.91833	39387	1.91833	38328	1.94833	27694	1.91833	37822
1.92	39192	1.92	38152	1.95	27668	1.92	37643
1.92167	39003	1.92167	37979	1.95167	27638	1.92167	37470
1.92333	38818	1.92333	37806	1.95333	27614	1.92333	37298
1.925	38626	1.925	37637	1.955	27585	1.925	37131
1.92667	38443	1.92667	37467	1.95667	27563	1.92667	36968
1.92833	38264	1.92833	37304	1.95833	27538	1.92833	36808
1.93	38091	1.93	37141	1.96	27513	1.93	36642
1.93167	37918	1.93167	36984	1.96167	27490	1.93167	36491
1.93333	37749	1.93333	36821	1.96333	27465	1.93333	36341
1.935	37586	1.935	36667	1.965	27442	1.935	36190
1.93667	37426	1.93667	36517	1.96667	27420	1.93667	36043
1.93833	37266	1.93833	36363	1.96833	27395	1.93833	35899
1.94	37112	1.94	36216	1.97	27377	1.94	35758
1.94167	36962	1.94167	36078	1.97167	27356	1.94167	35614
1.94333	36811	1.94333	35941	1.97333	27335	1.94333	35480
1.945	36667	1.945	35806	1.975	27314	1.945	35342
1.94667	36520	1.94667	35669	1.97667	27295	1.94667	35208
1.94833	36382	1.94833	35538	1.97833	27276	1.94833	35077
1.95	36242	1.95	35406	1.98	27256	1.95	34942
1.95167	36104	1.95167	35278	1.98167	27237	1.95167	34818
1.95333	35973	1.95333	35150	1.98333	27218	1.95333	34693
1.955	35842	1.955	35032	1.985	27200	1.955	34571
1.95667	35714	1.95667	34907	1.98667	27186	1.95667	34450
1.95833	35586	1.95833	34792	1.98833	27168	1.95833	34334
1.96	35464	1.96	34674	1.99	27152	1.96	34213
1.96167	35342	1.96167	34555	1.99167	27135	1.96167	34101
1.96333	35218	1.96333	34446	1.99333	27118	1.96333	33986
1.965	35102	1.965	34331	1.995	27103	1.965	33877
1.96667	34984	1.96667	34226	1.99667	27086	1.96667	33771
1.96833	34869	1.96833	34117	1.99833	27071	1.96833	33659
1.97	34757	1.97	34008	2	27054	1.97	33557
1.97167	34642	1.97167	33906	2.00167	27041	1.97167	33448
1.97333	34530	1.97333	33800	2.00333	27026	1.97333	33346
1.975	34418	1.975	33694	2.005	27012	1.975	33243
1.97667	34309	1.97667	33595	2.00667	26999	1.97667	33144
1.97833	34203	1.97833	33496	2.00833	26989	1.97833	33048
1.98	34101	1.98	33397	2.01	26974	1.98	32949
1.98167	33998	1.98167	33301	2.01167	26960	1.98167	32853
1.98333	33896	1.98333	33205	2.01333	26947	1.98333	32760
1.985	33800	1.985	33106	2.015	26935	1.985	32670
1.98667	33704	1.98667	33010	2.01667	26925	1.98667	32581
1.98833	33608	1.98833	32917	2.01833	26914	1.98833	32491
1.99	33512	1.99	32827	2.02	26899	1.99	32402
1.99167	33419	1.99167	32734	2.02167	26887	1.99167	32318
1.99333	33330	1.99333	32651	2.02333	26874	1.99333	32232
1.995	33237	1.995	32565	2.025	26862	1.995	32149
1.99667	33150	1.99667	32478	2.02667	26849	1.99667	32066
1.99833	33067	1.99833	32402	2.02833	26838	1.99833	31982
2	32981	2	32318	2.03	26826	2	31899
2.00167	32894	2.00167	32238	2.03167	26816	2.00167	31819
2.00333	32818	2.00333	32158	2.03333	26809	2.00333	31742
2.005	32731	2.005	32085	2.035	26801	2.005	31669
2.00667	32654	2.00667	32008	2.03667	26789	2.00667	31592
2.00833	32571	2.00833	31931	2.03833	26780	2.00833	31518
2.01	32498	2.01	31858	2.04	26771	2.01	31448
2.01167	32421	2.01167	31781	2.04167	26761	2.01167	31374
2.01333	32347	2.01333	31714	2.04333	26754	2.01333	31304
2.015	32270	2.015	31637	2.045	26746	2.015	31234
2.01667	32197	2.01667	31566	2.04667	26735	2.01667	31163
2.01833	32123	2.01833	31499	2.04833	26727	2.01833	31093
2.02	32053	2.02	31429	2.05	26722	2.02	31029
2.02167	31979	2.02167	31365	2.05167	26714	2.02167	31272
2.02333	31912	2.02333	31294	2.05333	26706	2.02333	31243
2.025	31842	2.025	31234	2.055	26700	2.025	31176
2.02667	31778	2.02667	31173	2.05667	26694	2.02667	31109
2.02833	31704	2.02833	31106	2.05833	26688	2.02833	31044
2.03	31637	2.03	31045	2.06	26682	2.03	30978
2.03167	31573	2.03167	31220	2.06167	26676	2.03167	30914
2.03333	31506	2.03333	31323	2.06333	26670	2.03333	30848
2.035	31445	2.035	31262	2.065	26663	2.035	30789
2.03667	31381	2.03667	31201	2.06667	26657	2.03667	30726
2.03833	31323	2.03833	31142	2.06833	26651	2.03833	30666
2.04	31259	2.04	31082	2.07	26645	2.04	30604
2.04167	31198	2.04167	31020	2.07167	26639	2.04167	30544
2.04333	31141	2.04333	30956	2.07333	26635	2.04333	30484
2.045	31080	2.045	30896	2.075	26630	2.045	30425
2.04667	31016	2.04667	30838	2.07667	26625	2.04667	30365
2.04833	31340	2.04833	30779	2.07833	26620	2.04833	30309
2.05	31282	2.05	30720	2.08	26614	2.05	30249
2.05167	31224	2.05167	30664	2.08167	26612	2.05167	30195
2.05333	31166	2.05333	30604	2.08333	26609	2.05333	30138
2.055	31107	2.055	30549	2.085	26603	2.055	30079
2.05667	31050	2.05667	30491	2.08667	26601	2.05667	30024
2.05833	30993	2.05833	30437	2.08833	26596	2.05833	29969
2.06	30938	2.06	30380	2.09	26592	2.06	29914
2.06167	30881	2.06167	30325	2.09167	26587	2.06167	29862
2.06333	30826	2.06333	30273	2.09333	26585	2.06333	29808
2.065	30773	2.065	30223	2.095	26581	2.065	29760
2.06667	30720	2.06667	30170	2.09667	26577	2.06667	29708
2.06833	30666	2.06833	30118	2.09833	26573	2.06833	29660
2.07	30613	2.07	30069	2.1	26572	2.07	29611
2.07167	30561	2.07167	30020	2.10167	26569	2.07167	29563
2.07333	30512	2.07333	29971	2.10333	26568	2.07333	29515
2.075	30464	2.075	29924	2.105	26564	2.075	29467
2.07667	30414	2.07667	29876	2.10667	26562	2.07667	29420
2.07833	30366	2.07833	29830	2.10833	26559	2.07833	29376
2.08	30319	2.08	29784	2.11	26558	2.08	29330
2.08167	30272	2.08167	29736	2.11167	26554	2.08167	29285
2.08333	30227	2.08333	29689	2.11333	26553	2.08333	29241
2.085	30178	2.085	29643	2.115	26552	2.085	29197
2.08667	30133	2.08667	29598	2.11667	26552	2.08667	29156
2.08833	30089	2.08833	29554	2.11833	26549	2.08833	29113
2.09	30042	2.09	29510	2.12	26548	2.09	29072
2.09167	29992	2.09167	29464	2.12167	26547	2.09167	29029
2.09333	29948	2.09333	29420	2.12333	26546	2.09333	28988
2.095	29905	2.095	29377	2.125	26542	2.095	28948
2.09667	29863	2.09667	29333	2.12667	26541	2.09667	28907
2.09833	29821	2.09833	29291	2.12833	26539	2.09833	28867
2.1	29779	2.1	29248	2.13	26539	2.1	28826
2.10167	29737	2.10167	29208	2.13167	26538	2.10167	28788
2.10333	29698	2.10333	29168	2.13333	26537	2.10333	28749
2.105	29657	2.105	29129	2.135	26536	2.105	28708
2.10667	29619	2.10667	29089	2.13667	26534	2.10667	28671
2.10833	29579	2.10833	29048	2.13833	26532	2.10833	28633
2.11	29543	2.11	29010	2.14	26531	2.11	28597
2.11167	29504	2.11167	28969	2.14167	26529	2.11167	28561
2.11333	29467	2.11333	28930	2.14333	26529	2.11333	28522
2.115	29428	2.115	28891	2.145	26529	2.115	28488
2.11667	29392	2.11667	28852	2.14667	26526	2.11667	28452
2.11833	29355	2.11833	28816	2.14833	26524	2.11833	28418
2.12	29318	2.12	28781	2.15	26524	2.12	28380
2.12167	29280	2.12167	28744	2.15167	26523	2.12167	28343
2.12333	29244	2.12333	28707	2.15333	26523	2.12333	28307
2.125	29208	2.125	28672	2.155	26522	2.125	28273
2.12667	29174	2.12667	28639	2.15667	26523	2.12667	28239
2.12833	29136	2.12833	28603	2.15833	26522	2.12833	28208
2.13	29102	2.13	28571	2.16	26525	2.13	28173
2.13167	29066	2.13167	28536	2.16167	26525	2.13167	28142
2.13333	29033	2.13333	28500	2.16333	26526	2.13333	28109
2.135	28998	2.135	28464	2.165	26528	2.135	28077
2.13667	28962	2.13667	28435	2.16667	26529	2.13667	28046
2.13833	28930	2.13833	28399	2.16833	26528	2.13833	28015
2.14	28894	2.14	28367	2.17	26529	2.14	27984
2.14167	28861	2.14167	28333	2.17167	26529	2.14167	27952
2.14333	28827	2.14333	28302	2.17333	26533	2.14333	27922
2.145	28794	2.145	28270	2.175	26534	2.145	27890
2.14667	28762	2.14667	28237	2.17667	26538	2.14667	27860
2.14833	28731	2.14833	28205	2.17833	26538	2.14833	27832
2.15	28700	2.15	28173	2.18	26540	2.15	27800
2.15167	28666	2.15167	28140	2.18167	26540	2.15167	27771
2.15333	28636	2.15333	28109	2.18333	26544	2.15333	27740
2.155	28604	2.155	28075	2.185	26546	2.155	27710
2.15667	28575	2.15667	28048	2.18667	26547	2.15667	27680
2.15833	28546	2.15833	28017	2.18833	26549	2.15833	27653
2.16	28514	2.16	27987	2.19	26551	2.16	27624
2.16167	28483	2.16167	27954	2.19167	26554	2.16167	27596
2.16333	28447	2.16333	27926	2.19333	26558	2.16333	27569
2.165	28418	2.165	27895	2.195	26559	2.165	27542
2.16667	28388	2.16667	27866	2.19667	26561	2.16667	27514
2.16833	28360	2.16833	27836	2.19833	26563	2.16833	27487
2.17	28333	2.17	27808	2.2	26567	2.17	27464
2.17167	28302	2.17167	27777	2.20167	26568	2.17167	27434
2.17333	28275	2.17333	27748	2.20333	26569	2.17333	27408
2.175	28246	2.175	27717	2.205	26573	2.175	27382
2.17667	28219	2.17667	27689	2.20667	26577	2.17667	27356
2.17833	28192	2.17833	27661	2.20833	26578	2.17833	27331
2.18	28166	2.18	27632	2.21	26581	2.18	27304
2.18167	28134	2.18167	27605	2.21167	26582	2.18167	27281
2.18333	28110	2.18333	27575	2.21333	26587	2.18333	27254
2.185	28081	2.185	27546	2.215	26590	2.185	27229
2.18667	28054	2.18667	27518	2.21667	26594	2.18667	27207
2.18833	28026	2.18833	27492	2.21833	26598	2.18833	27180
2.19	28000	2.19	27466	2.22	26600	2.19	27156
2.19167	27975	2.19167	27441	2.22167	26604	2.19167	27132
2.19333	27947	2.19333	27415	2.22333	26608	2.19333	27107
2.195	27920	2.195	27390	2.225	26611	2.195	27085
2.19667	27894	2.19667	27364	2.22667	26614	2.19667	27058
2.19833	27869	2.19833	27341	2.22833	26618	2.19833	27032
2.2	27843	2.2	27316	2.23	26619	2.2	27008
2.20167	27815	2.20167	27296	2.23167	26623	2.20167	26983
2.20333	27792	2.20333	27272	2.23333	26629	2.20333	26959
2.205	27769	2.205	27249	2.235	26632	2.205	26937
2.20667	27744	2.20667	27227	2.23667	26638	2.20667	26913
2.20833	27719	2.20833	27204	2.23833	26641	2.20833	26892
2.21	27696	2.21	27182	2.24	26646	2.21	26869
2.21167	27671	2.21167	27162	2.24167	26648	2.21167	26847
2.21333	27648	2.21333	27139	2.24333	26654	2.21333	26827
2.215	27623	2.215	27120	2.245	26656	2.215	26805
2.21667	27602	2.21667	27098	2.24667	26663	2.21667	26783
2.21833	27577	2.21833	27075	2.24833	26666	2.21833	26763
2.22	27555	2.22	27056	2.25	26669	2.22	26742
2.22167	27532	2.22167	27034	2.25167	26672	2.22167	26721
2.22333	27510	2.22333	27014	2.25333	26677	2.22333	26703
2.225	27487	2.225	26993	2.255	26682	2.225	26683
2.22667	27466	2.22667	26972	2.25667	26689	2.22667	26663
2.22833	27443	2.22833	26951	2.25833	26691	2.22833	26643
2.23	27420	2.23	26934	2.26	26695	2.23	26624
2.23167	27402	2.23167	26915	2.26167	26697	2.23167	26604
2.23333	27382	2.23333	26894	2.26333	26702	2.23333	26584
2.235	27360	2.235	26874	2.265	26706	2.235	26566
2.23667	27342	2.23667	26854	2.26667	26711	2.23667	26547
2.23833	27322	2.23833	26833	2.26833	26713	2.23833	26526
2.24	27303	2.24	26815	2.27	26718	2.24	26509
2.24167	27283	2.24167	26794	2.27167	26723	2.24167	26489
2.24333	27262	2.24333	26776	2.27333	26728	2.24333	26472
2.245	27239	2.245	26756	2.275	26733	2.245	26454
2.24667	27219	2.24667	26739	2.27667	26736	2.24667	26438
2.24833	27199	2.24833	26720	2.27833	26741	2.24833	26420
2.25	27179	2.25	26701	2.28	26748	2.25	26400
2.25167	27161	2.25167	26683	2.28167	26751	2.25167	26384
2.25333	27143	2.25333	26665	2.28333	26757	2.25333	26366
2.255	27122	2.255	26644	2.285	26761	2.255	26346
2.25667	27104	2.25667	26628	2.28667	26766	2.25667	26331
2.25833	27084	2.25833	26609	2.28833	26770	2.25833	26315
2.26	27068	2.26	26592	2.29	26774	2.26	26298
2.26167	27048	2.26167	26573	2.29167	26778	2.26167	26279
2.26333	27031	2.26333	26557	2.29333	26784	2.26333	26264
2.265	27018	2.265	26540	2.295	26790	2.265	26248
2.26667	26999	2.26667	26520	2.29667	26798	2.26667	26232
2.26833	26981	2.26833	26502	2.29833	26803	2.26833	26215
2.27	26965	2.27	26486	2.3	26810	2.27	26200
2.27167	26944	2.27167	26465	2.30167	26813	2.27167	26184
2.27333	26930	2.27333	26446	2.30333	26817	2.27333	26168
2.275	26911	2.275	26426	2.305	26824	2.275	26153
2.27667	26896	2.27667	26408	2.30667	26830	2.27667	26140
2.27833	26877	2.27833	26388	2.30833	26836	2.27833	26123
2.28	26860	2.28	26372	2.31	26842	2.28	26107
2.28167	26846	2.28167	26356	2.31167	26847	2.28167	26091
2.28333	26831	2.28333	26338	2.31333	26853	2.28333	26078
2.285	26814	2.285	26322	2.315	26857	2.285	26063
2.28667	26799	2.28667	26307	2.31667	26865	2.28667	26046
2.28833	26781	2.28833	26288	2.31833	26871	2.28833	26029
2.29	26767	2.29	26273	2.32	26875	2.29	26013
2.29167	26750	2.29167	26257	2.32167	26879	2.29167	25999
2.29333	26738	2.29333	26243	2.32333	26885	2.29333	25983
2.295	26721	2.295	26226	2.325	26891	2.295	25969
2.29667	26708	2.29667	26212	2.32667	26898	2.29667	25956
2.29833	26693	2.29833	26195	2.32833	26903	2.29833	25943
2.3	26677	2.3	26179	2.33	26908	2.3	25927
2.30167	26662	2.30167	26164	2.33167	26914	2.30167	25914
2.30333	26649	2.30333	26152	2.33333	26921	2.30333	25902
2.305	26634	2.305	26133	2.335	26926	2.305	25889
2.30667	26620	2.30667	26121	2.33667	26932	2.30667	25874
2.30833	26602	2.30833	26105	2.33833	26939	2.30833	25862
2.31	26591	2.31	26091	2.34	26946	2.31	25848
2.31167	26575	2.31167	26076	2.34167	26951	2.31167	25836
2.31333	26560	2.31333	26062	2.34333	26959	2.31333	25822
2.315	26546	2.315	26046	2.345	26965	2.315	25810
2.31667	26530	2.31667	26031	2.34667	26974	2.31667	25799
2.31833	26515	2.31833	26014	2.34833	26978	2.31833	25787
2.32	26500	2.32	26001	2.35	26985	2.32	25773
2.32167	26485	2.32167	25986	2.35167	26991	2.32167	25760
2.32333	26471	2.32333	25973	2.35333	26998	2.32333	25751
2.325	26457	2.325	25957	2.355	27002	2.325	25738
2.32667	26442	2.32667	25943	2.35667	27011	2.32667	25724
2.32833	26426	2.32833	25931	2.35833	27017	2.32833	25712
2.33	26413	2.33	25918	2.36	27025	2.33	25702
2.33167	26398	2.33167	25904	2.36167	27031	2.33167	25691
2.33333	26380	2.33333	25890	2.36333	27038	2.33333	25679
2.335	26368	2.335	25877	2.365	27045	2.335	25669
2.33667	26353	2.33667	25864	2.36667	27054	2.33667	25658
2.33833	26336	2.33833	25850	2.36833	27061	2.33833	25645
2.34	26325	2.34	25838	2.37	27065	2.34	25635
2.34167	26311	2.34167	25824	2.37167	27072	2.34167	25628
2.34333	26299	2.34333	25812	2.37333	27080	2.34333	25617
2.345	26285	2.345	25799	2.375	27087	2.345	25605
2.34667	26272	2.34667	25788	2.37667	27096	2.34667	25593
2.34833	26259	2.34833	25775	2.37833	27100	2.34833	25584
2.35	26247	2.35	25762	2.38	27109	2.35	25574
2.35167	26236	2.35167	25749	2.38167	27115	2.35167	25567
2.35333	26221	2.35333	25739	2.38333	27122	2.35333	25555
2.355	26209	2.355	25725	2.385	27129	2.355	25543
2.35667	26197	2.35667	25712	2.38667	27136	2.35667	25534
2.35833	26183	2.35833	25700	2.38833	27146	2.35833	25523
2.36	26174	2.36	25686	2.39	27152	2.36	25511
2.36167	26158	2.36167	25675	2.39167	27157	2.36167	25503
2.36333	26148	2.36333	25664	2.39333	27166	2.36333	25490
2.365	26136	2.365	25652	2.395	27175	2.365	25478
2.36667	26123	2.36667	25641	2.39667	27186	2.36667	25467
2.36833	26114	2.36833	25629	2.39833	27191	2.36833	25458
2.37	26101	2.37	25620	2.4	27197	2.37	25448
2.37167	26088	2.37167	25607	2.40167	27203	2.37167	25437
2.37333	26078	2.37333	25597	2.40333	27212	2.37333	25425
2.375	26068	2.375	25585	2.405	27219	2.375	25415
2.37667	26057	2.37667	25573	2.40667	27229	2.37667	25404
2.37833	26043	2.37833	25563	2.40833	27235	2.37833	25395
2.38	26031	2.38	25550	2.41	27243	2.38	25382
2.38167	26020	2.38167	25539	2.41167	27250	2.38167	25375
2.38333	26010	2.38333	25528	2.41333	27254	2.38333	25363
2.385	25998	2.385	25518	2.415	27260	2.385	25352
2.38667	25987	2.38667	25510	2.41667	27268	2.38667	25343
2.38833	25973	2.38833	25496	2.41833	27275	2.38833	25334
2.39	25961	2.39	25486	2.42	27282	2.39	25321
2.39167	25947	2.39167	25476	2.42167	27287	2.39167	25312
2.39333	25938	2.39333	25467	2.42333	27293	2.39333	25301
2.395	25923	2.395	25455	2.425	27300	2.395	25292
2.39667	25914	2.39667	25444	2.42667	27308	2.39667	25282
2.39833	25903	2.39833	25433	2.42833	27315	2.39833	25274
2.4	25892	2.4	25423	2.43	27319	2.4	25262
2.40167	25880	2.40167	25414	2.43167	27324	2.40167	25253
2.40333	25869	2.40333	25406	2.43333	27329	2.40333	25243
2.405	25860	2.405	25395	2.435	27337	2.405	25232
2.40667	25848	2.40667	25383	2.43667	27341	2.40667	25222
2.40833	25836	2.40833	25373	2.43833	27350	2.40833	25213
2.41	25828	2.41	25363	2.44	27358	2.41	25204
2.41167	25815	2.41167	25354	2.44167	27364	2.41167	25193
2.41333	25804	2.41333	25344	2.44333	27373	2.41333	25183
2.415	25794	2.415	25335	2.445	27377	2.415	25173
2.41667	25783	2.41667	25324	2.44667	27385	2.41667	25162
2.41833	25774	2.41833	25315	2.44833	27388	2.41833	25153
2.42	25762	2.42	25307	2.45	27394	2.42	25142
2.42167	25751	2.42167	25298	2.45167	27398	2.42167	25130
2.42333	25743	2.42333	25286	2.45333	27405	2.42333	25121
2.425	25735	2.425	25276	2.455	27414	2.425	25112
2.42667	25724	2.42667	25268	2.45667	27420	2.42667	25102
2.42833	25710	2.42833	25258	2.45833	27427	2.42833	25092
2.43	25699	2.43	25250	2.46	27436	2.43	25081
2.43167	25689	2.43167	25241	2.46167	27442	2.43167	25071
2.43333	25680	2.43333	25232	2.46333	27448	2.43333	25060
2.435	25668	2.435	25223	2.465	27454	2.435	25051
2.43667	25658	2.43667	25215	2.46667	27462	2.43667	25039
2.43833	25649	2.43833	25205	2.46833	27469	2.43833	25027
2.44	25638	2.44	25196	2.47	27476	2.44	25019
2.44167	25630	2.44167	25187	2.47167	27482	2.44167	25009
2.44333	25620	2.44333	25180	2.47333	27488	2.44333	24999
2.445	25611	2.445	25170	2.475	27494	2.445	24989
2.44667	25602	2.44667	25162	2.47667	27503	2.44667	24980
2.44833	25591	2.44833	25153	2.47833	27507	2.44833	24970
2.45	25580	2.45	25143	2.48	27516	2.45	24960
2.45167	25572	2.45167	25136	2.48167	27523	2.45167	24952
2.45333	25563	2.45333	25129	2.48333	27533	2.45333	24943
2.455	25555	2.455	25120	2.485	27542	2.455	24933
2.45667	25542	2.45667	25110	2.48667	27548	2.45667	24924
2.45833	25533	2.45833	25102	2.48833	27555	2.45833	24912
2.46	25524	2.46	25094	2.49	27564	2.46	24905
2.46167	25514	2.46167	25085	2.49167	27571	2.46167	24895
2.46333	25508	2.46333	25078	2.49333	27576	2.46333	24887
2.465	25497	2.465	25071	2.495	27580	2.465	24878
2.46667	25487	2.46667	25064	2.49667	27586	2.46667	24869
2.46833	25478	2.46833	25056	2.49833	27593	2.46833	24860
2.47	25468	2.47	25050	2.5	27600	2.47	24852
2.47167	25459	2.47167	25042	2.50167	27609	2.47167	24843
2.47333	25450	2.47333	25035	2.50333	27613	2.47333	24834
2.475	25442	2.475	25027	2.505	27620	2.475	24824
2.47667	25435	2.47667	25020	2.50667	27628	2.47667	24817
2.47833	25426	2.47833	25011	2.50833	27635	2.47833	24807
2.48	25416	2.48	25002	2.51	27641	2.48	24799
2.48167	25408	2.48167	24994	2.51167	27648	2.48167	24789
2.48333	25401	2.48333	24985	2.51333	27656	2.48333	24780
2.485	25395	2.485	24976	2.515	27663	2.485	24773
2.48667	25386	2.48667	24969	2.51667	27672	2.48667	24765
2.48833	25377	2.48833	24964	2.51833	27680	2.48833	24756
2.49	25368	2.49	24956	2.52	27689	2.49	24748
2.49167	25361	2.49167	24946	2.52167	27697	2.49167	24739
2.49333	25354	2.49333	24939	2.52333	27706	2.49333	24730
2.495	25346	2.495	24931	2.525	27711	2.495	24721
2.49667	25339	2.49667	24925	2.52667	27719	2.49667	24712
2.49833	25333	2.49833	24920	2.52833	27726	2.49833	24703
2.5	25325	2.5	24912	2.53	27734	2.5	24695
2.50167	25318	2.50167	24906	2.53167	27741	2.50167	24686
2.50333	25310	2.50333	24900	2.53333	27749	2.50333	24677
2.505	25304	2.505	24897	2.535	27759	2.505	24667
2.50667	25296	2.50667	24892	2.53667	27764	2.50667	24660
2.50833	25288	2.50833	24886	2.53833	27770	2.50833	24652
2.51	25280	2.51	24882	2.54	27777	2.51	24643
2.51167	25272	2.51167	24878	2.54167	27784	2.51167	24635
2.51333	25265	2.51333	24873	2.54333	27792	2.51333	24627
2.515	25257	2.515	24869	2.545	27799	2.515	24618
2.51667	25248	2.51667	24861	2.54667	27808	2.51667	24611
2.51833	25241	2.51833	24857	2.54833	27815	2.51833	24602
2.52	25232	2.52	24852	2.55	27824	2.52	24596
2.52167	25224	2.52167	24846	2.55167	27831	2.52167	24587
2.52333	25220	2.52333	24841	2.55333	27839	2.52333	24580
2.525	25210	2.525	24836	2.555	27843	2.525	24570
2.52667	25203	2.52667	24830	2.55667	27851	2.52667	24562
2.52833	25195	2.52833	24824	2.55833	27859	2.52833	24554
2.53	25189	2.53	24820	2.56	27866	2.53	24547
2.53167	25183	2.53167	24815	2.56167	27872	2.53167	24537
2.53333	25176	2.53333	24807	2.56333	27879	2.53333	24530
2.535	25167	2.535	24803	2.565	27884	2.535	24523
2.53667	25158	2.53667	24799	2.56667	27893	2.53667	24514
2.53833	25147	2.53833	24796	2.56833	27900	2.53833	24505
2.54	25140	2.54	24788	2.57	27903	2.54	24500
2.54167	25133	2.54167	24782	2.57167	27910	2.54167	24490
2.54333	25126	2.54333	24775	2.57333	27915	2.54333	24482
2.545	25119	2.545	24767	2.575	27922	2.545	24475
2.54667	25112	2.54667	24761	2.57667	27929	2.54667	24468
2.54833	25103	2.54833	24754	2.57833	27937	2.54833	24460
2.55	25097	2.55	24746	2.58	27946	2.55	24453
2.55167	25090	2.55167	24738	2.58167	27954	2.55167	24444
2.55333	25083	2.55333	24731	2.58333	27960	2.55333	24438
2.555	25075	2.555	24722	2.585	27961	2.555	24428
2.55667	25069	2.55667	24715	2.58667	27966	2.55667	24425
2.55833	25060	2.55833	24706	2.58833	27975	2.55833	24418
2.56	25054	2.56	24697	2.59	27984	2.56	24409
2.56167	25050	2.56167	24690	2.59167	27991	2.56167	24402
2.56333	25045	2.56333	24682	2.59333	27998	2.56333	24392
2.565	25037	2.565	24676	2.595	28007	2.565	24385
2.56667	25029	2.56667	24667	2.59667	28015	2.56667	24380
2.56833	25021	2.56833	24660	2.59833	28021	2.56833	24372
2.57	25013	2.57	24651	2.6	28029	2.57	24365
2.57167	25008	2.57167	24644	2.60167	28036	2.57167	24356
2.57333	25002	2.57333	24636	2.60333	28044	2.57333	24350
2.575	24996	2.575	24628	2.605	28053	2.575	24343
2.57667	24989	2.57667	24624	2.60667	28061	2.57667	24336
2.57833	24980	2.57833	24616	2.60833	28067	2.57833	24327
2.58	24972	2.58	24607	2.61	28074	2.58	24320
2.58167	24966	2.58167	24600	2.61167	28084	2.58167	24312
2.58333	24959	2.58333	24593	2.61333	28093	2.58333	24305
2.585	24953	2.585	24586	2.615	28100	2.585	24298
2.58667	24945	2.58667	24579	2.61667	28108	2.58667	24291
2.58833	24938	2.58833	24571	2.61833	28116	2.58833	24282
2.59	24932	2.59	24563	2.62	28124	2.59	24276
2.59167	24926	2.59167	24555	2.62167	28134	2.59167	24267
2.59333	24921	2.59333	24546	2.62333	28144	2.59333	24262
2.595	24913	2.595	24536	2.625	28150	2.595	24257
2.59667	24907	2.59667	24528	2.62667	28159	2.59667	24250
2.59833	24901	2.59833	24522	2.62833	28165	2.59833	24243
2.6	24892	2.6	24515	2.63	28173	2.6	24236
2.60167	24885	2.60167	24506	2.63167	28180	2.60167	24230
2.60333	24881	2.60333	24497	2.63333	28188	2.60333	24224
2.605	24876	2.605	24490	2.635	28196	2.605	24215
2.60667	24868	2.60667	24481	2.63667	28204	2.60667	24210
2.60833	24861	2.60833	24473	2.63833	28212	2.60833	24205
2.61	24856	2.61	24465	2.64	28220	2.61	24198
2.61167	24849	2.61167	24456	2.64167	28228	2.61167	24191
2.61333	24843	2.61333	24449	2.64333	28234	2.61333	24184
2.615	24836	2.615	24440	2.645	28243	2.615	24179
2.61667	24831	2.61667	24430	2.64667	28250	2.61667	24173
2.61833	24826	2.61833	24423	2.64833	28258	2.61833	24168
2.62	24820	2.62	24414	2.65	28267	2.62	24162
2.62167	24814	2.62167	24407	2.65167	28274	2.62167	24153
2.62333	24808	2.62333	24398	2.65333	28283	2.62333	24150
2.625	24802	2.625	24389	2.655	28288	2.625	24142
2.62667	24795	2.62667	24381	2.65667	28296	2.62667	24137
2.62833	24789	2.62833	24372	2.65833	28302	2.62833	24132
2.63	24783	2.63	24364	2.66	28307	2.63	24125
2.63167	24776	2.63167	24356	2.66167	28317	2.63167	24120
2.63333	24770	2.63333	24345	2.66333	28327	2.63333	24115
2.635	24765	2.635	24339	2.665	28335	2.635	24110
2.63667	24759	2.63667	24330	2.66667	28339	2.63667	24105
2.63833	24753	2.63833	24323	2.66833	28345	2.63833	24098
2.64	24747	2.64	24313	2.67	28348	2.64	24095
2.64167	24740	2.64167	24305	2.67167	28356	2.64167	24092
2.64333	24737	2.64333	24295	2.67333	28364	2.64333	24083
2.645	24729	2.645	24287	2.675	28371	2.645	24081
2.64667	24721	2.64667	24282	2.67667	28378	2.64667	24076
2.64833	24718	2.64833	24274	2.67833	28385	2.64833	24070
2.65	24713	2.65	24264	2.68	28391	2.65	24064
2.65167	24707	2.65167	24256	2.68167	28397	2.65167	24060
2.65333	24703	2.65333	24247	2.68333	28405	2.65333	24054
2.655	24696	2.655	24239	2.685	28412	2.655	24048
2.65667	24690	2.65667	24229	2.68667	28421	2.65667	24046
2.65833	24683	2.65833	24220	2.68833	28428	2.65833	24039
2.66	24677	2.66	24211	2.69	28436	2.66	24034
2.66167	24668	2.66167	24202	2.69167	28444	2.66167	24030
2.66333	24661	2.66333	24192	2.69333	28449	2.66333	24024
2.665	24655	2.665	24186	2.695	28456	2.665	24019
2.66667	24649	2.66667	24177	2.69667	28463	2.66667	24014
2.66833	24644	2.66833	24168	2.69833	28470	2.66833	24010
2.67	24638	2.67	24159	2.7	28474	2.67	24006
2.67167	24634	2.67167	24150	2.70167	28484	2.67167	24001
2.67333	24628	2.67333	24140	2.70333	28493	2.67333	23996
2.675	24621	2.675	24131	2.705	28500	2.675	23992
2.67667	24618	2.67667	24120	2.70667	28508	2.67667	23988
2.67833	24611	2.67833	24112	2.70833	28515	2.67833	23983
2.68	24604	2.68	24103	2.71	28523	2.68	23978
2.68167	24598	2.68167	24092	2.71167	28529	2.68167	23973
2.68333	24593	2.68333	24082	2.71333	28537	2.68333	23968
2.685	24588	2.685	24072	2.715	28542	2.685	23965
2.68667	24582	2.68667	24062	2.71667	28547	2.68667	23960
2.68833	24576	2.68833	24052	2.71833	28553	2.68833	23955
2.69	24571	2.69	24040	2.72	28560	2.69	23952
2.69167	24564	2.69167	24028	2.72167	28569	2.69167	23947
2.69333	24560	2.69333	24018	2.72333	28577	2.69333	23943
2.695	24554	2.695	24006	2.725	28584	2.695	23941
2.69667	24548	2.69667	23995	2.72667	28595	2.69667	23935
2.69833	24542	2.69833	23983	2.72833	28600	2.69833	23932
2.7	24539	2.7	23973	2.73	28606	2.7	23929
2.70167	24534	2.70167	23960	2.73167	28611	2.70167	23926
2.70333	24529	2.70333	23951	2.73333	28618	2.70333	23919
2.705	24521	2.705	23941	2.735	28628	2.705	23917
2.70667	24515	2.70667	23930	2.73667	28632	2.70667	23915
2.70833	24509	2.70833	23922	2.73833	28640	2.70833	23912
2.71	24503	2.71	23910	2.74	28646	2.71	23906
2.71167	24498	2.71167	23903	2.74167	28652	2.71167	23901
2.71333	24493	2.71333	23894	2.74333	28660	2.71333	23896
2.715	24487	2.715	23884	2.745	28665	2.715	23891
2.71667	24481	2.71667	23877	2.74667	28671	2.71667	23886
2.71833	24475	2.71833	23867	2.74833	28678	2.71833	23883
2.72	24471	2.72	23859	2.75	28684	2.72	23878
2.72167	24464	2.72167	23851	2.75167	28693	2.72167	23873
2.72333	24458	2.72333	23843	2.75333	28699	2.72333	23871
2.725	24453	2.725	23836	2.755	28705	2.725	23867
2.72667	24449	2.72667	23828	2.75667	28711	2.72667	23864
2.72833	24445	2.72833	23822	2.75833	28719	2.72833	23861
2.73	24439	2.73	23814	2.76	28724	2.73	23857
2.73167	24434	2.73167	23807	2.76167	28729	2.73167	23854
2.73333	24430	2.73333	23801	2.76333	28736	2.73333	23851
2.735	24425	2.735	23794	2.765	28745	2.735	23848
2.73667	24420	2.73667	23788	2.76667	28755	2.73667	23844
2.73833	24416	2.73833	23781	2.76833	28762	2.73833	23841
2.74	24411	2.74	23775	2.77	28771	2.74	23839
2.74167	24406	2.74167	23771	2.77167	28778	2.74167	23835
2.74333	24401	2.74333	23764	2.77333	28786	2.74333	23832
2.745	24396	2.745	23758	2.775	28792	2.745	23828
2.74667	24391	2.74667	23751	2.77667	28800	2.74667	23824
2.74833	24385	2.74833	23744	2.77833	28806	2.74833	23822
2.75	24380	2.75	23740	2.78	28814	2.75	23818
2.75167	24375	2.75167	23733	2.78167	28820	2.75167	23815
2.75333	24371	2.75333	23728	2.78333	28827	2.75333	23812
2.755	24368	2.755	23723	2.785	28834	2.755	23808
2.75667	24364	2.75667	23717	2.78667	28841	2.75667	23808
2.75833	24361	2.75833	23714	2.78833	28849	2.75833	23804
2.76	24358	2.76	23708	2.79	28858	2.76	23801
2.76167	24350	2.76167	23703	2.79167	28866	2.76167	23798
2.76333	24344	2.76333	23698	2.79333	28872	2.76333	23795
2.765	24339	2.765	23693	2.795	28878	2.765	23791
2.76667	24334	2.76667	23687	2.79667	28884	2.76667	23788
2.76833	24328	2.76833	23683	2.79833	28890	2.76833	23784
2.77	24323	2.77	23678	2.8	28895	2.77	23780
2.77167	24319	2.77167	23673	2.80167	28902	2.77167	23777
2.77333	24312	2.77333	23669	2.80333	28908	2.77333	23772
2.775	24307	2.775	23666	2.805	28915	2.775	23769
2.77667	24303	2.77667	23660	2.80667	28921	2.77667	23767
2.77833	24297	2.77833	23657	2.80833	28927	2.77833	23762
2.78	24291	2.78	23651	2.81	28936	2.78	23758
2.78167	24285	2.78167	23647	2.81167	28941	2.78167	23754
2.78333	24280	2.78333	23642	2.81333	28949	2.78333	23751
2.785	24273	2.785	23636	2.815	28954	2.785	23748
2.78667	24268	2.78667	23632	2.81667	28961	2.78667	23744
2.78833	24263	2.78833	23628	2.81833	28969	2.78833	23740
2.79	24257	2.79	23623	2.82	28973	2.79	23739
2.79167	24253	2.79167	23619	2.82167	28977	2.79167	23734
2.79333	24248	2.79333	23614	2.82333	28985	2.79333	23730
2.795	24242	2.795	23611	2.825	28991	2.795	23726
2.79667	24237	2.79667	23605	2.82667	28999	2.79667	23722
2.79833	24232	2.79833	23602	2.82833	29004	2.79833	23719
2.8	24228	2.8	23598	2.83	29010	2.8	23716
2.80167	24222	2.80167	23592	2.83167	29016	2.80167	23712
2.80333	24216	2.80333	23588	2.83333	29024	2.80333	23709
2.805	24212	2.805	23584	2.835	29033	2.805	23705
2.80667	24208	2.80667	23582	2.83667	29039	2.80667	23704
2.80833	24205	2.80833	23578	2.83833	29044	2.80833	23699
2.81	24200	2.81	23573	2.84	29048	2.81	23697
2.81167	24197	2.81167	23570	2.84167	29052	2.81167	23695
2.81333	24192	2.81333	23565	2.84333	29060	2.81333	23690
2.815	24187	2.815	23562	2.845	29067	2.815	23685
2.81667	24184	2.81667	23560	2.84667	29075	2.81667	23683
2.81833	24178	2.81833	23555	2.84833	29082	2.81833	23679
2.82	24174	2.82	23552	2.85	29090	2.82	23676
2.82167	24170	2.82167	23549	2.85167	29096	2.82167	23674
2.82333	24164	2.82333	23545	2.85333	29102	2.82333	23670
2.825	24161	2.825	23542	2.855	29107	2.825	23667
2.82667	24154	2.82667	23539	2.85667	29113	2.82667	23666
2.82833	24148	2.82833	23536	2.85833	29115	2.82833	23664
2.83	24144	2.83	23534	2.86	29119	2.83	23661
2.83167	24138	2.83167	23531	2.86167	29126	2.83167	23658
2.83333	24133	2.83333	23529	2.86333	29131	2.83333	23656
2.835	24128	2.835	23526	2.865	29139	2.835	23655
2.83667	24124	2.83667	23524	2.86667	29147	2.83667	23653
2.83833	24122	2.83833	23524	2.86833	29155	2.83833	23653
2.84	24118	2.84	23522	2.87	29163	2.84	23653
2.84167	24117	2.84167	23521	2.87167	29172	2.84167	23654
2.84333	24115	2.84333	23522	2.87333	29183	2.84333	23654
2.845	24114	2.845	23523	2.875	29191	2.845	23655
2.84667	24111	2.84667	23526	2.87667	29201	2.84667	23655
2.84833	24109	2.84833	23528	2.87833	29206	2.84833	23658
2.85	24110	2.85	23532	2.88	29216	2.85	23661
2.85167	24110	2.85167	23536	2.88167	29226	2.85167	23665
2.85333	24113	2.85333	23542	2.88333	29236	2.85333	23667
2.855	24115	2.855	23551	2.885	29249	2.855	23673
2.85667	24119	2.85667	23557	2.88667	29262	2.85667	23680
2.85833	24127	2.85833	23568	2.88833	29274	2.85833	23688
2.86	24133	2.86	23580	2.89	29290	2.86	23698
2.86167	24140	2.86167	23594	2.89167	29303	2.86167	23708
2.86333	24149	2.86333	23611	2.89333	29318	2.86333	23721
2.865	24162	2.865	23629	2.895	29334	2.865	23737
2.86667	24177	2.86667	23653	2.89667	29355	2.86667	23752
2.86833	24194	2.86833	23678	2.89833	29374	2.86833	23769
2.87	24214	2.87	23708	2.9	29394	2.87	23791
2.87167	24236	2.87167	23742	2.90167	29421	2.87167	23816
2.87333	24261	2.87333	23779	2.90333	29448	2.87333	23847
2.875	24292	2.875	23822	2.905	29475	2.875	23879
2.87667	24326	2.87667	23871	2.90667	29505	2.87667	23917
2.87833	24364	2.87833	23925	2.90833	29541	2.87833	23958
2.88	24406	2.88	23986	2.91	29577	2.88	24005
2.88167	24456	2.88167	24056	2.91167	29619	2.88167	24059
2.88333	24509	2.88333	24132	2.91333	29664	2.88333	24118
2.885	24569	2.885	24219	2.915	29712	2.885	24182
2.88667	24636	2.88667	24314	2.91667	29769	2.88667	24257
2.88833	24712	2.88833	24423	2.91833	29827	2.88833	24336
2.89	24797	2.89	24540	2.92	29893	2.89	24426
2.89167	24888	2.89167	24672	2.92167	29959	2.89167	24523
2.89333	24989	2.89333	24816	2.92333	30036	2.89333	24631
2.895	25101	2.895	24974	2.925	30121	2.895	24751
2.89667	25226	2.89667	25148	2.92667	30215	2.89667	24881
2.89833	25364	2.89833	25339	2.92833	30313	2.89833	25024
2.9	25514	2.9	25550	2.93	30421	2.9	25177
2.90167	25680	2.90167	25783	2.93167	30535	2.90167	25348
2.90333	25861	2.90333	26037	2.93333	30658	2.90333	25533
2.905	26062	2.905	26315	2.935	30792	2.905	25736
2.90667	26279	2.90667	26612	2.93667	30937	2.90667	25959
2.90833	26514	2.90833	26936	2.93833	31085	2.90833	26196
2.91	26765	2.91	27288	2.94	31250	2.91	26454
2.91167	27040	2.91167	27671	2.94167	31426	2.91167	26729
2.91333	27337	2.91333	28088	2.94333	31616	2.91333	27025
2.915	27659	2.915	28537	2.945	31658	2.915	27348
2.91667	28010	2.91667	29018	2.94667	31714	2.91667	27696
2.91833	28384	2.91833	29527	2.94833	31934	2.91833	28069
2.92	28782	2.92	30078	2.95	32171	2.92	28465
2.92167	29205	2.92167	30670	2.95167	32424	2.92167	28885
2.92333	29656	2.92333	31295	2.95333	32690	2.92333	29329
2.925	30140	2.925	31582	2.955	32971	2.925	29801
2.92667	30657	2.92667	32226	2.95667	33278	2.92667	30308
2.92833	31203	2.92833	32946	2.95833	33598	2.92833	30844
2.93	31541	2.93	33714	2.96	33928	2.93	31402
2.93167	31973	2.93167	34530	2.96167	34283	2.93167	31657
2.93333	32590	2.93333	35387	2.96333	34654	2.93333	32216
2.935	33240	2.935	36290	2.965	35045	2.935	32850
2.93667	33931	2.93667	37246	2.96667	35451	2.93667	33509
2.93833	34654	2.93833	38251	2.96833	35877	2.93833	34203
2.94	35410	2.94	39310	2.97	36322	2.94	34930
2.94167	36210	2.94167	40411	2.97167	36782	2.94167	35685
2.94333	37035	2.94333	41570	2.97333	37259	2.94333	36478
2.945	37902	2.945	42779	2.975	37758	2.945	37298
2.94667	38808	2.94667	44040	2.97667	38270	2.94667	38152
2.94833	39752	2.94833	45349	2.97833	38805	2.94833	39042
2.95	40725	2.95	46712	2.98	39355	2.95	39954
2.95167	41746	2.95167	48123	2.98167	39915	2.95167	40907
2.95333	42789	2.95333	49589	2.98333	40494	2.95333	41883
2.955	43874	2.955	51102	2.985	41086	2.955	42888
2.95667	44990	2.95667	52661	2.98667	41688	2.95667	43925
2.95833	46142	2.95833	54267	2.98833	42306	2.95833	44987
2.96	47323	2.96	55915	2.99	42939	2.96	46069
2.96167	48533	2.96167	57608	2.99167	43573	2.96167	47179
2.96333	49768	2.96333	59336	2.99333	44226	2.96333	48312
2.965	51032	2.965	61102	2.995	44878	2.965	49464
2.96667	52312	2.96667	62901	2.99667	45541	2.96667	50632
2.96833	53621	2.96833	64728	2.99833	46200	2.96833	51816
2.97	54946	2.97	66587	3	46866	2.97	53019
2.97167	56290	2.97167	68462	3.00167	47531	2.97167	54226
2.97333	57656	2.97333	70357	3.00333	48194	2.97333	55448
2.975	59029	2.975	72270	3.005	48859	2.975	56667
2.97667	60418	2.97667	74203	3.00667	49518	2.97667	57893
2.97833	61806	2.97833	76139	3.00833	50171	2.97833	59112
2.98	63205	2.98	78075	3.01	50818	2.98	60341
2.98167	64603	2.98167	80027	3.01167	51448	2.98167	61550
2.98333	65992	2.98333	81976	3.01333	52072	2.98333	62763
2.985	67381	2.985	83925	3.015	52686	2.985	63957
2.98667	68750	2.98667	85867	3.01667	53278	2.98667	65144
2.98833	70120	2.98833	87797	3.01833	53858	2.98833	66309
2.99	71461	2.99	89704	3.02	54414	2.99	67458
2.99167	72779	2.99167	91589	3.02167	54958	2.99167	68581
2.99333	74085	2.99333	93445	3.02333	55470	2.99333	69682
2.995	75358	2.995	95272	3.025	55957	2.995	70760
2.99667	76610	2.99667	97058	3.02667	56430	2.99667	71800
2.99833	77822	2.99833	98808	3.02833	56869	2.99833	72805
3	79000	3	100510	3.03	57285	3	73781
3.00167	80152	3.00167	102149	3.03167	57669	3.00167	74722
3.00333	81253	3.00333	103749	3.03333	58021	3.00333	75621
3.005	82318	3.005	105282	3.035	58344	3.005	76478
3.00667	83330	3.00667	106757	3.03667	58635	3.00667	77288
3.00833	84299	3.00833	108165	3.03833	58894	3.00833	78059
3.01	85205	3.01	109496	3.04	59118	3.01	78773
3.01167	86056	3.01167	110773	3.04167	59314	3.01167	79432
3.01333	86859	3.01333	111970	3.04333	59461	3.01333	80040
3.015	87605	3.015	113093	3.045	59579	3.015	80597
3.01667	88290	3.01667	114126	3.04667	59662	3.01667	81093
3.01833	88910	3.01833	115077	3.04833	59710	3.01833	81528
3.02	89461	3.02	115947	3.05	59717	3.02	81906
3.02167	89954	3.02167	116725	3.05167	59694	3.02167	82216
3.02333	90379	3.02333	117406	3.05333	59634	3.02333	82469
3.025	90728	3.025	118018	3.055	59534	3.025	82667
3.02667	91026	3.02667	118520	3.05667	59406	3.02667	82792
3.02833	91237	3.02833	118933	3.05833	59240	3.02833	82875
3.03	91384	3.03	119253	3.06	59042	3.03	82878
3.03167	91461	3.03167	119470	3.06167	58808	3.03167	82827
3.03333	91464	3.03333	119573	3.06333	58542	3.03333	82715
3.035	91403	3.035	119592	3.065	58248	3.035	82542
3.03667	91269	3.03667	119538	3.06667	57918	3.03667	82296
3.03833	91070	3.03833	119365	3.06833	57573	3.03833	81995
3.04	90802	3.04	119109	3.07	57195	3.04	81634
3.04167	90456	3.04167	118773	3.07167	56786	3.04167	81214
3.04333	90053	3.04333	118338	3.07333	56360	3.04333	80738
3.045	89576	3.045	117813	3.075	55906	3.045	80206
3.04667	89038	3.04667	117198	3.07667	55435	3.04667	79621
3.04833	88430	3.04833	116498	3.07833	54939	3.04833	78987
3.05	87758	3.05	115714	3.08	54421	3.05	78293
3.05167	87038	3.05167	114846	3.08167	53890	3.05167	77566
3.05333	86261	3.05333	113899	3.08333	53342	3.05333	76786
3.055	85435	3.055	112878	3.085	52779	3.055	75957
3.05667	84558	3.05667	111771	3.08667	52200	3.05667	75096
3.05833	83624	3.05833	110590	3.08833	51614	3.05833	74194
3.06	82654	3.06	109336	3.09	51026	3.06	73256
3.06167	81634	3.06167	108014	3.09167	50424	3.06167	72293
3.06333	80571	3.06333	106619	3.09333	49819	3.06333	71298
3.065	79474	3.065	105179	3.095	49205	3.065	70277
3.06667	78338	3.06667	103675	3.09667	48597	3.06667	69227
3.06833	77173	3.06833	102120	3.09833	47982	3.06833	68155
3.07	75973	3.07	100523	3.1	47371	3.07	67061
3.07167	74750	3.07167	98885	3.10167	46757	3.07167	65950
3.07333	73506	3.07333	97202	3.10333	46152	3.07333	64827
3.075	72238	3.075	95490	3.105	45541	3.075	63688
3.07667	70955	3.07667	93749	3.10667	44939	3.07667	62539
3.07833	69656	3.07833	91973	3.10833	44347	3.07833	61384
3.08	68347	3.08	90178	3.11	43762	3.08	60226
3.08167	67029	3.08167	88360	3.11167	43186	3.08167	59070
3.08333	65714	3.08333	86523	3.11333	42622	3.08333	57922
3.085	64395	3.085	84677	3.115	42066	3.085	56770
3.08667	63077	3.08667	82827	3.11667	41525	3.08667	55624
3.08833	61758	3.08833	80971	3.11833	40987	3.08833	54485
3.09	60456	3.09	79125	3.12	40469	3.09	53358
3.09167	59154	3.09167	77275	3.12167	39963	3.09167	52242
3.09333	57867	3.09333	75438	3.12333	39470	3.09333	51138
3.095	56597	3.095	73614	3.125	38994	3.095	50050
3.09667	55346	3.09667	71813	3.12667	38530	3.09667	48978
3.09833	54110	3.09833	70027	3.12833	38075	3.09833	47931
3.1	52891	3.1	68264	3.13	37643	3.1	46894
3.10167	51698	3.10167	66526	3.13167	37224	3.10167	45886
3.10333	50520	3.10333	64821	3.13333	36824	3.10333	44894
3.105	49368	3.105	63147	3.135	36434	3.105	43931
3.10667	48242	3.10667	61496	3.13667	36062	3.10667	42990
3.10833	47144	3.10833	59886	3.13833	35704	3.10833	42072
3.11	46072	3.11	58309	3.14	35365	3.11	41182
3.11167	45022	3.11167	56763	3.14167	35032	3.11167	40318
3.11333	44011	3.11333	55256	3.14333	34722	3.11333	39474
3.115	43019	3.115	53790	3.145	34424	3.115	38661
3.11667	42066	3.11667	52363	3.14667	34136	3.11667	37874
3.11833	41138	3.11833	50971	3.14833	33861	3.11833	37109
3.12	40238	3.12	49627	3.15	33608	3.12	36379
3.12167	39378	3.12167	48322	3.15167	33365	3.12167	35675
3.12333	38539	3.12333	47054	3.15333	33131	3.12333	34994
3.125	37736	3.125	45835	3.155	32914	3.125	34344
3.12667	36968	3.12667	44658	3.15667	32706	3.12667	33720
3.12833	36229	3.12833	43522	3.15833	32517	3.12833	33125
3.13	35518	3.13	42427	3.16	32328	3.13	32549
3.13167	34840	3.13167	41378	3.16167	32158	3.13167	32005
3.13333	34187	3.13333	40373	3.16333	31995	3.13333	31480
3.135	33570	3.135	39406	3.165	31842	3.135	31155
3.13667	32978	3.13667	38485	3.16667	31698	3.13667	30844
3.13833	32411	3.13833	37605	3.16833	31560	3.13833	30371
3.14	31874	3.14	36760	3.17	31435	3.14	29922
3.14167	31365	3.14167	35960	3.17167	31317	3.14167	29499
3.14333	31138	3.14333	35195	3.17333	31208	3.14333	29101
3.145	30771	3.145	34469	3.175	31102	3.145	28720
3.14667	30312	3.14667	33781	3.17667	31003	3.14667	28357
3.14833	29880	3.14833	33125	3.17833	31090	3.14833	28016
3.15	29472	3.15	32504	3.18	31120	3.15	27693
3.15167	29090	3.15167	31915	3.18167	31035	3.15167	27388
3.15333	28726	3.15333	31355	3.18333	30962	3.15333	27104
3.155	28380	3.155	31132	3.185	30890	3.155	26834
3.15667	28052	3.15667	30693	3.18667	30825	3.15667	26586
3.15833	27742	3.15833	30199	3.18833	30760	3.15833	26350
3.16	27454	3.16	29734	3.19	30700	3.16	26128
3.16167	27184	3.16167	29300	3.19167	30648	3.16167	25918
3.16333	26932	3.16333	28890	3.19333	30594	3.16333	25720
3.165	26696	3.165	28502	3.195	30547	3.165	25537
3.16667	26476	3.16667	28135	3.19667	30500	3.16667	25368
3.16833	26266	3.16833	27789	3.19833	30458	3.16833	25209
3.17	26070	3.17	27466	3.2	30419	3.17	25061
3.17167	25885	3.17167	27166	3.20167	30377	3.17167	24921
3.17333	25714	3.17333	26884	3.20333	30344	3.17333	24793
3.175	25555	3.175	26621	3.205	30313	3.175	24670
3.17667	25405	3.17667	26377	3.20667	30279	3.17667	24557
3.17833	25266	3.17833	26145	3.20833	30250	3.17833	24449
3.18	25137	3.18	25927	3.21	30221	3.18	24349
3.18167	25016	3.18167	25724	3.21167	30195	3.18167	24255
3.18333	24903	3.18333	25534	3.21333	30172	3.18333	24168
3.185	24798	3.185	25357	3.215	30148	3.185	24085
3.18667	24697	3.18667	25195	3.21667	30125	3.18667	24009
3.18833	24603	3.18833	25042	3.21833	30103	3.18833	23936
3.19	24516	3.19	24898	3.22	30084	3.19	23869
3.19167	24432	3.19167	24763	3.22167	30064	3.19167	23805
3.19333	24357	3.19333	24636	3.22333	30044	3.19333	23745
3.195	24285	3.195	24517	3.225	30027	3.195	23687
3.19667	24216	3.19667	24407	3.22667	30012	3.19667	23635
3.19833	24151	3.19833	24301	3.22833	29995	3.19833	23585
3.2	24090	3.2	24203	3.23	29981	3.2	23535
3.20167	24035	3.20167	24110	3.23167	29965	3.20167	23490
3.20333	23979	3.20333	24025	3.23333	29948	3.20333	23446
3.205	23929	3.205	23944	3.235	29934	3.205	23406
3.20667	23880	3.20667	23867	3.23667	29921	3.20667	23368
3.20833	23834	3.20833	23795	3.23833	29907	3.20833	23330
3.21	23790	3.21	23726	3.24	29896	3.21	23295
3.21167	23746	3.21167	23661	3.24167	29885	3.21167	23260
3.21333	23707	3.21333	23599	3.24333	29872	3.21333	23228
3.215	23668	3.215	23541	3.245	29861	3.215	23198
3.21667	23632	3.21667	23485	3.24667	29847	3.21667	23169
3.21833	23597	3.21833	23431	3.24833	29834	3.21833	23142
3.22	23562	3.22	23380	3.25	29821	3.22	23115
3.22167	23529	3.22167	23333	3.25167	29809	3.22167	23088
3.22333	23499	3.22333	23287	3.25333	29798	3.22333	23061
3.225	23467	3.225	23242	3.255	29784	3.225	23038
3.22667	23439	3.22667	23200	3.25667	29772	3.22667	23013
3.22833	23411	3.22833	23160	3.25833	29761	3.22833	22988
3.23	23383	3.23	23122	3.26	29750	3.23	22966
3.23167	23356	3.23167	23084	3.26167	29736	3.23167	22943
3.23333	23330	3.23333	23049	3.26333	29723	3.23333	22920
3.235	23305	3.235	23012	3.265	29712	3.235	22900
3.23667	23281	3.23667	22980	3.26667	29700	3.23667	22878
3.23833	23256	3.23833	22946	3.26833	29689	3.23833	22859
3.24	23232	3.24	22914	3.27	29678	3.24	22838
3.24167	23211	3.24167	22883	3.27167	29665	3.24167	22818
3.24333	23188	3.24333	22853	3.27333	29650	3.24333	22798
3.245	23165	3.245	22823	3.275	29638	3.245	22777
3.24667	23144	3.24667	22794	3.27667	29625	3.24667	22760
3.24833	23123	3.24833	22766	3.27833	29611	3.24833	22741
3.25	23103	3.25	22740	3.28	29600	3.25	22720
3.25167	23082	3.25167	22712	3.28167	29588	3.25167	22706
3.25333	23061	3.25333	22686	3.28333	29574	3.25333	22685
3.255	23040	3.255	22662	3.285	29561	3.255	22666
3.25667	23020	3.25667	22636	3.28667	29548	3.25667	22649
3.25833	23000	3.25833	22612	3.28833	29534	3.25833	22632
3.26	22980	3.26	22587	3.29	29520	3.26	22614
3.26167	22961	3.26167	22567	3.29167	29508	3.26167	22596
3.26333	22942	3.26333	22540	3.29333	29498	3.26333	22577
3.265	22922	3.265	22518	3.295	29487	3.265	22560
3.26667	22904	3.26667	22495	3.29667	29474	3.26667	22546
3.26833	22885	3.26833	22472	3.29833	29461	3.26833	22529
3.27	22868	3.27	22450	3.3	29447	3.27	22512
3.27167	22849	3.27167	22429	3.30167	29435	3.27167	22496
3.27333	22830	3.27333	22407	3.30333	29422	3.27333	22479
3.275	22813	3.275	22386	3.305	29410	3.275	22462
3.27667	22795	3.27667	22367	3.30667	29398	3.27667	22445
3.27833	22777	3.27833	22344	3.30833	29385	3.27833	22429
3.28	22761	3.28	22324	3.31	29372	3.28	22413
3.28167	22743	3.28167	22304	3.31167	29357	3.28167	22398
3.28333	22726	3.28333	22283	3.31333	29343	3.28333	22380
3.285	22709	3.285	22263	3.315	29329	3.285	22364
3.28667	22692	3.28667	22243	3.31667	29317	3.28667	22348
3.28833	22674	3.28833	22225	3.31833	29305	3.28833	22333
3.29	22658	3.29	22205	3.32	29292	3.29	22317
3.29167	22646	3.29167	22186	3.32167	29274	3.29167	22302
3.29333	22626	3.29333	22167	3.32333	29261	3.29333	22285
3.295	22610	3.295	22148	3.325	29248	3.295	22268
3.29667	22594	3.29667	22129	3.32667	29232	3.29667	22254
3.29833	22577	3.29833	22113	3.32833	29215	3.29833	22238
3.3	22560	3.3	22093	3.33	29199	3.3	22222
3.30167	22547	3.30167	22074	3.33167	29182	3.30167	22206
3.30333	22529	3.30333	22057	3.33333	29166	3.30333	22191
3.305	22512	3.305	22040	3.335	29151	3.305	22174
3.30667	22499	3.30667	22021	3.33667	29132	3.30667	22159
3.30833	22482	3.30833	22004	3.33833	29117	3.30833	22146
3.31	22466	3.31	21988	3.34	29104	3.31	22130
3.31167	22450	3.31167	21970	3.34167	29088	3.31167	22115
3.31333	22435	3.31333	21955	3.34333	29071	3.31333	22099
3.315	22419	3.315	21938	3.345	29052	3.315	22086
3.31667	22402	3.31667	21921	3.34667	29037	3.31667	22071
3.31833	22385	3.31833	21904	3.34833	29016	3.31833	22056
3.32	22368	3.32	21888	3.35	28997	3.32	22041
3.32167	22351	3.32167	21873	3.35167	28981	3.32167	22026
3.32333	22336	3.32333	21856	3.35333	28962	3.32333	22011
3.325	22318	3.325	21841	3.355	28942	3.325	21997
3.32667	22303	3.32667	21824	3.35667	28924	3.32667	21981
3.32833	22288	3.32833	21809	3.35833	28907	3.32833	21966
[truncated: 6,702 more rows]

## Sheet: ED_Fig. 7b
KOH		KOH+HCOONa		KHCO3		KHCO3+HCOONa
time	Intensity (a.u.)	time	Intensity (a.u.)	time	Intensity (a.u.)	time	Intensity (a.u.)
0	18033	0	16431	0.03	16726	0	16024
0.00167	18032	0.00167	16424	0.03167	16727	0.00167	16025
0.00333	18032	0.00333	16435	0.03333	16725	0.00333	16023
0.005	18032	0.005	16426	0.035	16726	0.005	16022
0.00667	18032	0.00667	16431	0.03667	16724	0.00667	16018
0.00833	18030	0.00833	16426	0.03833	16725	0.00833	16019
0.01	18030	0.01	16419	0.04	16724	0.01	16017
0.01167	18029	0.01167	16424	0.04167	16724	0.01167	16019
0.01333	18029	0.01333	16420	0.04333	16724	0.01333	16017
0.015	18027	0.015	16422	0.045	16724	0.015	16018
0.01667	18027	0.01667	16418	0.04667	16724	0.01667	16015
0.01833	18026	0.01833	16416	0.04833	16723	0.01833	16016
0.02	18025	0.02	16418	0.05	16722	0.02	16013
0.02167	18024	0.02167	16414	0.05167	16723	0.02167	16014
0.02333	18024	0.02333	16417	0.05333	16723	0.02333	16014
0.025	18023	0.025	16413	0.055	16722	0.025	16016
0.02667	18024	0.02667	16413	0.05667	16722	0.02667	16019
0.02833	18026	0.02833	16417	0.05833	16722	0.02833	16017
0.03	18028	0.03	16417	0.06	16722	0.03	16020
0.03167	18029	0.03167	16415	0.06167	16722	0.03167	16020
0.03333	18031	0.03333	16409	0.06333	16720	0.03333	16018
0.035	18030	0.035	16418	0.065	16720	0.035	16018
0.03667	18029	0.03667	16412	0.06667	16720	0.03667	16016
0.03833	18028	0.03833	16429	0.06833	16720	0.03833	16015
0.04	18027	0.04	16423	0.07	16719	0.04	16020
0.04167	18026	0.04167	16427	0.07167	16718	0.04167	16012
0.04333	18025	0.04333	16415	0.07333	16717	0.04333	16018
0.045	18024	0.045	16410	0.075	16717	0.045	16017
0.04667	18022	0.04667	16414	0.07667	16718	0.04667	16018
0.04833	18022	0.04833	16410	0.07833	16716	0.04833	16017
0.05	18022	0.05	16416	0.08	16717	0.05	16022
0.05167	18021	0.05167	16411	0.08167	16717	0.05167	16016
0.05333	18021	0.05333	16413	0.08333	16717	0.05333	16014
0.055	18020	0.055	16412	0.085	16716	0.055	16015
0.05667	18020	0.05667	16413	0.08667	16716	0.05667	16014
0.05833	18018	0.05833	16411	0.08833	16716	0.05833	16018
0.06	18018	0.06	16419	0.09	16716	0.06	16016
0.06167	18018	0.06167	16416	0.09167	16716	0.06167	16017
0.06333	18018	0.06333	16421	0.09333	16715	0.06333	16014
0.065	18018	0.065	16414	0.095	16715	0.065	16015
0.06667	18019	0.06667	16413	0.09667	16714	0.06667	16016
0.06833	18018	0.06833	16410	0.09833	16715	0.06833	16014
0.07	18017	0.07	16416	0.1	16714	0.07	16020
0.07167	18017	0.07167	16417	0.10167	16713	0.07167	16012
0.07333	18017	0.07333	16413	0.10333	16714	0.07333	16015
0.075	18016	0.075	16411	0.105	16713	0.075	16015
0.07667	18016	0.07667	16414	0.10667	16713	0.07667	16016
0.07833	18016	0.07833	16412	0.10833	16712	0.07833	16016
0.08	18016	0.08	16411	0.11	16715	0.08	16019
0.08167	18015	0.08167	16415	0.11167	16714	0.08167	16018
0.08333	18016	0.08333	16415	0.11333	16713	0.08333	16022
0.085	18015	0.085	16415	0.115	16713	0.085	16011
0.08667	18016	0.08667	16413	0.11667	16713	0.08667	16020
0.08833	18015	0.08833	16412	0.11833	16712	0.08833	16014
0.09	18015	0.09	16412	0.12	16712	0.09	16028
0.09167	18014	0.09167	16413	0.12167	16712	0.09167	16014
0.09333	18014	0.09333	16408	0.12333	16711	0.09333	16022
0.095	18015	0.095	16414	0.125	16711	0.095	16016
0.09667	18014	0.09667	16414	0.12667	16711	0.09667	16023
0.09833	18015	0.09833	16419	0.12833	16711	0.09833	16022
0.1	18014	0.1	16416	0.13	16712	0.1	16024
0.10167	18015	0.10167	16410	0.13167	16711	0.10167	16021
0.10333	18015	0.10333	16414	0.13333	16711	0.10333	16024
0.105	18015	0.105	16411	0.135	16710	0.105	16025
0.10667	18015	0.10667	16426	0.13667	16710	0.10667	16027
0.10833	18015	0.10833	16420	0.13833	16710	0.10833	16026
0.11	18015	0.11	16428	0.14	16709	0.11	16018
0.11167	18016	0.11167	16425	0.14167	16710	0.11167	16022
0.11333	18014	0.11333	16417	0.14333	16711	0.11333	16016
0.115	18015	0.115	16420	0.145	16709	0.115	16024
0.11667	18015	0.11667	16413	0.14667	16709	0.11667	16020
0.11833	18015	0.11833	16416	0.14833	16710	0.11833	16018
0.12	18015	0.12	16415	0.15	16710	0.12	16019
0.12167	18015	0.12167	16420	0.15167	16709	0.12167	16015
0.12333	18016	0.12333	16417	0.15333	16709	0.12333	16022
0.125	18015	0.125	16413	0.155	16709	0.125	16014
0.12667	18016	0.12667	16415	0.15667	16708	0.12667	16025
0.12833	18014	0.12833	16416	0.15833	16708	0.12833	16022
0.13	18013	0.13	16419	0.16	16709	0.13	16024
0.13167	18014	0.13167	16420	0.16167	16708	0.13167	16018
0.13333	18014	0.13333	16415	0.16333	16708	0.13333	16026
0.135	18015	0.135	16420	0.165	16708	0.135	16025
0.13667	18014	0.13667	16418	0.16667	16708	0.13667	16018
0.13833	18014	0.13833	16419	0.16833	16708	0.13833	16021
0.14	18014	0.14	16420	0.17	16708	0.14	16016
0.14167	18013	0.14167	16418	0.17167	16708	0.14167	16018
0.14333	18013	0.14333	16425	0.17333	16707	0.14333	16016
0.145	18013	0.145	16413	0.175	16707	0.145	16017
0.14667	18012	0.14667	16422	0.17667	16708	0.14667	16016
0.14833	18012	0.14833	16420	0.17833	16707	0.14833	16016
0.15	18012	0.15	16416	0.18	16707	0.15	16014
0.15167	18014	0.15167	16416	0.18167	16707	0.15167	16022
0.15333	18013	0.15333	16418	0.18333	16707	0.15333	16016
0.155	18014	0.155	16418	0.185	16706	0.155	16024
0.15667	18013	0.15667	16416	0.18667	16706	0.15667	16020
0.15833	18012	0.15833	16421	0.18833	16706	0.15833	16029
0.16	18014	0.16	16421	0.19	16707	0.16	16024
0.16167	18014	0.16167	16424	0.19167	16708	0.16167	16026
0.16333	18015	0.16333	16417	0.19333	16707	0.16333	16022
0.165	18015	0.165	16415	0.195	16707	0.165	16020
0.16667	18013	0.16667	16426	0.19667	16708	0.16667	16021
0.16833	18015	0.16833	16425	0.19833	16707	0.16833	16023
0.17	18013	0.17	16429	0.2	16708	0.17	16019
0.17167	18014	0.17167	16424	0.20167	16707	0.17167	16021
0.17333	18014	0.17333	16422	0.20333	16707	0.17333	16021
0.175	18013	0.175	16415	0.205	16708	0.175	16025
0.17667	18014	0.17667	16424	0.20667	16707	0.17667	16023
0.17833	18014	0.17833	16421	0.20833	16707	0.17833	16022
0.18	18014	0.18	16426	0.21	16707	0.18	16020
0.18167	18013	0.18167	16425	0.21167	16707	0.18167	16017
0.18333	18015	0.18333	16423	0.21333	16707	0.18333	16022
0.185	18014	0.185	16434	0.215	16706	0.185	16018
0.18667	18013	0.18667	16421	0.21667	16707	0.18667	16028
0.18833	18014	0.18833	16435	0.21833	16708	0.18833	16028
0.19	18014	0.19	16417	0.22	16706	0.19	16029
0.19167	18014	0.19167	16427	0.22167	16706	0.19167	16023
0.19333	18015	0.19333	16418	0.22333	16706	0.19333	16019
0.195	18015	0.195	16436	0.225	16706	0.195	16019
0.19667	18015	0.19667	16424	0.22667	16707	0.19667	16018
0.19833	18015	0.19833	16438	0.22833	16706	0.19833	16020
0.2	18015	0.2	16430	0.23	16706	0.2	16018
0.20167	18016	0.20167	16430	0.23167	16706	0.20167	16022
0.20333	18016	0.20333	16426	0.23333	16706	0.20333	16023
0.205	18015	0.205	16422	0.235	16705	0.205	16022
0.20667	18015	0.20667	16434	0.23667	16705	0.20667	16021
0.20833	18015	0.20833	16430	0.23833	16705	0.20833	16025
0.21	18016	0.21	16444	0.24	16706	0.21	16020
0.21167	18015	0.21167	16433	0.24167	16705	0.21167	16023
0.21333	18015	0.21333	16439	0.24333	16705	0.21333	16020
0.215	18016	0.215	16424	0.245	16704	0.215	16024
0.21667	18015	0.21667	16434	0.24667	16704	0.21667	16019
0.21833	18016	0.21833	16427	0.24833	16705	0.21833	16020
0.22	18015	0.22	16433	0.25	16704	0.22	16022
0.22167	18016	0.22167	16428	0.25167	16704	0.22167	16023
0.22333	18016	0.22333	16426	0.25333	16703	0.22333	16021
0.225	18016	0.225	16429	0.255	16704	0.225	16020
0.22667	18016	0.22667	16428	0.25667	16704	0.22667	16020
0.22833	18015	0.22833	16424	0.25833	16704	0.22833	16024
0.23	18015	0.23	16426	0.26	16704	0.23	16030
0.23167	18015	0.23167	16425	0.26167	16704	0.23167	16025
0.23333	18015	0.23333	16426	0.26333	16703	0.23333	16031
0.235	18016	0.235	16429	0.265	16702	0.235	16025
0.23667	18015	0.23667	16429	0.26667	16703	0.23667	16022
0.23833	18015	0.23833	16434	0.26833	16703	0.23833	16026
0.24	18014	0.24	16433	0.27	16702	0.24	16024
0.24167	18014	0.24167	16434	0.27167	16702	0.24167	16023
0.24333	18015	0.24333	16430	0.27333	16702	0.24333	16030
0.245	18016	0.245	16432	0.275	16701	0.245	16025
0.24667	18016	0.24667	16431	0.27667	16701	0.24667	16023
0.24833	18016	0.24833	16429	0.27833	16701	0.24833	16027
0.25	18015	0.25	16435	0.28	16701	0.25	16026
0.25167	18016	0.25167	16434	0.28167	16701	0.25167	16025
0.25333	18015	0.25333	16435	0.28333	16701	0.25333	16028
0.255	18016	0.255	16435	0.285	16700	0.255	16023
0.25667	18016	0.25667	16437	0.28667	16701	0.25667	16030
0.25833	18014	0.25833	16433	0.28833	16701	0.25833	16026
0.26	18016	0.26	16432	0.29	16701	0.26	16033
0.26167	18016	0.26167	16432	0.29167	16700	0.26167	16030
0.26333	18015	0.26333	16435	0.29333	16700	0.26333	16026
0.265	18016	0.265	16434	0.295	16700	0.265	16036
0.26667	18016	0.26667	16438	0.29667	16699	0.26667	16028
0.26833	18016	0.26833	16436	0.29833	16699	0.26833	16035
0.27	18016	0.27	16438	0.3	16700	0.27	16026
0.27167	18016	0.27167	16440	0.30167	16699	0.27167	16031
0.27333	18015	0.27333	16437	0.30333	16700	0.27333	16031
0.275	18014	0.275	16439	0.305	16698	0.275	16033
0.27667	18015	0.27667	16439	0.30667	16699	0.27667	16029
0.27833	18014	0.27833	16442	0.30833	16699	0.27833	16026
0.28	18013	0.28	16440	0.31	16699	0.28	16035
0.28167	18013	0.28167	16448	0.31167	16699	0.28167	16021
0.28333	18011	0.28333	16447	0.31333	16698	0.28333	16036
0.285	18012	0.285	16441	0.315	16698	0.285	16025
0.28667	18011	0.28667	16444	0.31667	16699	0.28667	16042
0.28833	18010	0.28833	16440	0.31833	16700	0.28833	16032
0.29	18009	0.29	16445	0.32	16700	0.29	16035
0.29167	18008	0.29167	16446	0.32167	16699	0.29167	16035
0.29333	18008	0.29333	16447	0.32333	16699	0.29333	16031
0.295	18007	0.295	16456	0.325	16698	0.295	16036
0.29667	18007	0.29667	16450	0.32667	16699	0.29667	16032
0.29833	18006	0.29833	16451	0.32833	16699	0.29833	16037
0.3	18006	0.3	16453	0.33	16698	0.3	16028
0.30167	18006	0.30167	16449	0.33167	16698	0.30167	16034
0.30333	18006	0.30333	16451	0.33333	16697	0.30333	16038
0.305	18004	0.305	16449	0.335	16698	0.305	16036
0.30667	18004	0.30667	16455	0.33667	16699	0.30667	16038
0.30833	18004	0.30833	16453	0.33833	16697	0.30833	16036
0.31	18004	0.31	16453	0.34	16698	0.31	16034
0.31167	18004	0.31167	16452	0.34167	16698	0.31167	16036
0.31333	18004	0.31333	16453	0.34333	16697	0.31333	16038
0.315	18003	0.315	16455	0.345	16698	0.315	16042
0.31667	18003	0.31667	16454	0.34667	16697	0.31667	16035
0.31833	18003	0.31833	16454	0.34833	16697	0.31833	16036
0.32	18004	0.32	16455	0.35	16697	0.32	16036
0.32167	18003	0.32167	16459	0.35167	16697	0.32167	16037
0.32333	18003	0.32333	16461	0.35333	16697	0.32333	16040
0.325	18003	0.325	16461	0.355	16696	0.325	16043
0.32667	18003	0.32667	16468	0.35667	16697	0.32667	16036
0.32833	18003	0.32833	16456	0.35833	16696	0.32833	16038
0.33	18002	0.33	16468	0.36	16697	0.33	16038
0.33167	18003	0.33167	16459	0.36167	16695	0.33167	16046
0.33333	18003	0.33333	16468	0.36333	16696	0.33333	16038
0.335	18003	0.335	16459	0.365	16696	0.335	16041
0.33667	18002	0.33667	16464	0.36667	16696	0.33667	16041
0.33833	18002	0.33833	16462	0.36833	16695	0.33833	16038
0.34	18002	0.34	16466	0.37	16696	0.34	16040
0.34167	18001	0.34167	16467	0.37167	16695	0.34167	16039
0.34333	18002	0.34333	16460	0.37333	16695	0.34333	16040
0.345	18002	0.345	16467	0.375	16693	0.345	16042
0.34667	18001	0.34667	16462	0.37667	16696	0.34667	16036
0.34833	18001	0.34833	16469	0.37833	16694	0.34833	16038
0.35	18002	0.35	16464	0.38	16694	0.35	16047
0.35167	18002	0.35167	16473	0.38167	16695	0.35167	16043
0.35333	18003	0.35333	16464	0.38333	16694	0.35333	16046
0.355	18002	0.355	16474	0.385	16694	0.355	16043
0.35667	18002	0.35667	16464	0.38667	16694	0.35667	16042
0.35833	18003	0.35833	16471	0.38833	16694	0.35833	16046
0.36	18001	0.36	16467	0.39	16695	0.36	16045
0.36167	18002	0.36167	16469	0.39167	16694	0.36167	16051
0.36333	18002	0.36333	16475	0.39333	16694	0.36333	16046
0.365	18002	0.365	16471	0.395	16694	0.365	16050
0.36667	18002	0.36667	16468	0.39667	16694	0.36667	16046
0.36833	18001	0.36833	16464	0.39833	16694	0.36833	16050
0.37	18001	0.37	16465	0.4	16694	0.37	16047
0.37167	18001	0.37167	16470	0.40167	16693	0.37167	16050
0.37333	18001	0.37333	16466	0.40333	16692	0.37333	16050
0.375	18002	0.375	16466	0.405	16693	0.375	16053
0.37667	18002	0.37667	16467	0.40667	16693	0.37667	16051
0.37833	18002	0.37833	16473	0.40833	16692	0.37833	16051
0.38	18002	0.38	16469	0.41	16693	0.38	16049
0.38167	18002	0.38167	16475	0.41167	16693	0.38167	16058
0.38333	18001	0.38333	16471	0.41333	16693	0.38333	16055
0.385	18001	0.385	16472	0.415	16692	0.385	16056
0.38667	18002	0.38667	16473	0.41667	16691	0.38667	16055
0.38833	18002	0.38833	16473	0.41833	16691	0.38833	16060
0.39	18001	0.39	16477	0.42	16690	0.39	16060
0.39167	18002	0.39167	16472	0.42167	16691	0.39167	16056
0.39333	18002	0.39333	16478	0.42333	16690	0.39333	16056
0.395	18003	0.395	16475	0.425	16690	0.395	16058
0.39667	18002	0.39667	16472	0.42667	16691	0.39667	16058
0.39833	18002	0.39833	16478	0.42833	16690	0.39833	16062
0.4	18002	0.4	16474	0.43	16690	0.4	16062
0.40167	18002	0.40167	16478	0.43167	16690	0.40167	16065
0.40333	18002	0.40333	16471	0.43333	16689	0.40333	16061
0.405	18000	0.405	16471	0.435	16689	0.405	16064
0.40667	18002	0.40667	16469	0.43667	16689	0.40667	16061
0.40833	18001	0.40833	16478	0.43833	16689	0.40833	16066
0.41	18001	0.41	16471	0.44	16689	0.41	16070
0.41167	18001	0.41167	16467	0.44167	16689	0.41167	16067
0.41333	18001	0.41333	16466	0.44333	16689	0.41333	16065
0.415	18001	0.415	16468	0.445	16690	0.415	16069
0.41667	18002	0.41667	16471	0.44667	16688	0.41667	16070
0.41833	18002	0.41833	16469	0.44833	16689	0.41833	16069
0.42	18003	0.42	16465	0.45	16688	0.42	16066
0.42167	18001	0.42167	16476	0.45167	16688	0.42167	16071
0.42333	18002	0.42333	16473	0.45333	16688	0.42333	16066
0.425	18002	0.425	16475	0.455	16687	0.425	16074
0.42667	18002	0.42667	16470	0.45667	16689	0.42667	16071
0.42833	18002	0.42833	16473	0.45833	16688	0.42833	16069
0.43	18001	0.43	16475	0.46	16688	0.43	16069
0.43167	18002	0.43167	16473	0.46167	16687	0.43167	16069
0.43333	18002	0.43333	16474	0.46333	16687	0.43333	16070
0.435	18003	0.435	16473	0.465	16688	0.435	16072
0.43667	18004	0.43667	16472	0.46667	16686	0.43667	16069
0.43833	18002	0.43833	16478	0.46833	16687	0.43833	16069
0.44	18002	0.44	16472	0.47	16687	0.44	16073
0.44167	18003	0.44167	16480	0.47167	16686	0.44167	16068
0.44333	18002	0.44333	16476	0.47333	16686	0.44333	16074
0.445	18003	0.445	16479	0.475	16686	0.445	16074
0.44667	18003	0.44667	16474	0.47667	16687	0.44667	16078
0.44833	18003	0.44833	16480	0.47833	16686	0.44833	16076
0.45	18002	0.45	16476	0.48	16687	0.45	16079
0.45167	18002	0.45167	16478	0.48167	16687	0.45167	16073
0.45333	18003	0.45333	16483	0.48333	16686	0.45333	16076
0.455	18002	0.455	16475	0.485	16686	0.455	16078
0.45667	18003	0.45667	16481	0.48667	16684	0.45667	16075
0.45833	18002	0.45833	16477	0.48833	16685	0.45833	16083
0.46	18003	0.46	16488	0.49	16686	0.46	16079
0.46167	18001	0.46167	16477	0.49167	16684	0.46167	16091
0.46333	18002	0.46333	16474	0.49333	16684	0.46333	16084
0.465	18002	0.465	16480	0.495	16684	0.465	16083
0.46667	18002	0.46667	16480	0.49667	16685	0.46667	16081
0.46833	18002	0.46833	16479	0.49833	16685	0.46833	16079
0.47	18002	0.47	16480	0.5	16685	0.47	16081
0.47167	18002	0.47167	16479	0.50167	16684	0.47167	16079
0.47333	18001	0.47333	16478	0.50333	16685	0.47333	16078
0.475	18002	0.475	16482	0.505	16684	0.475	16084
0.47667	18001	0.47667	16480	0.50667	16684	0.47667	16081
0.47833	18001	0.47833	16488	0.50833	16684	0.47833	16082
0.48	18001	0.48	16479	0.51	16683	0.48	16085
0.48167	18002	0.48167	16483	0.51167	16682	0.48167	16082
0.48333	18001	0.48333	16481	0.51333	16682	0.48333	16078
0.485	18001	0.485	16481	0.515	16682	0.485	16081
0.48667	18002	0.48667	16479	0.51667	16682	0.48667	16081
0.48833	18001	0.48833	16478	0.51833	16682	0.48833	16081
0.49	18001	0.49	16481	0.52	16682	0.49	16078
0.49167	18001	0.49167	16483	0.52167	16681	0.49167	16080
0.49333	18001	0.49333	16489	0.52333	16682	0.49333	16081
0.495	18001	0.495	16486	0.525	16681	0.495	16082
0.49667	18001	0.49667	16484	0.52667	16681	0.49667	16085
0.49833	18002	0.49833	16483	0.52833	16681	0.49833	16080
0.5	18001	0.5	16489	0.53	16680	0.5	16084
0.50167	18002	0.50167	16486	0.53167	16680	0.50167	16083
0.50333	18002	0.50333	16488	0.53333	16680	0.50333	16086
0.505	18002	0.505	16486	0.535	16680	0.505	16080
0.50667	18002	0.50667	16490	0.53667	16680	0.50667	16095
0.50833	18002	0.50833	16486	0.53833	16680	0.50833	16085
0.51	18002	0.51	16490	0.54	16680	0.51	16091
0.51167	18002	0.51167	16492	0.54167	16679	0.51167	16086
0.51333	18002	0.51333	16492	0.54333	16680	0.51333	16082
0.515	18002	0.515	16494	0.545	16679	0.515	16087
0.51667	18002	0.51667	16488	0.54667	16680	0.51667	16089
0.51833	18002	0.51833	16492	0.54833	16679	0.51833	16089
0.52	18002	0.52	16492	0.55	16679	0.52	16082
0.52167	18002	0.52167	16501	0.55167	16679	0.52167	16093
0.52333	18002	0.52333	16504	0.55333	16678	0.52333	16080
0.525	18002	0.525	16502	0.555	16678	0.525	16082
0.52667	18003	0.52667	16503	0.55667	16679	0.52667	16084
0.52833	18003	0.52833	16498	0.55833	16678	0.52833	16084
0.53	18003	0.53	16500	0.56	16679	0.53	16093
0.53167	18002	0.53167	16500	0.56167	16680	0.53167	16090
0.53333	18003	0.53333	16505	0.56333	16681	0.53333	16084
0.535	18002	0.535	16505	0.565	16686	0.535	16086
0.53667	18002	0.53667	16505	0.56667	16692	0.53667	16092
0.53833	18002	0.53833	16500	0.56833	16704	0.53833	16090
0.54	18002	0.54	16501	0.57	16728	0.54	16093
0.54167	18002	0.54167	16499	0.57167	16771	0.54167	16093
0.54333	18003	0.54333	16507	0.57333	16850	0.54333	16091
0.545	18001	0.545	16502	0.575	16984	0.545	16089
0.54667	18003	0.54667	16509	0.57667	17212	0.54667	16086
0.54833	18002	0.54833	16503	0.57833	17586	0.54833	16090
0.55	18001	0.55	16505	0.58	18186	0.55	16088
0.55167	18001	0.55167	16504	0.58167	19121	0.55167	16090
0.55333	18001	0.55333	16502	0.58333	20543	0.55333	16090
0.555	18001	0.555	16504	0.585	22661	0.555	16088
0.55667	18000	0.55667	16507	0.58667	25779	0.55667	16090
0.55833	18000	0.55833	16504	0.58833	30231	0.55833	16090
0.56	18001	0.56	16511	0.59	36094	0.56	16093
0.56167	18000	0.56167	16507	0.59167	44379	0.56167	16089
0.56333	18002	0.56333	16502	0.59333	55435	0.56333	16091
0.565	18000	0.565	16508	0.595	69669	0.565	16090
0.56667	18000	0.56667	16498	0.59667	87339	0.56667	16088
0.56833	18000	0.56833	16507	0.59833	109096	0.56833	16089
0.57	18000	0.57	16501	0.6	135282	0.57	16092
0.57167	18000	0.57167	16509	0.60167	164453	0.57167	16092
0.57333	18000	0.57333	16510	0.60333	195186	0.57333	16092
0.575	18001	0.575	16506	0.605	228232	0.575	16098
0.57667	18002	0.57667	16515	0.60667	264664	0.57667	16092
0.57833	18000	0.57833	16510	0.60833	302158	0.57833	16096
0.58	18003	0.58	16521	0.61	336683	0.58	16090
0.58167	18001	0.58167	16521	0.61167	364616	0.58167	16100
0.58333	18002	0.58333	16542	0.61333	384866	0.58333	16100
0.585	18001	0.585	16558	0.615	398459	0.585	16108
0.58667	18000	0.58667	16597	0.61667	406222	0.58667	16122
0.58833	18001	0.58833	16655	0.61833	408446	0.58833	16151
0.59	18001	0.59	16748	0.62	405128	0.59	16192
0.59167	18003	0.59167	16887	0.62167	396645	0.59167	16255
0.59333	18007	0.59333	17107	0.62333	383179	0.59333	16361
0.595	18013	0.595	17426	0.625	365170	0.595	16519
0.59667	18028	0.59667	17898	0.62667	343048	0.59667	16752
0.59833	18050	0.59833	18579	0.62833	317269	0.59833	17101
0.6	18087	0.6	19520	0.63	288997	0.6	17597
0.60167	18149	0.60167	20818	0.63167	258814	0.60167	18306
0.60333	18244	0.60333	22597	0.63333	228216	0.60333	19270
0.605	18394	0.605	24982	0.635	199122	0.605	20590
0.60667	18625	0.60667	28180	0.63667	172901	0.60667	22365
0.60833	18974	0.60833	32093	0.63833	150216	0.60833	24748
0.61	19494	0.61	36981	0.64	130792	0.61	27889
0.61167	20248	0.61167	43224	0.64167	113858	0.61167	31750
0.61333	21330	0.61333	51006	0.64333	98965	0.61333	36462
0.615	22869	0.615	60181	0.645	85909	0.615	42469
0.61667	25051	0.61667	71083	0.64667	74578	0.61667	49778
0.61833	28157	0.61833	83102	0.64833	64875	0.61833	58354
0.62	32240	0.62	96043	0.65	56702	0.62	68318
0.62167	37938	0.62167	108984	0.65167	49918	0.62167	79208
0.62333	46117	0.62333	121502	0.65333	44341	0.62333	90869
0.625	57538	0.625	132994	0.655	39787	0.625	102459
0.62667	73102	0.62667	142667	0.65667	36098	0.62667	113586
0.62833	93038	0.62833	150670	0.65833	33144	0.62833	123384
0.63	117160	0.63	155896	0.66	30929	0.63	131515
0.63167	145349	0.63167	158648	0.66167	29098	0.63167	137624
0.63333	176200	0.63333	158517	0.66333	27504	0.63333	141563
0.635	208331	0.635	156146	0.665	26208	0.635	142949
0.63667	244360	0.63667	151618	0.66667	25160	0.63667	142133
0.63833	283154	0.63833	145109	0.66833	24300	0.63833	138926
0.64	321790	0.64	137083	0.67	23579	0.64	133992
0.64167	357358	0.64167	127886	0.67167	22969	0.64167	127368
0.64333	388018	0.64333	117886	0.67333	22445	0.64333	119429
0.645	412837	0.645	107560	0.675	21988	0.645	110654
0.64667	431256	0.64667	96997	0.67667	21585	0.64667	101451
0.64833	442990	0.64833	86920	0.67833	21227	0.64833	91906
0.65	448360	0.65	77285	0.68	20906	0.65	82533
0.65167	447550	0.65167	68389	0.68167	20616	0.65167	73634
0.65333	440760	0.65333	60283	0.68333	20355	0.65333	65358
0.655	428514	0.655	53064	0.685	20119	0.655	57774
0.65667	410773	0.65667	46843	0.68667	19903	0.65667	51010
0.65833	387560	0.65833	41467	0.68833	19707	0.65833	45061
0.66	359416	0.66	36958	0.69	19527	0.66	39973
0.66167	327202	0.66167	33205	0.69167	19362	0.66167	35669
0.66333	292136	0.66333	30238	0.69333	19214	0.66333	32098
0.665	256158	0.665	27679	0.695	19077	0.665	29318
0.66667	221813	0.66667	25521	0.69667	18954	0.66667	26808
0.66833	191179	0.66833	23842	0.69833	18840	0.66833	24740
0.67	164885	0.67	22504	0.7	18736	0.67	23134
0.67167	142338	0.67167	21435	0.70167	18641	0.67167	21831
0.67333	122773	0.67333	20641	0.70333	18554	0.67333	20858
0.675	105797	0.675	19986	0.705	18477	0.675	20013
0.67667	91230	0.67667	19481	0.70667	18403	0.67667	19403
0.67833	78798	0.67833	19079	0.70833	18336	0.67833	18898
0.68	68299	0.68	18760	0.71	18276	0.68	18522
0.68167	59550	0.68167	18520	0.71167	18218	0.68167	18209
0.68333	52347	0.68333	18325	0.71333	18168	0.68333	17969
0.685	46469	0.685	18171	0.715	18120	0.685	17791
0.68667	41710	0.68667	18048	0.71667	18077	0.68667	17629
0.68833	37893	0.68833	17953	0.71833	18037	0.68833	17513
0.69	34856	0.69	17860	0.72	18001	0.69	17410
0.69167	32440	0.69167	17788	0.72167	17967	0.69167	17339
0.69333	30761	0.69333	17730	0.72333	17935	0.69333	17271
0.695	29290	0.695	17672	0.725	17907	0.695	17213
0.69667	28042	0.69667	17626	0.72667	17882	0.69667	17172
0.69833	27050	0.69833	17592	0.72833	17859	0.69833	17119
0.7	26281	0.7	17549	0.73	17836	0.7	17082
0.70167	25678	0.70167	17528	0.73167	17816	0.70167	17038
0.70333	25205	0.70333	17491	0.73333	17798	0.70333	17022
0.705	24830	0.705	17472	0.735	17781	0.705	16988
0.70667	24528	0.70667	17448	0.73667	17764	0.70667	16975
0.70833	24279	0.70833	17429	0.73833	17751	0.70833	16952
0.71	24070	0.71	17411	0.74	17737	0.71	16927
0.71167	23890	0.71167	17387	0.74167	17723	0.71167	16909
0.71333	23727	0.71333	17372	0.74333	17712	0.71333	16899
0.715	23573	0.715	17359	0.745	17701	0.715	16883
0.71667	23422	0.71667	17355	0.74667	17691	0.71667	16872
0.71833	23274	0.71833	17336	0.74833	17680	0.71833	16859
0.72	23125	0.72	17322	0.75	17671	0.72	16851
0.72167	22971	0.72167	17308	0.75167	17663	0.72167	16841
0.72333	22810	0.72333	17297	0.75333	17656	0.72333	16834
0.725	22642	0.725	17290	0.755	17647	0.725	16830
0.72667	22468	0.72667	17275	0.75667	17640	0.72667	16821
0.72833	22290	0.72833	17275	0.75833	17631	0.72833	16821
0.73	22106	0.73	17264	0.76	17624	0.73	16812
0.73167	21922	0.73167	17260	0.76167	17617	0.73167	16806
0.73333	21737	0.73333	17248	0.76333	17618	0.73333	16805
0.735	21554	0.735	17244	0.765	17610	0.735	16796
0.73667	21371	0.73667	17237	0.76667	17603	0.73667	16795
0.73833	21195	0.73833	17228	0.76833	17599	0.73833	16787
0.74	21022	0.74	17227	0.77	17592	0.74	16788
0.74167	20856	0.74167	17221	0.77167	17587	0.74167	16777
0.74333	20701	0.74333	17219	0.77333	17583	0.74333	16777
0.745	20551	0.745	17213	0.775	17579	0.745	16774
0.74667	20409	0.74667	17210	0.77667	17575	0.74667	16770
0.74833	20278	0.74833	17207	0.77833	17571	0.74833	16774
0.75	20156	0.75	17197	0.78	17566	0.75	16768
0.75167	20042	0.75167	17191	0.78167	17561	0.75167	16760
0.75333	19938	0.75333	17190	0.78333	17557	0.75333	16760
0.755	19841	0.755	17179	0.785	17555	0.755	16754
0.75667	19753	0.75667	17179	0.78667	17551	0.75667	16752
0.75833	19672	0.75833	17178	0.78833	17547	0.75833	16753
0.76	19600	0.76	17170	0.79	17544	0.76	16745
0.76167	19534	0.76167	17174	0.79167	17540	0.76167	16756
0.76333	19474	0.76333	17167	0.79333	17537	0.76333	16744
0.765	19421	0.765	17166	0.795	17533	0.765	16748
0.76667	19373	0.76667	17160	0.79667	17532	0.76667	16741
0.76833	19328	0.76833	17163	0.79833	17529	0.76833	16752
0.77	19288	0.77	17148	0.8	17526	0.77	16743
0.77167	19249	0.77167	17144	0.80167	17522	0.77167	16737
0.77333	19216	0.77333	17143	0.80333	17519	0.77333	16736
0.775	19184	0.775	17145	0.805	17516	0.775	16735
0.77667	19154	0.77667	17151	0.80667	17513	0.77667	16740
0.77833	19128	0.77833	17140	0.80833	17510	0.77833	16733
0.78	19103	0.78	17138	0.81	17508	0.78	16726
0.78167	19081	0.78167	17127	0.81167	17504	0.78167	16728
0.78333	19060	0.78333	17127	0.81333	17501	0.78333	16722
0.785	19040	0.785	17117	0.815	17497	0.785	16720
0.78667	19022	0.78667	17126	0.81667	17495	0.78667	16717
0.78833	19005	0.78833	17120	0.81833	17492	0.78833	16721
0.79	18988	0.79	17116	0.82	17491	0.79	16712
0.79167	18972	0.79167	17127	0.82167	17488	0.79167	16716
0.79333	18959	0.79333	17120	0.82333	17486	0.79333	16716
0.795	18946	0.795	17129	0.825	17484	0.795	16720
0.79667	18932	0.79667	17111	0.82667	17482	0.79667	16713
0.79833	18921	0.79833	17115	0.82833	17480	0.79833	16707
0.8	18910	0.8	17097	0.83	17477	0.8	16709
0.80167	18900	0.80167	17108	0.83167	17473	0.80167	16703
0.80333	18887	0.80333	17100	0.83333	17472	0.80333	16699
0.805	18875	0.805	17102	0.835	17470	0.805	16696
0.80667	18866	0.80667	17097	0.83667	17468	0.80667	16699
0.80833	18854	0.80833	17086	0.83833	17466	0.80833	16698
0.81	18844	0.81	17080	0.84	17464	0.81	16697
0.81167	18835	0.81167	17081	0.84167	17461	0.81167	16695
0.81333	18824	0.81333	17079	0.84333	17460	0.81333	16692
0.815	18816	0.815	17076	0.845	17458	0.815	16691
0.81667	18809	0.81667	17073	0.84667	17456	0.81667	16687
0.81833	18802	0.81833	17065	0.84833	17454	0.81833	16688
0.82	18795	0.82	17065	0.85	17451	0.82	16681
0.82167	18787	0.82167	17062	0.85167	17451	0.82167	16686
0.82333	18780	0.82333	17060	0.85333	17448	0.82333	16685
0.825	18772	0.825	17059	0.855	17447	0.825	16678
0.82667	18768	0.82667	17058	0.85667	17446	0.82667	16683
0.82833	18761	0.82833	17058	0.85833	17445	0.82833	16668
0.83	18756	0.83	17051	0.86	17443	0.83	16676
0.83167	18752	0.83167	17056	0.86167	17441	0.83167	16664
0.83333	18748	0.83333	17054	0.86333	17439	0.83333	16663
0.835	18747	0.835	17049	0.865	17438	0.835	16661
0.83667	18744	0.83667	17045	0.86667	17436	0.83667	16659
0.83833	18743	0.83833	17041	0.86833	17434	0.83833	16661
0.84	18741	0.84	17037	0.87	17433	0.84	16655
0.84167	18738	0.84167	17038	0.87167	17432	0.84167	16654
0.84333	18738	0.84333	17032	0.87333	17429	0.84333	16646
0.845	18734	0.845	17036	0.875	17427	0.845	16646
0.84667	18730	0.84667	17035	0.87667	17427	0.84667	16647
0.84833	18726	0.84833	17034	0.87833	17425	0.84833	16645
0.85	18720	0.85	17034	0.88	17424	0.85	16641
0.85167	18718	0.85167	17032	0.88167	17422	0.85167	16640
0.85333	18712	0.85333	17021	0.88333	17422	0.85333	16640
0.855	18708	0.855	17022	0.885	17421	0.855	16639
0.85667	18702	0.85667	17015	0.88667	17420	0.85667	16635
0.85833	18695	0.85833	17023	0.88833	17418	0.85833	16634
0.86	18691	0.86	17016	0.89	17417	0.86	16631
0.86167	18684	0.86167	17022	0.89167	17416	0.86167	16632
0.86333	18678	0.86333	17012	0.89333	17416	0.86333	16631
0.865	18670	0.865	17014	0.895	17414	0.865	16625
0.86667	18665	0.86667	17009	0.89667	17415	0.86667	16627
0.86833	18662	0.86833	17010	0.89833	17413	0.86833	16624
0.87	18656	0.87	17005	0.9	17413	0.87	16628
0.87167	18650	0.87167	17002	0.90167	17412	0.87167	16628
0.87333	18646	0.87333	16999	0.90333	17410	0.87333	16629
0.875	18641	0.875	16997	0.905	17409	0.875	16627
0.87667	18638	0.87667	16992	0.90667	17409	0.87667	16622
0.87833	18633	0.87833	16998	0.90833	17407	0.87833	16623
0.88	18630	0.88	16992	0.91	17407	0.88	16616
0.88167	18625	0.88167	16992	0.91167	17404	0.88167	16618
0.88333	18622	0.88333	16995	0.91333	17404	0.88333	16614
0.885	18619	0.885	16997	0.915	17401	0.885	16612
0.88667	18615	0.88667	16998	0.91667	17400	0.88667	16619
0.88833	18611	0.88833	16990	0.91833	17400	0.88833	16613
0.89	18608	0.89	16987	0.92	17397	0.89	16614
0.89167	18605	0.89167	16991	0.92167	17395	0.89167	16619
0.89333	18604	0.89333	16989	0.92333	17394	0.89333	16611
0.895	18599	0.895	16997	0.925	17392	0.895	16616
0.89667	18597	0.89667	16990	0.92667	17391	0.89667	16617
0.89833	18594	0.89833	16988	0.92833	17390	0.89833	16610
0.9	18591	0.9	16986	0.93	17389	0.9	16620
0.90167	18588	0.90167	16982	0.93167	17387	0.90167	16605
0.90333	18585	0.90333	16976	0.93333	17386	0.90333	16614
0.905	18582	0.905	16977	0.935	17384	0.905	16601
0.90667	18580	0.90667	16974	0.93667	17382	0.90667	16606
0.90833	18579	0.90833	16975	0.93833	17381	0.90833	16599
0.91	18577	0.91	16972	0.94	17383	0.91	16603
0.91167	18575	0.91167	16978	0.94167	17381	0.91167	16596
0.91333	18573	0.91333	16969	0.94333	17380	0.91333	16602
0.915	18569	0.915	16971	0.945	17377	0.915	16601
0.91667	18567	0.91667	16968	0.94667	17378	0.91667	16594
0.91833	18566	0.91833	16966	0.94833	17375	0.91833	16594
0.92	18564	0.92	16964	0.95	17375	0.92	16596
0.92167	18561	0.92167	16959	0.95167	17376	0.92167	16598
0.92333	18561	0.92333	16960	0.95333	17373	0.92333	16602
0.925	18561	0.925	16954	0.955	17371	0.925	16592
0.92667	18563	0.92667	16955	0.95667	17372	0.92667	16599
0.92833	18562	0.92833	16956	0.95833	17369	0.92833	16593
0.93	18562	0.93	16954	0.96	17369	0.93	16593
0.93167	18560	0.93167	16956	0.96167	17366	0.93167	16595
0.93333	18558	0.93333	16949	0.96333	17365	0.93333	16596
0.935	18556	0.935	16952	0.965	17363	0.935	16589
0.93667	18554	0.93667	16944	0.96667	17363	0.93667	16581
0.93833	18552	0.93833	16948	0.96833	17362	0.93833	16587
0.94	18551	0.94	16948	0.97	17360	0.94	16580
0.94167	18549	0.94167	16944	0.97167	17359	0.94167	16581
0.94333	18549	0.94333	16940	0.97333	17359	0.94333	16580
0.945	18546	0.945	16937	0.975	17356	0.945	16580
0.94667	18544	0.94667	16943	0.97667	17357	0.94667	16579
0.94833	18541	0.94833	16939	0.97833	17353	0.94833	16575
0.95	18540	0.95	16941	0.98	17352	0.95	16580
0.95167	18537	0.95167	16943	0.98167	17352	0.95167	16578
0.95333	18536	0.95333	16941	0.98333	17351	0.95333	16570
0.955	18533	0.955	16932	0.985	17352	0.955	16576
0.95667	18531	0.95667	16927	0.98667	17350	0.95667	16570
0.95833	18529	0.95833	16929	0.98833	17349	0.95833	16570
0.96	18526	0.96	16919	0.99	17350	0.96	16567
0.96167	18524	0.96167	16924	0.99167	17347	0.96167	16568
0.96333	18522	0.96333	16920	0.99333	17348	0.96333	16567
0.965	18520	0.965	16923	0.995	17344	0.965	16568
0.96667	18519	0.96667	16923	0.99667	17343	0.96667	16570
0.96833	18517	0.96833	16920	0.99833	17342	0.96833	16564
0.97	18515	0.97	16920	1	17342	0.97	16559
0.97167	18513	0.97167	16920	1.00167	17341	0.97167	16559
0.97333	18512	0.97333	16920	1.00333	17340	0.97333	16556
0.975	18510	0.975	16922	1.005	17339	0.975	16561
0.97667	18509	0.97667	16918	1.00667	17337	0.97667	16552
0.97833	18506	0.97833	16928	1.00833	17336	0.97833	16557
0.98	18504	0.98	16919	1.01	17337	0.98	16558
0.98167	18503	0.98167	16926	1.01167	17335	0.98167	16558
0.98333	18503	0.98333	16914	1.01333	17334	0.98333	16555
0.985	18501	0.985	16921	1.015	17333	0.985	16556
0.98667	18500	0.98667	16918	1.01667	17331	0.98667	16552
0.98833	18499	0.98833	16931	1.01833	17332	0.98833	16557
0.99	18498	0.99	16918	1.02	17331	0.99	16554
0.99167	18495	0.99167	16915	1.02167	17331	0.99167	16559
0.99333	18494	0.99333	16923	1.02333	17330	0.99333	16553
0.995	18493	0.995	16911	1.025	17328	0.995	16565
0.99667	18493	0.99667	16923	1.02667	17327	0.99667	16550
0.99833	18491	0.99833	16905	1.02833	17327	0.99833	16556
1	18490	1	16920	1.03	17325	1	16546
1.00167	18489	1.00167	16911	1.03167	17324	1.00167	16547
1.00333	18488	1.00333	16921	1.03333	17324	1.00333	16550
1.005	18488	1.005	16912	1.035	17323	1.005	16552
1.00667	18488	1.00667	16908	1.03667	17320	1.00667	16549
1.00833	18486	1.00833	16912	1.03833	17320	1.00833	16546
1.01	18487	1.01	16903	1.04	17319	1.01	16543
1.01167	18486	1.01167	16912	1.04167	17320	1.01167	16539
1.01333	18486	1.01333	16904	1.04333	17317	1.01333	16539
1.015	18485	1.015	16901	1.045	17316	1.015	16538
1.01667	18486	1.01667	16896	1.04667	17314	1.01667	16535
1.01833	18486	1.01833	16893	1.04833	17312	1.01833	16539
1.02	18485	1.02	16890	1.05	17313	1.02	16536
1.02167	18483	1.02167	16889	1.05167	17313	1.02167	16539
1.02333	18483	1.02333	16890	1.05333	17313	1.02333	16536
1.025	18482	1.025	16888	1.055	17311	1.025	16536
1.02667	18482	1.02667	16886	1.05667	17310	1.02667	16540
1.02833	18480	1.02833	16895	1.05833	17308	1.02833	16534
1.03	18479	1.03	16890	1.06	17306	1.03	16533
1.03167	18476	1.03167	16898	1.06167	17307	1.03167	16529
1.03333	18476	1.03333	16882	1.06333	17306	1.03333	16534
1.035	18473	1.035	16891	1.065	17305	1.035	16528
1.03667	18472	1.03667	16885	1.06667	17304	1.03667	16535
1.03833	18470	1.03833	16892	1.06833	17303	1.03833	16535
1.04	18468	1.04	16884	1.07	17303	1.04	16544
1.04167	18465	1.04167	16890	1.07167	17301	1.04167	16544
1.04333	18463	1.04333	16881	1.07333	17300	1.04333	16542
1.045	18462	1.045	16879	1.075	17301	1.045	16542
1.04667	18460	1.04667	16882	1.07667	17298	1.04667	16541
1.04833	18459	1.04833	16874	1.07833	17297	1.04833	16538
1.05	18459	1.05	16876	1.08	17297	1.05	16533
1.05167	18456	1.05167	16882	1.08167	17296	1.05167	16545
1.05333	18454	1.05333	16879	1.08333	17297	1.05333	16537
1.055	18453	1.055	16876	1.085	17295	1.055	16538
1.05667	18452	1.05667	16872	1.08667	17295	1.05667	16531
1.05833	18451	1.05833	16870	1.08833	17296	1.05833	16535
1.06	18450	1.06	16872	1.09	17298	1.06	16531
1.06167	18449	1.06167	16870	1.09167	17302	1.06167	16524
1.06333	18447	1.06333	16874	1.09333	17307	1.06333	16526
1.065	18446	1.065	16867	1.095	17315	1.065	16524
1.06667	18447	1.06667	16868	1.09667	17330	1.06667	16531
1.06833	18445	1.06833	16870	1.09833	17347	1.06833	16524
1.07	18444	1.07	16861	1.1	17375	1.07	16528
1.07167	18444	1.07167	16875	1.10167	17414	1.07167	16518
1.07333	18443	1.07333	16866	1.10333	17470	1.07333	16516
1.075	18444	1.075	16881	1.105	17542	1.075	16514
1.07667	18444	1.07667	16863	1.10667	17642	1.07667	16518
1.07833	18449	1.07833	16876	1.10833	17770	1.07833	16518
1.08	18451	1.08	16870	1.11	17935	1.08	16515
1.08167	18458	1.08167	16864	1.11167	18142	1.08167	16518
1.08333	18472	1.08333	16880	1.11333	18399	1.08333	16519
1.085	18494	1.085	16871	1.115	18708	1.085	16519
1.08667	18535	1.08667	16892	1.11667	19078	1.08667	16520
1.08833	18604	1.08833	16897	1.11833	19508	1.08833	16520
1.09	18723	1.09	16918	1.12	20002	1.09	16526
1.09167	18916	1.09167	16946	1.12167	20555	1.09167	16534
1.09333	19227	1.09333	17001	1.12333	21162	1.09333	16544
1.095	19712	1.095	17085	1.125	21814	1.095	16564
1.09667	20453	1.09667	17206	1.12667	22505	1.09667	16601
1.09833	21560	1.09833	17403	1.12833	23214	1.09833	16644
1.1	23178	1.1	17685	1.13	23928	1.1	16730
1.10167	25500	1.10167	18108	1.13167	24624	1.10167	16843
1.10333	28759	1.10333	18701	1.13333	25282	1.10333	17018
1.105	32843	1.105	19528	1.135	25889	1.105	17264
1.10667	38411	1.10667	20655	1.13667	26417	1.10667	17628
1.10833	45755	1.10833	22167	1.13833	26844	1.10833	18127
1.11	54878	1.11	24140	1.14	27169	1.11	18814
1.11167	65973	1.11167	26711	1.14167	27375	1.11167	19709
1.11333	79077	1.11333	29912	1.14333	27456	1.11333	20883
1.115	93890	1.115	33416	1.145	27408	1.115	22377
1.11667	109867	1.11667	37893	1.14667	27234	1.11667	24267
1.11833	126693	1.11833	43125	1.14833	26955	1.11833	26609
1.12	144094	1.12	49202	1.15	26588	1.12	29429
1.12167	161675	1.12167	55989	1.15167	26155	1.12167	32467
1.12333	179563	1.12333	63570	1.15333	25686	1.12333	35986
1.125	198088	1.125	71342	1.155	25216	1.125	40021
1.12667	217074	1.12667	79531	1.15667	24796	1.12667	44485
1.12833	235669	1.12833	87384	1.15833	24471	1.12833	49282
1.13	252728	1.13	95038	1.16	24303	1.13	54350
1.13167	267054	1.13167	101989	1.16167	24368	1.13167	59477
1.13333	277669	1.13333	108171	1.16333	24751	1.13333	64514
1.135	283938	1.135	113390	1.165	25551	1.135	69202
1.13667	285419	1.13667	117621	1.16667	26893	1.13667	73413
1.13833	282110	1.13833	120658	1.16833	28894	1.13833	77144
1.14	274155	1.14	122443	1.17	31529	1.14	79979
1.14167	262008	1.14167	123064	1.17167	34891	1.14167	82162
1.14333	246408	1.14333	122338	1.17333	39442	1.14333	83419
1.145	228302	1.145	120507	1.175	45144	1.145	83950
1.14667	208843	1.14667	117310	1.17667	52117	1.14667	83419
1.14833	189259	1.14833	113272	1.17833	60472	1.14833	82213
1.15	170619	1.15	108248	1.18	70056	1.15	80242
1.15167	153608	1.15167	102552	1.18167	80533	1.15167	77554
1.15333	138552	1.15333	96270	1.18333	91755	1.15333	74293
1.155	125768	1.155	89816	1.185	103608	1.155	70491
1.15667	115787	1.15667	83282	1.18667	115858	1.15667	66510
1.15833	109310	1.15833	76962	1.18833	128165	1.15833	62363
1.16	107141	1.16	71176	1.19	140344	1.16	58280
1.16167	109931	1.16167	66078	1.19167	152338	1.16167	54270
1.16333	118008	1.16333	62165	1.19333	164200	1.16333	50616
1.165	131256	1.165	59570	1.195	175816	1.165	47480
1.16667	149323	1.16667	58846	1.19667	186837	1.16667	45006
1.16833	172139	1.16833	60258	1.19833	196683	1.16833	43432
1.17	200866	1.17	64299	1.2	204786	1.17	42939
1.17167	236818	1.17167	71765	1.20167	210619	1.17167	43838
1.17333	279134	1.17333	82699	1.20333	213816	1.17333	46312
1.175	324894	1.175	96987	1.205	214203	1.175	50667
1.17667	370258	1.17667	114235	1.20667	211771	1.17667	57358
1.17833	411042	1.17833	134222	1.20833	206590	1.17833	66606
1.18	445256	1.18	156798	1.21	198942	1.18	78235
1.18167	472978	1.18167	182491	1.21167	189214	1.18167	91947
1.18333	493496	1.18333	214053	1.21333	177925	1.18333	107464
1.185	506485	1.185	251118	1.215	165646	1.185	124501
1.18667	512462	1.18667	292360	1.21667	152974	1.18667	142770
1.18833	512258	1.18833	334248	1.21833	140456	1.18833	161954
1.19	506194	1.19	375291	1.22	128405	1.19	182891
1.19167	493877	1.19167	412661	1.22167	116926	1.19167	206590
1.19333	475083	1.19333	443522	1.22333	105989	1.19333	232942
1.195	450600	1.195	468386	1.225	95560	1.195	260392
1.19667	421013	1.19667	486805	1.22667	85640	1.19667	287266
1.19833	386216	1.19833	500046	1.22833	76277	1.19833	311429
1.2	346488	1.2	508581	1.23	67582	1.2	332693
1.20167	303720	1.20167	512866	1.23167	59518	1.20167	350258
1.20333	260395	1.20333	513826	1.23333	52216	1.20333	363355
1.205	219262	1.205	510978	1.235	46005	1.205	372520
1.20667	183010	1.20667	505384	1.23667	40734	1.20667	376613
1.20833	152824	1.20833	496456	1.23833	36312	1.20833	376597
1.21	127944	1.21	484046	1.24	32658	1.21	372459
1.21167	107176	1.21167	468971	1.24167	29898	1.21167	363592
1.21333	89707	1.21333	448846	1.24333	27416	1.21333	351045
1.215	75166	1.215	425394	1.245	25439	1.215	334424
1.21667	63310	1.21667	396968	1.24667	23909	1.21667	315160
1.21833	53902	1.21833	365720	1.24833	22727	1.21833	292795
1.22	46610	1.22	331118	1.25	21820	1.22	268606
1.22167	41096	1.22167	295176	1.25167	21125	1.22167	243122
1.22333	37006	1.22333	259285	1.25333	20592	1.22333	216891
1.225	34024	1.225	224523	1.255	20180	1.225	192245
1.22667	31886	1.22667	192747	1.25667	19859	1.22667	169214
1.22833	30686	1.22833	165182	1.25833	19605	1.22833	149262
1.23	29695	1.23	142114	1.26	19398	1.23	131304
1.23167	29195	1.23167	122590	1.26167	19228	1.23167	115266
1.23333	28999	1.23333	105762	1.26333	19084	1.23333	100690
1.235	28915	1.235	91032	1.265	18960	1.235	87640
1.23667	28851	1.23667	78123	1.26667	18849	1.23667	75893
1.23833	27862	1.23833	67099	1.26833	18751	1.23833	65531
1.24	84798	1.24	57726	1.27	18661	1.24	56648
1.24167	580280	1.24167	49973	1.27167	18578	1.24167	49090
1.24333	1123520	1.24333	43675	1.27333	18501	1.24333	42814
1.245	1068210	1.245	38629	1.275	18430	1.245	37710
1.24667	852459	1.24667	34635	1.27667	18363	1.24667	33605
1.24833	708488	1.24833	31554	1.27833	18299	1.24833	30509
1.25	634203	1.25	29290	1.28	18240	1.25	27968
1.25167	600098	1.25167	27323	1.28167	18182	1.25167	25882
1.25333	586536	1.25333	25819	1.28333	18129	1.25333	24320
1.255	583170	1.255	24667	1.285	18079	1.255	23123
1.25667	584699	1.25667	23778	1.28667	18029	1.25667	22216
1.25833	588866	1.25833	23089	1.28833	17984	1.25833	21500
1.26	594546	1.26	22529	1.29	17940	1.26	20958
1.26167	600965	1.26167	22076	1.29167	17897	1.26167	20534
1.26333	607995	1.26333	21717	1.29333	17857	1.26333	20194
1.265	615486	1.265	21402	1.295	17818	1.265	19929
1.26667	623448	1.26667	21140	1.29667	17780	1.26667	19690
1.26833	631608	1.26833	20900	1.29833	17745	1.26833	19512
1.27	639989	1.27	20687	1.3	17711	1.27	19342
1.27167	648552	1.27167	20507	1.30167	17678	1.27167	19208
1.27333	657352	1.27333	20335	1.30333	17645	1.27333	19071
1.275	666066	1.275	20188	1.305	17617	1.275	18946
1.27667	674507	1.27667	20041	1.30667	17588	1.27667	18841
1.27833	682728	1.27833	19906	1.30833	17562	1.27833	18741
1.28	690968	1.28	19783	1.31	17537	1.28	18646
1.28167	699522	1.28167	19668	1.31167	17530	1.28167	18568
1.28333	708408	1.28333	19560	1.31333	18105	1.28333	18482
1.285	717739	1.285	19445	1.315	23116	1.285	18414
1.28667	727621	1.28667	19345	1.31667	53056	1.28667	18344
1.28833	737938	1.28833	19248	1.31833	180558	1.28833	18287
1.29	748651	1.29	19167	1.32	569243	1.29	18212
1.29167	759666	1.29167	19076	1.32167	1185070	1.29167	18154
1.29333	770821	1.29333	18995	1.32333	1329520	1.29333	18095
1.295	782331	1.295	18913	1.325	1329550	1.295	18041
1.29667	794190	1.29667	18832	1.32667	1329490	1.29667	17990
1.29833	806171	1.29833	18759	1.32833	1329510	1.29833	17940
1.3	818453	1.3	18682	1.33	1329470	1.3	17903
1.30167	830850	1.30167	18627	1.33167	1329460	1.30167	17853
1.30333	843461	1.30333	18569	1.33333	1329400	1.30333	17806
1.305	856424	1.305	18519	1.335	1329480	1.305	17769
1.30667	869480	1.30667	18479	1.33667	1329420	1.30667	17736
1.30833	882770	1.30833	18447	1.33833	1329440	1.30833	17708
1.31	896469	1.31	18446	1.34	1329380	1.31	17686
1.31167	910622	1.31167	19923	1.34167	1329440	1.31167	17663
1.31333	924891	1.31333	37264	1.34333	1329420	1.31333	18057
1.315	939314	1.315	134446	1.345	1329420	1.315	23646
1.31667	953944	1.31667	502162	1.34667	1329360	1.31667	70514
1.31833	969026	1.31833	1087850	1.34833	1329430	1.31833	292696
1.32	984453	1.32	1329510	1.35	1329400	1.32	821554
1.32167	999989	1.32167	1329510	1.35167	1329350	1.32167	1292690
1.32333	1015580	1.32333	1329500	1.35333	1329370	1.32333	1329560
1.325	1031420	1.325	1329520	1.355	1329340	1.325	1329540
1.32667	1047650	1.32667	1329470	1.35667	1329380	1.32667	1329610
1.32833	1064150	1.32833	1329490	1.35833	1329380	1.32833	1329500
1.33	1080610	1.33	1329410	1.36	1329370	1.33	1329510
1.33167	1097320	1.33167	1329440	1.36167	1329380	1.33167	1329490
1.33333	1114080	1.33333	1329450	1.36333	1329320	1.33333	1329490
1.335	1131360	1.335	1329450	1.365	1329380	1.335	1329510
1.33667	1148890	1.33667	1329430	1.36667	1329310	1.33667	1329470
1.33833	1166330	1.33833	1329430	1.36833	1329400	1.33833	1329480
1.34	1183640	1.34	1329370	1.37	1329360	1.34	1329460
1.34167	1201120	1.34167	1329390	1.37167	1329330	1.34167	1329440
1.34333	1218730	1.34333	1329390	1.37333	1329290	1.34333	1329480
1.345	1236410	1.345	1329420	1.375	1329330	1.345	1329440
1.34667	1254240	1.34667	1329350	1.37667	1329340	1.34667	1329450
1.34833	1272190	1.34833	1329390	1.37833	1329330	1.34833	1329420
1.35	1289790	1.35	1329390	1.38	1329310	1.35	1329430
1.35167	1307030	1.35167	1329370	1.38167	1329350	1.35167	1329430
1.35333	1322460	1.35333	1329390	1.38333	1329290	1.35333	1329420
1.355	1329090	1.355	1329380	1.385	1329350	1.355	1329410
1.35667	1329110	1.35667	1329370	1.38667	1329290	1.35667	1329430
1.35833	1329080	1.35833	1329340	1.38833	1329340	1.35833	1329430
1.36	1329150	1.36	1329330	1.39	1329320	1.36	1329450
1.36167	1329090	1.36167	1329390	1.39167	1329300	1.36167	1329390
1.36333	1329060	1.36333	1329330	1.39333	1329270	1.36333	1329400
1.365	1329100	1.365	1329330	1.395	1329310	1.365	1329400
1.36667	1329100	1.36667	1329390	1.39667	1329280	1.36667	1329410
1.36833	1329090	1.36833	1329310	1.39833	1329310	1.36833	1329400
1.37	1329070	1.37	1329350	1.4	1329290	1.37	1329390
1.37167	1329090	1.37167	1329330	1.40167	1329340	1.37167	1329330
1.37333	1329050	1.37333	1329340	1.40333	1329260	1.37333	1329360
1.375	1329050	1.375	1329360	1.405	1329300	1.375	1329370
1.37667	1329100	1.37667	1329330	1.40667	1329240	1.37667	1329440
1.37833	1329070	1.37833	1329360	1.40833	1329340	1.37833	1329370
1.38	1329050	1.38	1329240	1.41	1329290	1.38	1329370
1.38167	1329050	1.38167	1329320	1.41167	1329280	1.38167	1329360
1.38333	1329050	1.38333	1329340	1.41333	1329250	1.38333	1329380
1.385	1329060	1.385	1329310	1.415	1329280	1.385	1329340
1.38667	1329050	1.38667	1329350	1.41667	1329280	1.38667	1329380
1.38833	1329080	1.38833	1329300	1.41833	1329270	1.38833	1329360
1.39	1329030	1.39	1329310	1.42	1329280	1.39	1329340
1.39167	1329020	1.39167	1329300	1.42167	1329300	1.39167	1329320
1.39333	1329080	1.39333	1329300	1.42333	1329240	1.39333	1329340
1.395	1329050	1.395	1329340	1.425	1329240	1.395	1329310
1.39667	1329040	1.39667	1329310	1.42667	1329310	1.39667	1329360
1.39833	1329020	1.39833	1329300	1.42833	1329270	1.39833	1329340
1.4	1329030	1.4	1329270	1.43	1329260	1.4	1329340
1.40167	1329080	1.40167	1329270	1.43167	1329260	1.40167	1329350
1.40333	1329020	1.40333	1329280	1.43333	1329220	1.40333	1329340
1.405	1329020	1.405	1329320	1.435	1329300	1.405	1329310
1.40667	1329020	1.40667	1329290	1.43667	1329230	1.40667	1329350
1.40833	1329010	1.40833	1329280	1.43833	1329280	1.40833	1329290
1.41	1329070	1.41	1329270	1.44	1329240	1.41	1329370
1.41167	1329050	1.41167	1329300	1.44167	1329230	1.41167	1329290
1.41333	1329020	1.41333	1329300	1.44333	1329280	1.41333	1329310
1.415	1329020	1.415	1329280	1.445	1329220	1.415	1329300
1.41667	1328980	1.41667	1329300	1.44667	1329270	1.41667	1329360
1.41833	1329060	1.41833	1329280	1.44833	1329230	1.41833	1329300
1.42	1329000	1.42	1329240	1.45	1329260	1.42	1329330
1.42167	1329030	1.42167	1329260	1.45167	1329240	1.42167	1329310
1.42333	1328990	1.42333	1329270	1.45333	1329180	1.42333	1329310
1.425	1329000	1.425	1329260	1.455	1329290	1.425	1329290
1.42667	1329020	1.42667	1329270	1.45667	1329240	1.42667	1329360
1.42833	1329020	1.42833	1329270	1.45833	1329210	1.42833	1329320
1.43	1329020	1.43	1329260	1.46	1329260	1.43	1329310
1.43167	1329000	1.43167	1329290	1.46167	1329230	1.43167	1329300
1.43333	1329000	1.43333	1329250	1.46333	1329230	1.43333	1329280
1.435	1329060	1.435	1329290	1.465	1329220	1.435	1329280
1.43667	1328980	1.43667	1329250	1.46667	1329240	1.43667	1329330
1.43833	1329020	1.43833	1329260	1.46833	1329220	1.43833	1329330
1.44	1328980	1.44	1329230	1.47	1329210	1.44	1329280
1.44167	1328950	1.44167	1329190	1.47167	1329220	1.44167	1329250
1.44333	1329010	1.44333	1329260	1.47333	1329200	1.44333	1329340
1.445	1328990	1.445	1329260	1.475	1329230	1.445	1329260
1.44667	1328980	1.44667	1329240	1.47667	1329240	1.44667	1329310
1.44833	1329010	1.44833	1329260	1.47833	1329190	1.44833	1329290
1.45	1328960	1.45	1329250	1.48	1329240	1.45	1329300
1.45167	1329030	1.45167	1329230	1.48167	1329230	1.45167	1329290
1.45333	1328980	1.45333	1329250	1.48333	1329200	1.45333	1329260
1.455	1329000	1.455	1329250	1.485	1329200	1.455	1329290
1.45667	1328970	1.45667	1329240	1.48667	1329240	1.45667	1329280
1.45833	1328970	1.45833	1329230	1.48833	1329180	1.45833	1329280
1.46	1328970	1.46	1329220	1.49	1329200	1.46	1329320
1.46167	1329000	1.46167	1329220	1.49167	1329210	1.46167	1329270
1.46333	1328950	1.46333	1329210	1.49333	1329230	1.46333	1329270
1.465	1328950	1.465	1329250	1.495	1329220	1.465	1329270
1.46667	1328980	1.46667	1329210	1.49667	1329210	1.46667	1329280
1.46833	1328970	1.46833	1329290	1.49833	1329200	1.46833	1329280
1.47	1329010	1.47	1329200	1.5	1329230	1.47	1329270
1.47167	1329000	1.47167	1329230	1.50167	1329190	1.47167	1329300
1.47333	1328940	1.47333	1329230	1.50333	1329200	1.47333	1329230
1.475	1328920	1.475	1329240	1.505	1329210	1.475	1329270
1.47667	1329000	1.47667	1329210	1.50667	1329190	1.47667	1329250
1.47833	1328980	1.47833	1329220	1.50833	1324570	1.47833	1329310
1.48	1328980	1.48	1329230	1.51	1311030	1.48	1329270
1.48167	1328950	1.48167	1329210	1.51167	1289020	1.48167	1329250
1.48333	1328920	1.48333	1329190	1.51333	1261430	1.48333	1329270
1.485	1328960	1.485	1329230	1.515	1231330	1.485	1329250
1.48667	1328940	1.48667	1329220	1.51667	1200290	1.48667	1329260
1.48833	1328950	1.48833	1329220	1.51833	1169310	1.48833	1329280
1.49	1329000	1.49	1329220	1.52	1137960	1.49	1329260
1.49167	1328910	1.49167	1329210	1.52167	1106560	1.49167	1329240
1.49333	1328970	1.49333	1329180	1.52333	1075980	1.49333	1329270
1.495	1328970	1.495	1329260	1.525	1045400	1.495	1329270
1.49667	1328940	1.49667	1329190	1.52667	1015310	1.49667	1329220
1.49833	1328930	1.49833	1329220	1.52833	985925	1.49833	1329300
1.5	1328940	1.5	1329200	1.53	956693	1.5	1329250
1.50167	1328970	1.50167	1329230	1.53167	928386	1.50167	1329240
1.50333	1328940	1.50333	1322600	1.53333	900562	1.50333	1329260
1.505	1328920	1.505	1309680	1.535	873611	1.505	1329240
1.50667	1328930	1.50667	1288760	1.53667	847346	1.50667	1322950
1.50833	1328950	1.50833	1262250	1.53833	821806	1.50833	1308790
1.51	1328950	1.51	1232890	1.54	797202	1.51	1287500
1.51167	1328990	1.51167	1202960	1.54167	773480	1.51167	1260740
1.51333	1328930	1.51333	1171950	1.54333	750795	1.51333	1231850
1.515	1328930	1.515	1141770	1.545	728955	1.515	1201460
1.51667	1328910	1.51667	1110200	1.54667	708094	1.51667	1171220
1.51833	1328930	1.51833	1079430	1.54833	688213	1.51833	1140560
1.52	1328960	1.52	1048430	1.55	669208	1.52	1109610
1.52167	1328940	1.52167	1017840	1.55167	651160	1.52167	1079140
1.52333	1328940	1.52333	988117	1.55333	634056	1.52333	1048610
1.525	1328870	1.525	957528	1.555	617778	1.525	1017940
1.52667	1328930	1.52667	928706	1.55667	602290	1.52667	987461
1.52833	1328940	1.52833	898526	1.55833	587573	1.52833	957534
1.53	1328950	1.53	870158	1.56	573579	1.53	928174
1.53167	1328930	1.53167	842334	1.56167	560302	1.53167	899310
1.53333	1328900	1.53333	815262	1.56333	547643	1.53333	871160
1.535	1328970	1.535	788533	1.565	535595	1.535	843640
1.53667	1328900	1.53667	762776	1.56667	524056	1.53667	816974
1.53833	1328900	1.53833	738094	1.56833	512994	1.53833	790635
1.54	1328940	1.54	714165	1.57	502376	1.54	766075
1.54167	1328900	1.54167	691381	1.57167	492098	1.54167	741422
1.54333	1323360	1.54333	669170	1.57333	482194	1.54333	718018
1.545	1312440	1.545	647874	1.575	472514	1.545	694747
1.54667	1294900	1.54667	627851	1.57667	463080	1.54667	672994
1.54833	1273090	1.54833	608542	1.57833	453688	1.54833	652075
1.55	1248730	1.55	590133	1.58	444344	1.55	632210
1.55167	1222910	1.55167	572552	1.58167	434926	1.55167	613496
1.55333	1196500	1.55333	556034	1.58333	425352	1.55333	595278
1.555	1169730	1.555	540120	1.585	415426	1.555	578328
1.55667	1142500	1.55667	525054	1.58667	405170	1.55667	561694
1.55833	1115320	1.55833	510270	1.58833	394587	1.55833	545848
1.56	1089010	1.56	496069	1.59	383992	1.56	530763
1.56167	1062640	1.56167	482462	1.59167	373410	1.56167	516306
1.56333	1036390	1.56333	468542	1.59333	362754	1.56333	502654
1.565	1010870	1.565	455163	1.595	352046	1.565	489170
1.56667	985765	1.56667	440693	1.59667	341336	1.56667	476117
1.56833	961115	1.56833	426066	1.59833	330616	1.56833	462888
1.57	937467	1.57	410786	1.6	320005	1.57	449963
1.57167	914610	1.57167	395838	1.60167	309502	1.57167	436075
1.57333	892453	1.57333	380754	1.60333	299128	1.57333	421938
1.575	871384	1.575	365397	1.605	288971	1.575	407896
1.57667	851115	1.57667	350696	1.60667	279026	1.57667	393147
1.57833	831704	1.57833	336587	1.60833	269326	1.57833	379400
1.58	813259	1.58	323573	1.61	259877	1.58	364648
1.58167	795714	1.58167	311282	1.61167	250651	1.58167	351621
1.58333	779013	1.58333	299595	1.61333	241720	1.58333	337733
1.585	763218	1.585	288520	1.615	233032	1.585	325880
1.58667	748056	1.58667	277758	1.61667	224616	1.58667	313202
1.58833	733717	1.58833	267931	1.61833	216494	1.58833	302053
1.59	720120	1.59	258379	1.62	208651	1.59	290792
1.59167	707176	1.59167	249032	1.62167	201170	1.59167	280696
1.59333	694878	1.59333	240178	1.62333	194005	1.59333	270738
1.595	683198	1.595	231720	1.625	187170	1.595	261570
1.59667	672082	1.59667	223666	1.62667	180702	1.59667	252763
1.59833	661467	1.59833	216034	1.62833	174558	1.59833	243813
1.6	651189	1.6	208965	1.63	168766	1.6	235714
1.60167	641390	1.60167	202078	1.63167	163317	1.60167	227902
1.60333	631918	1.60333	195576	1.63333	158181	1.60333	220254
1.605	622693	1.605	189563	1.635	153339	1.605	213269
1.60667	613675	1.60667	183858	1.63667	148789	1.60667	206472
1.60833	604904	1.60833	178456	1.63833	144510	1.60833	200290
1.61	596325	1.61	173355	1.64	140482	1.61	194232
1.61167	587810	1.61167	168507	1.64167	136683	1.61167	188338
1.61333	579403	1.61333	163986	1.64333	133093	1.61333	182994
1.615	571051	1.615	159637	1.645	129666	1.615	177579
1.61667	562779	1.61667	155784	1.64667	126408	1.61667	172722
1.61833	554446	1.61833	151947	1.64833	123278	1.61833	167950
1.62	546094	1.62	148491	1.65	120261	1.62	163819
1.62167	537746	1.62167	145112	1.65167	117355	1.62167	159602
1.62333	529346	1.62333	141806	1.65333	114536	1.62333	155758
1.625	520747	1.625	138651	1.655	111810	1.625	152050
1.62667	512024	1.62667	135634	1.65667	109163	1.62667	148434
1.62833	502990	1.62833	132808	1.65833	106603	1.62833	145189
1.63	493582	1.63	130088	1.66	104117	1.63	141774
1.63167	483758	1.63167	127246	1.66167	101710	1.63167	138770
1.63333	473272	1.63333	124581	1.66333	99374	1.63333	135778
1.635	462245	1.635	122059	1.665	97112	1.635	132894
1.63667	450757	1.63667	119502	1.66667	94920	1.63667	130117
1.63833	439330	1.63833	117122	1.66833	92805	1.63833	127352
1.64	428066	1.64	114696	1.67	90757	1.64	124738
1.64167	417048	1.64167	112398	1.67167	88779	1.64167	122110
1.64333	406274	1.64333	110107	1.67333	86869	1.64333	119666
1.645	395541	1.645	107966	1.675	85029	1.645	117230
1.64667	384859	1.64667	105851	1.67667	83250	1.64667	114840
1.64833	374258	1.64833	103787	1.67833	81531	1.64833	112520
1.65	363752	1.65	101698	1.68	79883	1.65	110280
1.65167	353275	1.65167	99640	1.68167	78299	1.65167	108082
1.65333	342926	1.65333	97707	1.68333	76766	1.65333	105954
1.655	332725	1.655	95762	1.685	75310	1.655	103845
1.65667	322722	1.65667	93982	1.68667	73890	1.65667	101819
1.65833	312958	1.65833	92184	1.68833	72539	1.65833	99867
1.66	303544	1.66	90424	1.69	71240	1.66	97918
1.66167	294421	1.66167	88731	1.69167	69982	1.66167	96050
1.66333	285605	1.66333	87102	1.69333	68782	1.66333	94242
1.665	277070	1.665	85550	1.695	67618	1.665	92491
1.66667	268875	1.66667	83986	1.69667	66494	1.66667	90731
1.66833	260997	1.66833	82498	1.69833	65410	1.66833	89035
1.67	253419	1.67	81038	1.7	64357	1.67	87368
1.67167	246146	1.67167	79621	1.70167	63352	1.67167	85794
1.67333	239150	1.67333	78206	1.70333	62373	1.67333	84184
1.675	232427	1.675	76846	1.705	61426	1.675	82776
1.67667	225992	1.67667	75557	1.70667	60501	1.67667	81221
1.67833	219826	1.67833	74264	1.70833	59608	1.67833	79838
1.68	213922	1.68	72942	1.71	58741	1.68	78280
1.68167	208306	1.68167	71768	1.71167	57890	1.68167	76907
1.68333	202933	1.68333	70597	1.71333	57070	1.68333	75547
1.685	197810	1.685	69470	1.715	56267	1.685	74219
1.68667	192891	1.68667	68341	1.71667	55483	1.68667	72926
1.68833	188203	1.68833	67163	1.71833	54722	1.68833	71640
1.69	183742	1.69	65982	1.72	53986	1.69	70418
1.69167	179499	1.69167	64891	1.72167	53266	1.69167	69179
1.69333	175438	1.69333	63918	1.72333	52562	1.69333	68040
1.695	171560	1.695	62869	1.725	51880	1.695	66901
1.69667	167842	1.69667	62008	1.72667	51208	1.69667	65742
1.69833	164286	1.69833	60974	1.72833	50555	1.69833	64677
1.7	160882	1.7	60062	1.73	49922	1.7	63621
1.70167	157624	1.70167	59134	1.73167	49298	1.70167	62571
1.70333	154482	1.70333	58248	1.73333	48693	1.70333	61576
1.705	151454	1.705	57390	1.735	48107	1.705	60584
1.70667	148533	1.70667	56523	1.73667	47525	1.70667	59682
1.70833	145698	1.70833	55675	1.73833	46971	1.70833	58750
1.71	142958	1.71	54837	1.74	46427	1.71	57806
1.71167	140283	1.71167	54040	1.74167	45902	1.71167	56971
1.71333	137662	1.71333	53275	1.74333	45390	1.71333	56094
1.715	135102	1.715	52565	1.745	44882	1.715	55282
1.71667	132594	1.71667	51819	1.74667	44402	1.71667	54421
1.71833	130149	1.71833	51147	1.74833	43931	1.71833	53653
1.72	127730	1.72	50437	1.75	43467	1.72	52872
1.72167	125365	1.72167	49810	1.75167	43022	1.72167	52142
1.72333	123038	1.72333	49128	1.75333	42587	1.72333	51438
1.725	120741	1.725	48542	1.755	42168	1.725	50754
1.72667	118491	1.72667	47922	1.75667	41758	1.72667	50110
1.72833	116280	1.72833	47310	1.75833	41362	1.72833	49413
1.73	114101	1.73	46718	1.76	40971	1.73	48773
1.73167	111973	1.73167	46149	1.76167	40597	1.73167	48158
1.73333	109880	1.73333	45630	1.76333	40229	1.73333	47586
1.735	107838	1.735	45115	1.765	39880	1.735	46987
1.73667	105810	1.73667	44622	1.76667	39538	1.73667	46411
1.73833	103832	1.73833	44187	1.76833	39208	1.73833	45886
1.74	101915	1.74	43749	1.77	38875	1.74	45355
1.74167	100043	1.74167	43294	1.77167	38568	1.74167	44878
1.74333	98235	1.74333	42907	1.77333	38264	1.74333	44456
1.745	96488	1.745	42472	1.775	37966	1.745	43992
1.74667	94782	1.74667	42114	1.77667	37682	1.74667	43554
1.74833	93150	1.74833	41682	1.77833	37400	1.74833	43090
1.75	91570	1.75	41374	1.78	37125	1.75	42699
1.75167	90059	1.75167	40981	1.78167	36859	1.75167	42277
1.75333	88613	1.75333	40690	1.78333	36603	1.75333	41893
1.755	87237	1.755	40309	1.785	36357	1.755	41470
1.75667	85925	1.75667	40046	1.78667	36114	1.75667	41144
1.75833	84680	1.75833	39675	1.78833	35886	1.75833	40773
1.76	83499	1.76	39394	1.79	35656	1.76	40446
1.76167	82382	1.76167	39118	1.79167	35435	1.76167	40123
1.76333	81336	1.76333	38805	1.79333	35221	1.76333	39800
1.765	80360	1.765	38526	1.795	35016	1.765	39486
1.76667	79432	1.76667	38222	1.79667	34808	1.76667	39179
1.76833	78574	1.76833	37963	1.79833	34616	1.76833	38866
1.77	77762	1.77	37701	1.8	34424	1.77	38571
1.77167	77003	1.77167	37464	1.80167	34238	1.77167	38283
1.77333	76296	1.77333	37214	1.80333	34056	1.77333	37995
1.775	75634	1.775	36978	1.805	33883	1.775	37749
1.77667	75003	1.77667	36712	1.80667	33710	1.77667	37467
1.77833	74408	1.77833	36507	1.80833	33547	1.77833	37224
1.78	73835	1.78	36267	1.81	33384	1.78	36958
1.78167	73294	1.78167	36043	1.81167	33227	1.78167	36728
1.78333	72760	1.78333	35797	1.81333	33077	1.78333	36488
1.785	72251	1.785	35560	1.815	32926	1.785	36248
1.78667	71733	1.78667	35342	1.81667	32779	1.78667	36027
1.78833	71237	1.78833	35118	1.81833	32638	1.78833	35803
1.79	70744	1.79	34885	1.82	32501	1.79	35560
1.79167	70258	1.79167	34677	1.82167	32366	1.79167	35323
1.79333	69774	1.79333	34466	1.82333	32235	1.79333	35112
1.795	69282	1.795	34296	1.825	32104	1.795	34882
1.79667	68789	1.79667	34078	1.82667	31986	1.79667	34680
1.79833	68286	1.79833	33896	1.82833	31861	1.79833	34437
1.8	67784	1.8	33701	1.83	31742	1.8	34238
1.80167	67269	1.80167	33518	1.83167	31627	1.80167	34030
1.80333	66744	1.80333	33326	1.83333	31515	1.80333	33842
1.805	66213	1.805	33138	1.835	31403	1.805	33618
1.80667	65672	1.80667	32962	1.83667	31294	1.80667	33416
1.80833	65125	1.80833	32779	1.83833	31189	1.80833	33240
1.81	64581	1.81	32597	1.84	31080	1.81	33054
1.81167	64024	1.81167	32437	1.84167	30984	1.81167	32875
1.81333	63461	1.81333	32248	1.84333	31117	1.81333	32696
1.815	62891	1.815	32104	1.845	31081	1.815	32520
1.81667	62318	1.81667	31947	1.84667	30982	1.81667	32347
1.81833	61749	1.81833	31771	1.84833	30889	1.81833	32158
1.82	61182	1.82	31627	1.85	30794	1.82	32005
1.82167	60616	1.82167	31458	1.85167	30704	1.82167	31819
1.82333	60056	1.82333	31326	1.85333	30610	1.82333	31653
1.825	59496	1.825	31154	1.855	30526	1.825	31506
1.82667	58942	1.82667	31067	1.85667	30437	1.82667	31358
1.82833	58395	1.82833	31129	1.85833	30351	1.82833	31214
1.83	57845	1.83	31041	1.86	30270	1.83	31058
1.83167	57304	1.83167	30911	1.86167	30190	1.83167	31122
1.83333	56773	1.83333	30766	1.86333	30110	1.83333	31052
1.835	56251	1.835	30632	1.865	30035	1.835	30904
1.83667	55733	1.83667	30490	1.86667	29960	1.83667	30767
1.83833	55224	1.83833	30345	1.86833	29886	1.83833	30617
1.84	54722	1.84	30210	1.87	29810	1.84	30468
1.84167	54226	1.84167	30081	1.87167	29741	1.84167	30328
1.84333	53739	1.84333	29956	1.87333	29670	1.84333	30193
1.845	53259	1.845	29845	1.875	29602	1.845	30054
1.84667	52782	1.84667	29721	1.87667	29535	1.84667	29911
1.84833	52312	1.84833	29600	1.87833	29471	1.84833	29773
1.85	51861	1.85	29476	1.88	29410	1.85	29651
1.85167	51419	1.85167	29359	1.88167	29349	1.85167	29534
1.85333	50984	1.85333	29247	1.88333	29288	1.85333	29426
1.855	50558	1.855	29134	1.885	29228	1.855	29317
1.85667	50139	1.85667	29017	1.88667	29169	1.85667	29178
1.85833	49726	1.85833	28920	1.88833	29108	1.85833	29111
1.86	49326	1.86	28809	1.89	29051	1.86	28974
1.86167	48933	1.86167	28715	1.89167	28999	1.86167	28896
1.86333	48549	1.86333	28611	1.89333	28943	1.86333	28756
1.865	48171	1.865	28504	1.895	28892	1.865	28647
1.86667	47800	1.86667	28413	1.89667	28842	1.86667	28537
1.86833	47438	1.86833	28307	1.89833	28792	1.86833	28431
1.87	47086	1.87	28222	1.9	28743	1.87	28333
1.87167	46738	1.87167	28123	1.90167	28700	1.87167	28230
1.87333	46402	1.87333	28030	1.90333	28654	1.87333	28145
1.875	46072	1.875	27926	1.905	28608	1.875	28043
1.87667	45749	1.87667	27853	1.90667	28563	1.87667	27964
1.87833	45432	1.87833	27743	1.90833	28521	1.87833	27859
1.88	45115	1.88	27670	1.91	28478	1.88	27757
1.88167	44808	1.88167	27581	1.91167	28437	1.88167	27650
1.88333	44504	1.88333	27485	1.91333	28396	1.88333	27557
1.885	44200	1.885	27412	1.915	28355	1.885	27478
1.88667	43912	1.88667	27327	1.91667	28322	1.88667	27399
1.88833	43627	1.88833	27251	1.91833	28281	1.88833	27305
1.89	43349	1.89	27161	1.92	28243	1.89	27236
1.89167	43077	1.89167	27093	1.92167	28205	1.89167	27153
1.89333	42808	1.89333	27005	1.92333	28170	1.89333	27074
1.895	42549	1.895	26928	1.925	28134	1.895	26999
1.89667	42296	1.89667	26863	1.92667	28097	1.89667	26919
1.89833	42040	1.89833	26781	1.92833	28065	1.89833	26841
1.9	41794	1.9	26733	1.93	28030	1.9	26775
1.90167	41557	1.90167	26658	1.93167	27997	1.90167	26692
1.90333	41317	1.90333	26604	1.93333	27964	1.90333	26620
1.905	41083	1.905	26523	1.935	27935	1.905	26547
1.90667	40856	1.90667	26473	1.93667	27902	1.90667	26474
1.90833	40629	1.90833	26388	1.93833	27870	1.90833	26408
1.91	40418	1.91	26351	1.94	27838	1.91	26339
1.91167	40200	1.91167	26274	1.94167	27809	1.91167	26273
1.91333	39989	1.91333	26202	1.94333	27778	1.91333	26212
1.915	39784	1.915	26160	1.945	27752	1.915	26142
1.91667	39586	1.91667	26097	1.94667	27723	1.91667	26082
1.91833	39387	1.91833	26048	1.94833	27694	1.91833	26006
1.92	39192	1.92	25990	1.95	27668	1.92	25953
1.92167	39003	1.92167	25949	1.95167	27638	1.92167	25882
1.92333	38818	1.92333	25906	1.95333	27614	1.92333	25838
1.925	38626	1.925	25824	1.955	27585	1.925	25771
1.92667	38443	1.92667	25788	1.95667	27563	1.92667	25714
1.92833	38264	1.92833	25706	1.95833	27538	1.92833	25659
1.93	38091	1.93	25643	1.96	27513	1.93	25599
1.93167	37918	1.93167	25591	1.96167	27490	1.93167	25559
1.93333	37749	1.93333	25534	1.96333	27465	1.93333	25506
1.935	37586	1.935	25508	1.965	27442	1.935	25448
1.93667	37426	1.93667	25448	1.96667	27420	1.93667	25373
1.93833	37266	1.93833	25402	1.96833	27395	1.93833	25340
1.94	37112	1.94	25334	1.97	27377	1.94	25254
1.94167	36962	1.94167	25288	1.97167	27356	1.94167	25223
1.94333	36811	1.94333	25236	1.97333	27335	1.94333	25162
1.945	36667	1.945	25191	1.975	27314	1.945	25116
1.94667	36520	1.94667	25143	1.97667	27295	1.94667	25066
1.94833	36382	1.94833	25109	1.97833	27276	1.94833	25009
1.95	36242	1.95	25070	1.98	27256	1.95	24960
1.95167	36104	1.95167	25016	1.98167	27237	1.95167	24909
1.95333	35973	1.95333	24960	1.98333	27218	1.95333	24867
1.955	35842	1.955	24915	1.985	27200	1.955	24817
1.95667	35714	1.95667	24868	1.98667	27186	1.95667	24785
1.95833	35586	1.95833	24825	1.98833	27168	1.95833	24727
1.96	35464	1.96	24795	1.99	27152	1.96	24700
1.96167	35342	1.96167	24744	1.99167	27135	1.96167	24645
1.96333	35218	1.96333	24696	1.99333	27118	1.96333	24614
1.965	35102	1.965	24666	1.995	27103	1.965	24566
1.96667	34984	1.96667	24625	1.99667	27086	1.96667	24525
1.96833	34869	1.96833	24588	1.99833	27071	1.96833	24485
1.97	34757	1.97	24540	2	27054	1.97	24435
1.97167	34642	1.97167	24497	2.00167	27041	1.97167	24401
1.97333	34530	1.97333	24454	2.00333	27026	1.97333	24343
1.975	34418	1.975	24412	2.005	27012	1.975	24333
1.97667	34309	1.97667	24376	2.00667	26999	1.97667	24272
1.97833	34203	1.97833	24342	2.00833	26989	1.97833	24254
1.98	34101	1.98	24301	2.01	26974	1.98	24186
1.98167	33998	1.98167	24260	2.01167	26960	1.98167	24169
1.98333	33896	1.98333	24226	2.01333	26947	1.98333	24117
1.985	33800	1.985	24186	2.015	26935	1.985	24082
1.98667	33704	1.98667	24150	2.01667	26925	1.98667	24061
1.98833	33608	1.98833	24132	2.01833	26914	1.98833	24006
1.99	33512	1.99	24082	2.02	26899	1.99	23994
1.99167	33419	1.99167	24060	2.02167	26887	1.99167	23930
1.99333	33330	1.99333	24021	2.02333	26874	1.99333	23925
1.995	33237	1.995	23997	2.025	26862	1.995	23868
1.99667	33150	1.99667	23952	2.02667	26849	1.99667	23846
1.99833	33067	1.99833	23916	2.02833	26838	1.99833	23806
2	32981	2	23906	2.03	26826	2	23782
2.00167	32894	2.00167	23857	2.03167	26816	2.00167	23741
2.00333	32818	2.00333	23833	2.03333	26809	2.00333	23712
2.005	32731	2.005	23785	2.035	26801	2.005	23675
2.00667	32654	2.00667	23761	2.03667	26789	2.00667	23647
2.00833	32571	2.00833	23730	2.03833	26780	2.00833	23607
2.01	32498	2.01	23691	2.04	26771	2.01	23568
2.01167	32421	2.01167	23669	2.04167	26761	2.01167	23542
2.01333	32347	2.01333	23635	2.04333	26754	2.01333	23511
2.015	32270	2.015	23624	2.045	26746	2.015	23485
2.01667	32197	2.01667	23589	2.04667	26735	2.01667	23451
2.01833	32123	2.01833	23556	2.04833	26727	2.01833	23421
2.02	32053	2.02	23541	2.05	26722	2.02	23385
2.02167	31979	2.02167	23501	2.05167	26714	2.02167	23351
2.02333	31912	2.02333	23487	2.05333	26706	2.02333	23343
2.025	31842	2.025	23437	2.055	26700	2.025	23294
2.02667	31778	2.02667	23405	2.05667	26694	2.02667	23288
2.02833	31704	2.02833	23371	2.05833	26688	2.02833	23244
2.03	31637	2.03	23343	2.06	26682	2.03	23217
2.03167	31573	2.03167	23319	2.06167	26676	2.03167	23194
2.03333	31506	2.03333	23294	2.06333	26670	2.03333	23160
2.035	31445	2.035	23266	2.065	26663	2.035	23142
2.03667	31381	2.03667	23241	2.06667	26657	2.03667	23102
2.03833	31323	2.03833	23216	2.06833	26651	2.03833	23079
2.04	31259	2.04	23202	2.07	26645	2.04	23071
2.04167	31198	2.04167	23179	2.07167	26639	2.04167	23040
2.04333	31141	2.04333	23149	2.07333	26635	2.04333	23008
2.045	31080	2.045	23137	2.075	26630	2.045	22985
2.04667	31016	2.04667	23098	2.07667	26625	2.04667	22956
2.04833	31340	2.04833	23094	2.07833	26620	2.04833	22937
2.05	31282	2.05	23060	2.08	26614	2.05	22915
2.05167	31224	2.05167	23049	2.08167	26612	2.05167	22888
2.05333	31166	2.05333	23009	2.08333	26609	2.05333	22864
2.055	31107	2.055	22990	2.085	26603	2.055	22839
2.05667	31050	2.05667	22969	2.08667	26601	2.05667	22829
2.05833	30993	2.05833	22942	2.08833	26596	2.05833	22802
2.06	30938	2.06	22935	2.09	26592	2.06	22777
2.06167	30881	2.06167	22906	2.09167	26587	2.06167	22757
2.06333	30826	2.06333	22892	2.09333	26585	2.06333	22724
2.065	30773	2.065	22855	2.095	26581	2.065	22710
2.06667	30720	2.06667	22839	2.09667	26577	2.06667	22680
2.06833	30666	2.06833	22814	2.09833	26573	2.06833	22659
2.07	30613	2.07	22795	2.1	26572	2.07	22635
2.07167	30561	2.07167	22775	2.10167	26569	2.07167	22622
2.07333	30512	2.07333	22750	2.10333	26568	2.07333	22600
2.075	30464	2.075	22732	2.105	26564	2.075	22587
2.07667	30414	2.07667	22710	2.10667	26562	2.07667	22561
2.07833	30366	2.07833	22685	2.10833	26559	2.07833	22537
2.08	30319	2.08	22667	2.11	26558	2.08	22508
2.08167	30272	2.08167	22652	2.11167	26554	2.08167	22488
2.08333	30227	2.08333	22630	2.11333	26553	2.08333	22475
2.085	30178	2.085	22608	2.115	26552	2.085	22459
2.08667	30133	2.08667	22589	2.11667	26552	2.08667	22434
2.08833	30089	2.08833	22578	2.11833	26549	2.08833	22413
2.09	30042	2.09	22543	2.12	26548	2.09	22387
2.09167	29992	2.09167	22550	2.12167	26547	2.09167	22380
2.09333	29948	2.09333	22511	2.12333	26546	2.09333	22348
2.095	29905	2.095	22518	2.125	26542	2.095	22337
2.09667	29863	2.09667	22483	2.12667	26541	2.09667	22309
2.09833	29821	2.09833	22469	2.12833	26539	2.09833	22286
2.1	29779	2.1	22440	2.13	26539	2.1	22272
2.10167	29737	2.10167	22422	2.13167	26538	2.10167	22251
2.10333	29698	2.10333	22407	2.13333	26537	2.10333	22234
2.105	29657	2.105	22392	2.135	26536	2.105	22221
2.10667	29619	2.10667	22374	2.13667	26534	2.10667	22198
2.10833	29579	2.10833	22359	2.13833	26532	2.10833	22180
2.11	29543	2.11	22326	2.14	26531	2.11	22166
2.11167	29504	2.11167	22314	2.14167	26529	2.11167	22143
2.11333	29467	2.11333	22285	2.14333	26529	2.11333	22152
2.115	29428	2.115	22268	2.145	26529	2.115	22122
2.11667	29392	2.11667	22254	2.14667	26526	2.11667	22112
2.11833	29355	2.11833	22239	2.14833	26524	2.11833	22074
2.12	29318	2.12	22222	2.15	26524	2.12	22082
2.12167	29280	2.12167	22218	2.15167	26523	2.12167	22043
2.12333	29244	2.12333	22199	2.15333	26523	2.12333	22047
2.125	29208	2.125	22175	2.155	26522	2.125	22012
2.12667	29174	2.12667	22162	2.15667	26523	2.12667	22005
2.12833	29136	2.12833	22138	2.15833	26522	2.12833	21984
2.13	29102	2.13	22129	2.16	26525	2.13	21968
2.13167	29066	2.13167	22105	2.16167	26525	2.13167	21953
2.13333	29033	2.13333	22094	2.16333	26526	2.13333	21936
2.135	28998	2.135	22077	2.165	26528	2.135	21914
2.13667	28962	2.13667	22066	2.16667	26529	2.13667	21900
2.13833	28930	2.13833	22044	2.16833	26528	2.13833	21882
2.14	28894	2.14	22031	2.17	26529	2.14	21865
2.14167	28861	2.14167	22005	2.17167	26529	2.14167	21860
2.14333	28827	2.14333	21996	2.17333	26533	2.14333	21839
2.145	28794	2.145	21977	2.175	26534	2.145	21840
2.14667	28762	2.14667	21968	2.17667	26538	2.14667	21810
2.14833	28731	2.14833	21953	2.17833	26538	2.14833	21802
2.15	28700	2.15	21942	2.18	26540	2.15	21783
2.15167	28666	2.15167	21926	2.18167	26540	2.15167	21781
2.15333	28636	2.15333	21925	2.18333	26544	2.15333	21753
2.155	28604	2.155	21904	2.185	26546	2.155	21735
2.15667	28575	2.15667	21894	2.18667	26547	2.15667	21719
2.15833	28546	2.15833	21873	2.18833	26549	2.15833	21714
2.16	28514	2.16	21859	2.19	26551	2.16	21681
2.16167	28483	2.16167	21856	2.19167	26554	2.16167	21676
2.16333	28447	2.16333	21829	2.19333	26558	2.16333	21665
2.165	28418	2.165	21817	2.195	26559	2.165	21658
2.16667	28388	2.16667	21806	2.19667	26561	2.16667	21634
2.16833	28360	2.16833	21793	2.19833	26563	2.16833	21628
2.17	28333	2.17	21778	2.2	26567	2.17	21609
2.17167	28302	2.17167	21764	2.20167	26568	2.17167	21598
2.17333	28275	2.17333	21761	2.20333	26569	2.17333	21580
2.175	28246	2.175	21750	2.205	26573	2.175	21573
2.17667	28219	2.17667	21735	2.20667	26577	2.17667	21558
2.17833	28192	2.17833	21718	2.20833	26578	2.17833	21545
2.18	28166	2.18	21716	2.21	26581	2.18	21528
2.18167	28134	2.18167	21695	2.21167	26582	2.18167	21512
2.18333	28110	2.18333	21691	2.21333	26587	2.18333	21508
2.185	28081	2.185	21674	2.215	26590	2.185	21493
2.18667	28054	2.18667	21666	2.21667	26594	2.18667	21476
2.18833	28026	2.18833	21649	2.21833	26598	2.18833	21471
2.19	28000	2.19	21641	2.22	26600	2.19	21455
2.19167	27975	2.19167	21622	2.22167	26604	2.19167	21447
2.19333	27947	2.19333	21627	2.22333	26608	2.19333	21432
2.195	27920	2.195	21606	2.225	26611	2.195	21430
2.19667	27894	2.19667	21602	2.22667	26614	2.19667	21415
2.19833	27869	2.19833	21587	2.22833	26618	2.19833	21400
2.2	27843	2.2	21575	2.23	26619	2.2	21386
2.20167	27815	2.20167	21561	2.23167	26623	2.20167	21387
2.20333	27792	2.20333	21547	2.23333	26629	2.20333	21368
2.205	27769	2.205	21539	2.235	26632	2.205	21376
2.20667	27744	2.20667	21529	2.23667	26638	2.20667	21357
2.20833	27719	2.20833	21519	2.23833	26641	2.20833	21347
2.21	27696	2.21	21515	2.24	26646	2.21	21319
2.21167	27671	2.21167	21505	2.24167	26648	2.21167	21312
2.21333	27648	2.21333	21486	2.24333	26654	2.21333	21299
2.215	27623	2.215	21471	2.245	26656	2.215	21295
2.21667	27602	2.21667	21453	2.24667	26663	2.21667	21278
2.21833	27577	2.21833	21444	2.24833	26666	2.21833	21265
2.22	27555	2.22	21430	2.25	26669	2.22	21251
2.22167	27532	2.22167	21426	2.25167	26672	2.22167	21242
2.22333	27510	2.22333	21411	2.25333	26677	2.22333	21235
2.225	27487	2.225	21408	2.255	26682	2.225	21228
2.22667	27466	2.22667	21394	2.25667	26689	2.22667	21227
2.22833	27443	2.22833	21396	2.25833	26691	2.22833	21210
2.23	27420	2.23	21372	2.26	26695	2.23	21209
2.23167	27402	2.23167	21367	2.26167	26697	2.23167	21189
2.23333	27382	2.23333	21350	2.26333	26702	2.23333	21181
2.235	27360	2.235	21350	2.265	26706	2.235	21170
2.23667	27342	2.23667	21332	2.26667	26711	2.23667	21156
2.23833	27322	2.23833	21328	2.26833	26713	2.23833	21147
2.24	27303	2.24	21320	2.27	26718	2.24	21131
2.24167	27283	2.24167	21319	2.27167	26723	2.24167	21128
2.24333	27262	2.24333	21306	2.27333	26728	2.24333	21123
2.245	27239	2.245	21288	2.275	26733	2.245	21114
2.24667	27219	2.24667	21280	2.27667	26736	2.24667	21101
2.24833	27199	2.24833	21272	2.27833	26741	2.24833	21085
2.25	27179	2.25	21258	2.28	26748	2.25	21091
2.25167	27161	2.25167	21251	2.28167	26751	2.25167	21062
2.25333	27143	2.25333	21242	2.28333	26757	2.25333	21061
2.255	27122	2.255	21232	2.285	26761	2.255	21054
2.25667	27104	2.25667	21225	2.28667	26766	2.25667	21046
2.25833	27084	2.25833	21209	2.28833	26770	2.25833	21042
2.26	27068	2.26	21202	2.29	26774	2.26	21027
2.26167	27048	2.26167	21194	2.29167	26778	2.26167	21015
2.26333	27031	2.26333	21186	2.29333	26784	2.26333	21001
2.265	27018	2.265	21178	2.295	26790	2.265	20996
2.26667	26999	2.26667	21166	2.29667	26798	2.26667	20987
2.26833	26981	2.26833	21161	2.29833	26803	2.26833	20980
2.27	26965	2.27	21153	2.3	26810	2.27	20968
2.27167	26944	2.27167	21144	2.30167	26813	2.27167	20960
2.27333	26930	2.27333	21138	2.30333	26817	2.27333	20951
2.275	26911	2.275	21126	2.305	26824	2.275	20944
2.27667	26896	2.27667	21128	2.30667	26830	2.27667	20937
2.27833	26877	2.27833	21107	2.30833	26836	2.27833	20926
2.28	26860	2.28	21113	2.31	26842	2.28	20934
2.28167	26846	2.28167	21094	2.31167	26847	2.28167	20912
2.28333	26831	2.28333	21098	2.31333	26853	2.28333	20906
2.285	26814	2.285	21084	2.315	26857	2.285	20895
2.28667	26799	2.28667	21076	2.31667	26865	2.28667	20898
2.28833	26781	2.28833	21068	2.31833	26871	2.28833	20885
2.29	26767	2.29	21062	2.32	26875	2.29	20870
2.29167	26750	2.29167	21048	2.32167	26879	2.29167	20870
2.29333	26738	2.29333	21039	2.32333	26885	2.29333	20863
2.295	26721	2.295	21036	2.325	26891	2.295	20860
2.29667	26708	2.29667	21031	2.32667	26898	2.29667	20844
2.29833	26693	2.29833	21026	2.32833	26903	2.29833	20837
2.3	26677	2.3	21026	2.33	26908	2.3	20823
2.30167	26662	2.30167	21013	2.33167	26914	2.30167	20816
2.30333	26649	2.30333	21001	2.33333	26921	2.30333	20810
2.305	26634	2.305	20997	2.335	26926	2.305	20799
2.30667	26620	2.30667	20988	2.33667	26932	2.30667	20799
2.30833	26602	2.30833	20984	2.33833	26939	2.30833	20784
2.31	26591	2.31	20972	2.34	26946	2.31	20782
2.31167	26575	2.31167	20966	2.34167	26951	2.31167	20767
2.31333	26560	2.31333	20960	2.34333	26959	2.31333	20760
2.315	26546	2.315	20947	2.345	26965	2.315	20752
2.31667	26530	2.31667	20948	2.34667	26974	2.31667	20737
2.31833	26515	2.31833	20942	2.34833	26978	2.31833	20744
2.32	26500	2.32	20930	2.35	26985	2.32	20720
2.32167	26485	2.32167	20931	2.35167	26991	2.32167	20726
2.32333	26471	2.32333	20918	2.35333	26998	2.32333	20719
2.325	26457	2.325	20924	2.355	27002	2.325	20716
2.32667	26442	2.32667	20910	2.35667	27011	2.32667	20710
2.32833	26426	2.32833	20911	2.35833	27017	2.32833	20701
2.33	26413	2.33	20894	2.36	27025	2.33	20693
2.33167	26398	2.33167	20888	2.36167	27031	2.33167	20677
2.33333	26380	2.33333	20878	2.36333	27038	2.33333	20679
2.335	26368	2.335	20865	2.365	27045	2.335	20669
2.33667	26353	2.33667	20866	2.36667	27054	2.33667	20663
2.33833	26336	2.33833	20855	2.36833	27061	2.33833	20669
2.34	26325	2.34	20842	2.37	27065	2.34	20651
2.34167	26311	2.34167	20837	2.37167	27072	2.34167	20655
2.34333	26299	2.34333	20830	2.37333	27080	2.34333	20647
2.345	26285	2.345	20843	2.375	27087	2.345	20639
2.34667	26272	2.34667	20823	2.37667	27096	2.34667	20640
2.34833	26259	2.34833	20818	2.37833	27100	2.34833	20629
2.35	26247	2.35	20800	2.38	27109	2.35	20625
2.35167	26236	2.35167	20794	2.38167	27115	2.35167	20611
2.35333	26221	2.35333	20795	2.38333	27122	2.35333	20607
2.355	26209	2.355	20784	2.385	27129	2.355	20596
2.35667	26197	2.35667	20777	2.38667	27136	2.35667	20589
2.35833	26183	2.35833	20762	2.38833	27146	2.35833	20588
2.36	26174	2.36	20765	2.39	27152	2.36	20579
2.36167	26158	2.36167	20763	2.39167	27157	2.36167	20572
2.36333	26148	2.36333	20754	2.39333	27166	2.36333	20573
2.365	26136	2.365	20750	2.395	27175	2.365	20560
2.36667	26123	2.36667	20736	2.39667	27186	2.36667	20556
2.36833	26114	2.36833	20742	2.39833	27191	2.36833	20545
2.37	26101	2.37	20724	2.4	27197	2.37	20538
2.37167	26088	2.37167	20731	2.40167	27203	2.37167	20532
2.37333	26078	2.37333	20717	2.40333	27212	2.37333	20530
2.375	26068	2.375	20720	2.405	27219	2.375	20532
2.37667	26057	2.37667	20712	2.40667	27229	2.37667	20520
2.37833	26043	2.37833	20701	2.40833	27235	2.37833	20516
2.38	26031	2.38	20712	2.41	27243	2.38	20505
2.38167	26020	2.38167	20688	2.41167	27250	2.38167	20504
2.38333	26010	2.38333	20687	2.41333	27254	2.38333	20502
2.385	25998	2.385	20678	2.415	27260	2.385	20499
2.38667	25987	2.38667	20673	2.41667	27268	2.38667	20488
2.38833	25973	2.38833	20665	2.41833	27275	2.38833	20476
2.39	25961	2.39	20656	2.42	27282	2.39	20470
2.39167	25947	2.39167	20652	2.42167	27287	2.39167	20464
2.39333	25938	2.39333	20648	2.42333	27293	2.39333	20455
2.395	25923	2.395	20644	2.425	27300	2.395	20455
2.39667	25914	2.39667	20642	2.42667	27308	2.39667	20446
2.39833	25903	2.39833	20636	2.42833	27315	2.39833	20441
2.4	25892	2.4	20632	2.43	27319	2.4	20439
2.40167	25880	2.40167	20622	2.43167	27324	2.40167	20433
2.40333	25869	2.40333	20621	2.43333	27329	2.40333	20430
2.405	25860	2.405	20610	2.435	27337	2.405	20417
2.40667	25848	2.40667	20613	2.43667	27341	2.40667	20413
2.40833	25836	2.40833	20601	2.43833	27350	2.40833	20413
2.41	25828	2.41	20600	2.44	27358	2.41	20404
2.41167	25815	2.41167	20591	2.44167	27364	2.41167	20413
2.41333	25804	2.41333	20606	2.44333	27373	2.41333	20401
2.415	25794	2.415	20589	2.445	27377	2.415	20389
2.41667	25783	2.41667	20588	2.44667	27385	2.41667	20388
2.41833	25774	2.41833	20564	2.44833	27388	2.41833	20377
2.42	25762	2.42	20575	2.45	27394	2.42	20379
2.42167	25751	2.42167	20557	2.45167	27398	2.42167	20368
2.42333	25743	2.42333	20556	2.45333	27405	2.42333	20360
2.425	25735	2.425	20550	2.455	27414	2.425	20358
2.42667	25724	2.42667	20546	2.45667	27420	2.42667	20354
2.42833	25710	2.42833	20543	2.45833	27427	2.42833	20346
2.43	25699	2.43	20537	2.46	27436	2.43	20354
2.43167	25689	2.43167	20534	2.46167	27442	2.43167	20343
2.43333	25680	2.43333	20520	2.46333	27448	2.43333	20346
2.435	25668	2.435	20520	2.465	27454	2.435	20330
2.43667	25658	2.43667	20516	2.46667	27462	2.43667	20337
2.43833	25649	2.43833	20506	2.46833	27469	2.43833	20320
2.44	25638	2.44	20506	2.47	27476	2.44	20322
2.44167	25630	2.44167	20503	2.47167	27482	2.44167	20297
2.44333	25620	2.44333	20498	2.47333	27488	2.44333	20309
2.445	25611	2.445	20493	2.475	27494	2.445	20298
2.44667	25602	2.44667	20492	2.47667	27503	2.44667	20306
2.44833	25591	2.44833	20484	2.47833	27507	2.44833	20294
2.45	25580	2.45	20488	2.48	27516	2.45	20286
2.45167	25572	2.45167	20474	2.48167	27523	2.45167	20291
2.45333	25563	2.45333	20477	2.48333	27533	2.45333	20283
2.455	25555	2.455	20463	2.485	27542	2.455	20277
2.45667	25542	2.45667	20452	2.48667	27548	2.45667	20278
2.45833	25533	2.45833	20451	2.48833	27555	2.45833	20271
2.46	25524	2.46	20444	2.49	27564	2.46	20258
2.46167	25514	2.46167	20454	2.49167	27571	2.46167	20262
2.46333	25508	2.46333	20440	2.49333	27576	2.46333	20253
2.465	25497	2.465	20427	2.495	27580	2.465	20243
2.46667	25487	2.46667	20427	2.49667	27586	2.46667	20239
2.46833	25478	2.46833	20419	2.49833	27593	2.46833	20230
2.47	25468	2.47	20412	2.5	27600	2.47	20221
2.47167	25459	2.47167	20407	2.50167	27609	2.47167	20222
2.47333	25450	2.47333	20399	2.50333	27613	2.47333	20223
2.475	25442	2.475	20394	2.505	27620	2.475	20211
2.47667	25435	2.47667	20393	2.50667	27628	2.47667	20205
2.47833	25426	2.47833	20393	2.50833	27635	2.47833	20215
2.48	25416	2.48	20392	2.51	27641	2.48	20205
2.48167	25408	2.48167	20385	2.51167	27648	2.48167	20202
2.48333	25401	2.48333	20376	2.51333	27656	2.48333	20195
2.485	25395	2.485	20372	2.515	27663	2.485	20186
2.48667	25386	2.48667	20348	2.51667	27672	2.48667	20175
2.48833	25377	2.48833	20361	2.51833	27680	2.48833	20179
2.49	25368	2.49	20335	2.52	27689	2.49	20169
2.49167	25361	2.49167	20337	2.52167	27697	2.49167	20166
2.49333	25354	2.49333	20319	2.52333	27706	2.49333	20152
2.495	25346	2.495	20336	2.525	27711	2.495	20158
2.49667	25339	2.49667	20312	2.52667	27719	2.49667	20138
2.49833	25333	2.49833	20316	2.52833	27726	2.49833	20135
2.5	25325	2.5	20291	2.53	27734	2.5	20135
2.50167	25318	2.50167	20298	2.53167	27741	2.50167	20127
2.50333	25310	2.50333	20290	2.53333	27749	2.50333	20123
2.505	25304	2.505	20282	2.535	27759	2.505	20108
2.50667	25296	2.50667	20288	2.53667	27764	2.50667	20110
2.50833	25288	2.50833	20262	2.53833	27770	2.50833	20097
2.51	25280	2.51	20275	2.54	27777	2.51	20098
2.51167	25272	2.51167	20251	2.54167	27784	2.51167	20088
2.51333	25265	2.51333	20250	2.54333	27792	2.51333	20079
2.515	25257	2.515	20236	2.545	27799	2.515	20075
2.51667	25248	2.51667	20226	2.54667	27808	2.51667	20067
2.51833	25241	2.51833	20231	2.54833	27815	2.51833	20060
2.52	25232	2.52	20227	2.55	27824	2.52	20049
2.52167	25224	2.52167	20203	2.55167	27831	2.52167	20048
2.52333	25220	2.52333	20189	2.55333	27839	2.52333	20034
2.525	25210	2.525	20181	2.555	27843	2.525	20035
2.52667	25203	2.52667	20179	2.55667	27851	2.52667	20029
2.52833	25195	2.52833	20184	2.55833	27859	2.52833	20025
2.53	25189	2.53	20169	2.56	27866	2.53	20005
2.53167	25183	2.53167	20157	2.56167	27872	2.53167	20000
2.53333	25176	2.53333	20147	2.56333	27879	2.53333	20003
2.535	25167	2.535	20136	2.565	27884	2.535	19987
2.53667	25158	2.53667	20127	2.56667	27893	2.53667	20001
2.53833	25147	2.53833	20118	2.56833	27900	2.53833	19974
2.54	25140	2.54	20114	2.57	27903	2.54	19983
2.54167	25133	2.54167	20091	2.57167	27910	2.54167	19961
2.54333	25126	2.54333	20084	2.57333	27915	2.54333	19952
2.545	25119	2.545	20071	2.575	27922	2.545	19937
2.54667	25112	2.54667	20053	2.57667	27929	2.54667	19922
2.54833	25103	2.54833	20042	2.57833	27937	2.54833	19911
2.55	25097	2.55	20033	2.58	27946	2.55	19900
2.55167	25090	2.55167	20024	2.58167	27954	2.55167	19894
2.55333	25083	2.55333	20016	2.58333	27960	2.55333	19876
2.555	25075	2.555	20004	2.585	27961	2.555	19867
2.55667	25069	2.55667	19992	2.58667	27966	2.55667	19864
2.55833	25060	2.55833	19981	2.58833	27975	2.55833	19849
2.56	25054	2.56	19961	2.59	27984	2.56	19851
2.56167	25050	2.56167	19951	2.59167	27991	2.56167	19827
2.56333	25045	2.56333	19935	2.59333	27998	2.56333	19816
2.565	25037	2.565	19920	2.595	28007	2.565	19808
2.56667	25029	2.56667	19906	2.59667	28015	2.56667	19789
2.56833	25021	2.56833	19895	2.59833	28021	2.56833	19787
2.57	25013	2.57	19888	2.6	28029	2.57	19762
2.57167	25008	2.57167	19865	2.60167	28036	2.57167	19760
2.57333	25002	2.57333	19849	2.60333	28044	2.57333	19737
2.575	24996	2.575	19841	2.605	28053	2.575	19734
2.57667	24989	2.57667	19819	2.60667	28061	2.57667	19716
2.57833	24980	2.57833	19814	2.60833	28067	2.57833	19700
2.58	24972	2.58	19795	2.61	28074	2.58	19691
2.58167	24966	2.58167	19781	2.61167	28084	2.58167	19671
2.58333	24959	2.58333	19761	2.61333	28093	2.58333	19651
2.585	24953	2.585	19744	2.615	28100	2.585	19639
2.58667	24945	2.58667	19729	2.61667	28108	2.58667	19614
2.58833	24938	2.58833	19715	2.61833	28116	2.58833	19615
2.59	24932	2.59	19701	2.62	28124	2.59	19592
2.59167	24926	2.59167	19683	2.62167	28134	2.59167	19584
2.59333	24921	2.59333	19669	2.62333	28144	2.59333	19565
2.595	24913	2.595	19650	2.625	28150	2.595	19548
2.59667	24907	2.59667	19633	2.62667	28159	2.59667	19534
2.59833	24901	2.59833	19610	2.62833	28165	2.59833	19512
2.6	24892	2.6	19593	2.63	28173	2.6	19497
2.60167	24885	2.60167	19579	2.63167	28180	2.60167	19475
2.60333	24881	2.60333	19554	2.63333	28188	2.60333	19464
2.605	24876	2.605	19543	2.635	28196	2.605	19439
2.60667	24868	2.60667	19510	2.63667	28204	2.60667	19423
2.60833	24861	2.60833	19501	2.63833	28212	2.60833	19407
2.61	24856	2.61	19479	2.64	28220	2.61	19381
2.61167	24849	2.61167	19463	2.64167	28228	2.61167	19371
2.61333	24843	2.61333	19440	2.64333	28234	2.61333	19346
2.615	24836	2.615	19424	2.645	28243	2.615	19330
2.61667	24831	2.61667	19403	2.64667	28250	2.61667	19310
2.61833	24826	2.61833	19391	2.64833	28258	2.61833	19290
2.62	24820	2.62	19363	2.65	28267	2.62	19272
2.62167	24814	2.62167	19355	2.65167	28274	2.62167	19254
2.62333	24808	2.62333	19334	2.65333	28283	2.62333	19243
2.625	24802	2.625	19313	2.655	28288	2.625	19219
2.62667	24795	2.62667	19299	2.65667	28296	2.62667	19197
2.62833	24789	2.62833	19272	2.65833	28302	2.62833	19181
2.63	24783	2.63	19258	2.66	28307	2.63	19158
2.63167	24776	2.63167	19232	2.66167	28317	2.63167	19150
2.63333	24770	2.63333	19214	2.66333	28327	2.63333	19126
2.635	24765	2.635	19197	2.665	28335	2.635	19110
2.63667	24759	2.63667	19173	2.66667	28339	2.63667	19087
2.63833	24753	2.63833	19168	2.66833	28345	2.63833	19068
2.64	24747	2.64	19138	2.67	28348	2.64	19047
2.64167	24740	2.64167	19129	2.67167	28356	2.64167	19028
2.64333	24737	2.64333	19109	2.67333	28364	2.64333	19012
2.645	24729	2.645	19089	2.675	28371	2.645	18988
2.64667	24721	2.64667	19074	2.67667	28378	2.64667	18975
2.64833	24718	2.64833	19055	2.67833	28385	2.64833	18950
2.65	24713	2.65	19047	2.68	28391	2.65	18940
2.65167	24707	2.65167	19020	2.68167	28397	2.65167	18913
2.65333	24703	2.65333	19008	2.68333	28405	2.65333	18906
2.655	24696	2.655	18992	2.685	28412	2.655	18882
2.65667	24690	2.65667	18973	2.68667	28421	2.65667	18869
2.65833	24683	2.65833	18963	2.68833	28428	2.65833	18854
2.66	24677	2.66	18944	2.69	28436	2.66	18832
2.66167	24668	2.66167	18929	2.69167	28444	2.66167	18825
2.66333	24661	2.66333	18916	2.69333	28449	2.66333	18804
2.665	24655	2.665	18900	2.695	28456	2.665	18795
2.66667	24649	2.66667	18888	2.69667	28463	2.66667	18765
2.66833	24644	2.66833	18875	2.69833	28470	2.66833	18757
2.67	24638	2.67	18868	2.7	28474	2.67	18745
2.67167	24634	2.67167	18856	2.70167	28484	2.67167	18734
2.67333	24628	2.67333	18838	2.70333	28493	2.67333	18714
2.675	24621	2.675	18820	2.705	28500	2.675	18695
2.67667	24618	2.67667	18817	2.70667	28508	2.67667	18686
2.67833	24611	2.67833	18801	2.70833	28515	2.67833	18668
2.68	24604	2.68	18786	2.71	28523	2.68	18654
2.68167	24598	2.68167	18776	2.71167	28529	2.68167	18640
2.68333	24593	2.68333	18768	2.71333	28537	2.68333	18626
2.685	24588	2.685	18762	2.715	28542	2.685	18622
2.68667	24582	2.68667	18750	2.71667	28547	2.68667	18605
2.68833	24576	2.68833	18737	2.71833	28553	2.68833	18597
2.69	24571	2.69	18729	2.72	28560	2.69	18578
2.69167	24564	2.69167	18716	2.72167	28569	2.69167	18579
2.69333	24560	2.69333	18716	2.72333	28577	2.69333	18558
2.695	24554	2.695	18698	2.725	28584	2.695	18553
2.69667	24548	2.69667	18702	2.72667	28595	2.69667	18540
2.69833	24542	2.69833	18691	2.72833	28600	2.69833	18534
2.7	24539	2.7	18684	2.73	28606	2.7	18520
2.70167	24534	2.70167	18670	2.73167	28611	2.70167	18514
2.70333	24529	2.70333	18663	2.73333	28618	2.70333	18499
2.705	24521	2.705	18651	2.735	28628	2.705	18495
2.70667	24515	2.70667	18642	2.73667	28632	2.70667	18476
2.70833	24509	2.70833	18638	2.73833	28640	2.70833	18483
2.71	24503	2.71	18630	2.74	28646	2.71	18467
2.71167	24498	2.71167	18623	2.74167	28652	2.71167	18460
2.71333	24493	2.71333	18613	2.74333	28660	2.71333	18451
2.715	24487	2.715	18609	2.745	28665	2.715	18443
2.71667	24481	2.71667	18613	2.74667	28671	2.71667	18440
2.71833	24475	2.71833	18604	2.74833	28678	2.71833	18428
2.72	24471	2.72	18597	2.75	28684	2.72	18426
2.72167	24464	2.72167	18587	2.75167	28693	2.72167	18411
2.72333	24458	2.72333	18588	2.75333	28699	2.72333	18410
2.725	24453	2.725	18580	2.755	28705	2.725	18397
2.72667	24449	2.72667	18575	2.75667	28711	2.72667	18392
2.72833	24445	2.72833	18566	2.75833	28719	2.72833	18384
2.73	24439	2.73	18560	2.76	28724	2.73	18392
2.73167	24434	2.73167	18553	2.76167	28729	2.73167	18381
2.73333	24430	2.73333	18548	2.76333	28736	2.73333	18378
2.735	24425	2.735	18541	2.765	28745	2.735	18366
2.73667	24420	2.73667	18540	2.76667	28755	2.73667	18362
2.73833	24416	2.73833	18536	2.76833	28762	2.73833	18355
2.74	24411	2.74	18533	2.77	28771	2.74	18352
2.74167	24406	2.74167	18528	2.77167	28778	2.74167	18350
2.74333	24401	2.74333	18523	2.77333	28786	2.74333	18334
2.745	24396	2.745	18521	2.775	28792	2.745	18348
2.74667	24391	2.74667	18516	2.77667	28800	2.74667	18326
2.74833	24385	2.74833	18510	2.77833	28806	2.74833	18336
2.75	24380	2.75	18502	2.78	28814	2.75	18323
2.75167	24375	2.75167	18508	2.78167	28820	2.75167	18325
2.75333	24371	2.75333	18498	2.78333	28827	2.75333	18312
2.755	24368	2.755	18495	2.785	28834	2.755	18303
2.75667	24364	2.75667	18486	2.78667	28841	2.75667	18305
2.75833	24361	2.75833	18480	2.78833	28849	2.75833	18292
2.76	24358	2.76	18482	2.79	28858	2.76	18302
2.76167	24350	2.76167	18470	2.79167	28866	2.76167	18290
2.76333	24344	2.76333	18474	2.79333	28872	2.76333	18290
2.765	24339	2.765	18467	2.795	28878	2.765	18284
2.76667	24334	2.76667	18468	2.79667	28884	2.76667	18282
2.76833	24328	2.76833	18469	2.79833	28890	2.76833	18276
2.77	24323	2.77	18460	2.8	28895	2.77	18269
2.77167	24319	2.77167	18459	2.80167	28902	2.77167	18264
2.77333	24312	2.77333	18453	2.80333	28908	2.77333	18266
2.775	24307	2.775	18457	2.805	28915	2.775	18253
2.77667	24303	2.77667	18450	2.80667	28921	2.77667	18258
2.77833	24297	2.77833	18450	2.80833	28927	2.77833	18251
2.78	24291	2.78	18446	2.81	28936	2.78	18253
2.78167	24285	2.78167	18440	2.81167	28941	2.78167	18244
2.78333	24280	2.78333	18436	2.81333	28949	2.78333	18239
2.785	24273	2.785	18433	2.815	28954	2.785	18236
2.78667	24268	2.78667	18427	2.81667	28961	2.78667	18232
2.78833	24263	2.78833	18427	2.81833	28969	2.78833	18228
2.79	24257	2.79	18429	2.82	28973	2.79	18224
2.79167	24253	2.79167	18424	2.82167	28977	2.79167	18224
2.79333	24248	2.79333	18419	2.82333	28985	2.79333	18232
2.795	24242	2.795	18419	2.825	28991	2.795	18225
2.79667	24237	2.79667	18411	2.82667	28999	2.79667	18221
2.79833	24232	2.79833	18404	2.82833	29004	2.79833	18215
2.8	24228	2.8	18406	2.83	29010	2.8	18209
2.80167	24222	2.80167	18401	2.83167	29016	2.80167	18205
2.80333	24216	2.80333	18399	2.83333	29024	2.80333	18203
2.805	24212	2.805	18395	2.835	29033	2.805	18196
2.80667	24208	2.80667	18396	2.83667	29039	2.80667	18195
2.80833	24205	2.80833	18384	2.83833	29044	2.80833	18190
2.81	24200	2.81	18387	2.84	29048	2.81	18194
2.81167	24197	2.81167	18384	2.84167	29052	2.81167	18186
2.81333	24192	2.81333	18380	2.84333	29060	2.81333	18187
2.815	24187	2.815	18378	2.845	29067	2.815	18179
2.81667	24184	2.81667	18374	2.84667	29075	2.81667	18188
2.81833	24178	2.81833	18370	2.84833	29082	2.81833	18178
2.82	24174	2.82	18371	2.85	29090	2.82	18173
2.82167	24170	2.82167	18372	2.85167	29096	2.82167	18172
2.82333	24164	2.82333	18373	2.85333	29102	2.82333	18165
2.825	24161	2.825	18368	2.855	29107	2.825	18166
2.82667	24154	2.82667	18358	2.85667	29113	2.82667	18158
2.82833	24148	2.82833	18358	2.85833	29115	2.82833	18163
2.83	24144	2.83	18354	2.86	29119	2.83	18154
2.83167	24138	2.83167	18351	2.86167	29126	2.83167	18162
2.83333	24133	2.83333	18352	2.86333	29131	2.83333	18148
2.835	24128	2.835	18349	2.865	29139	2.835	18157
2.83667	24124	2.83667	18348	2.86667	29147	2.83667	18145
2.83833	24122	2.83833	18346	2.86833	29155	2.83833	18153
2.84	24118	2.84	18350	2.87	29163	2.84	18141
2.84167	24117	2.84167	18347	2.87167	29172	2.84167	18142
2.84333	24115	2.84333	18344	2.87333	29183	2.84333	18137
2.845	24114	2.845	18342	2.875	29191	2.845	18140
2.84667	24111	2.84667	18345	2.87667	29201	2.84667	18136
2.84833	24109	2.84833	18352	2.87833	29206	2.84833	18133
2.85	24110	2.85	18345	2.88	29216	2.85	18138
2.85167	24110	2.85167	18341	2.88167	29226	2.85167	18134
2.85333	24113	2.85333	18347	2.88333	29236	2.85333	18138
2.855	24115	2.855	18348	2.885	29249	2.855	18137
2.85667	24119	2.85667	18352	2.88667	29262	2.85667	18139
2.85833	24127	2.85833	18361	2.88833	29274	2.85833	18140
2.86	24133	2.86	18363	2.89	29290	2.86	18146
2.86167	24140	2.86167	18381	2.89167	29303	2.86167	18154
2.86333	24149	2.86333	18383	2.89333	29318	2.86333	18152
2.865	24162	2.865	18400	2.895	29334	2.865	18162
2.86667	24177	2.86667	18406	2.89667	29355	2.86667	18165
2.86833	24194	2.86833	18420	2.89833	29374	2.86833	18172
2.87	24214	2.87	18437	2.9	29394	2.87	18186
2.87167	24236	2.87167	18452	2.90167	29421	2.87167	18191
2.87333	24261	2.87333	18475	2.90333	29448	2.87333	18203
2.875	24292	2.875	18488	2.905	29475	2.875	18222
2.87667	24326	2.87667	18512	2.90667	29505	2.87667	18234
2.87833	24364	2.87833	18544	2.90833	29541	2.87833	18266
2.88	24406	2.88	18572	2.91	29577	2.88	18281
2.88167	24456	2.88167	18612	2.91167	29619	2.88167	18313
2.88333	24509	2.88333	18647	2.91333	29664	2.88333	18330
2.885	24569	2.885	18689	2.915	29712	2.885	18365
2.88667	24636	2.88667	18723	2.91667	29769	2.88667	18396
2.88833	24712	2.88833	18782	2.91833	29827	2.88833	18427
2.89	24797	2.89	18825	2.92	29893	2.89	18471
2.89167	24888	2.89167	18895	2.92167	29959	2.89167	18509
2.89333	24989	2.89333	18957	2.92333	30036	2.89333	18570
2.895	25101	2.895	19033	2.925	30121	2.895	18620
2.89667	25226	2.89667	19114	2.92667	30215	2.89667	18676
2.89833	25364	2.89833	19203	2.92833	30313	2.89833	18745
2.9	25514	2.9	19296	2.93	30421	2.9	18814
2.90167	25680	2.90167	19389	2.93167	30535	2.90167	18904
2.90333	25861	2.90333	19501	2.93333	30658	2.90333	18975
2.905	26062	2.905	19613	2.935	30792	2.905	19075
2.90667	26279	2.90667	19749	2.93667	30937	2.90667	19163
2.90833	26514	2.90833	19878	2.93833	31085	2.90833	19284
2.91	26765	2.91	20023	2.94	31250	2.91	19392
2.91167	27040	2.91167	20172	2.94167	31426	2.91167	19529
2.91333	27337	2.91333	20332	2.94333	31616	2.91333	19660
2.915	27659	2.915	20510	2.945	31658	2.915	19800
2.91667	28010	2.91667	20695	2.94667	31714	2.91667	19950
2.91833	28384	2.91833	20897	2.94833	31934	2.91833	20101
2.92	28782	2.92	21102	2.95	32171	2.92	20281
2.92167	29205	2.92167	21321	2.95167	32424	2.92167	20461
2.92333	29656	2.92333	21553	2.95333	32690	2.92333	20669
2.925	30140	2.925	21792	2.955	32971	2.925	20876
2.92667	30657	2.92667	22058	2.95667	33278	2.92667	21087
2.92833	31203	2.92833	22333	2.95833	33598	2.92833	21315
2.93	31541	2.93	22607	2.96	33928	2.93	21551
2.93167	31973	2.93167	22905	2.96167	34283	2.93167	21810
2.93333	32590	2.93333	23201	2.96333	34654	2.93333	22087
2.935	33240	2.935	23546	2.965	35045	2.935	22370
2.93667	33931	2.93667	23868	2.96667	35451	2.93667	22650
2.93833	34654	2.93833	24210	2.96833	35877	2.93833	22965
2.94	35410	2.94	24584	2.97	36322	2.94	23282
2.94167	36210	2.94167	24947	2.97167	36782	2.94167	23641
2.94333	37035	2.94333	25350	2.97333	37259	2.94333	23968
2.945	37902	2.945	25726	2.975	37758	2.945	24319
2.94667	38808	2.94667	26182	2.97667	38270	2.94667	24682
2.94833	39752	2.94833	26564	2.97833	38805	2.94833	25058
2.95	40725	2.95	26996	2.98	39355	2.95	25458
2.95167	41746	2.95167	27416	2.98167	39915	2.95167	25872
2.95333	42789	2.95333	27856	2.98333	40494	2.95333	26295
2.955	43874	2.955	28320	2.985	41086	2.955	26690
2.95667	44990	2.95667	28763	2.98667	41688	2.95667	27128
2.95833	46142	2.95833	29236	2.98833	42306	2.95833	27560
2.96	47323	2.96	29663	2.99	42939	2.96	28004
2.96167	48533	2.96167	30167	2.99167	43573	2.96167	28466
2.96333	49768	2.96333	30606	2.99333	44226	2.96333	28920
2.965	51032	2.965	31062	2.995	44878	2.965	29380
2.96667	52312	2.96667	31512	2.99667	45541	2.96667	29838
2.96833	53621	2.96833	31696	2.99833	46200	2.96833	30295
2.97	54946	2.97	32072	3	46866	2.97	30795
2.97167	56290	2.97167	32510	3.00167	47531	2.97167	31215
2.97333	57656	2.97333	32936	3.00333	48194	2.97333	31595
2.975	59029	2.975	33336	3.005	48859	2.975	31787
2.97667	60418	2.97667	33752	3.00667	49518	2.97667	32216
2.97833	61806	2.97833	34123	3.00833	50171	2.97833	32629
2.98	63205	2.98	34530	3.01	50818	2.98	33035
2.98167	64603	2.98167	34866	3.01167	51448	2.98167	33467
2.98333	65992	2.98333	35259	3.01333	52072	2.98333	33842
2.985	67381	2.985	35586	3.015	52686	2.985	34245
2.98667	68750	2.98667	35906	3.01667	53278	2.98667	34606
2.98833	70120	2.98833	36203	3.01833	53858	2.98833	34958
2.99	71461	2.99	36475	3.02	54414	2.99	35298
2.99167	72779	2.99167	36750	3.02167	54958	2.99167	35650
2.99333	74085	2.99333	36981	3.02333	55470	2.99333	35931
2.995	75358	2.995	37269	3.025	55957	2.995	36222
2.99667	76610	2.99667	37451	3.02667	56430	2.99667	36504
2.99833	77822	2.99833	37637	3.02833	56869	2.99833	36757
3	79000	3	37787	3.03	57285	3	36984
3.00167	80152	3.00167	37931	3.03167	57669	3.00167	37186
3.00333	81253	3.00333	38002	3.03333	58021	3.00333	37365
3.005	82318	3.005	38082	3.035	58344	3.005	37522
3.00667	83330	3.00667	38146	3.03667	58635	3.00667	37662
3.00833	84299	3.00833	38200	3.03833	58894	3.00833	37813
3.01	85205	3.01	38238	3.04	59118	3.01	37870
3.01167	86056	3.01167	38184	3.04167	59314	3.01167	38014
3.01333	86859	3.01333	38171	3.04333	59461	3.01333	38024
3.015	87605	3.015	38091	3.045	59579	3.015	38104
3.01667	88290	3.01667	38008	3.04667	59662	3.01667	38059
3.01833	88910	3.01833	37893	3.04833	59710	3.01833	38002
3.02	89461	3.02	37742	3.05	59717	3.02	37970
3.02167	89954	3.02167	37595	3.05167	59694	3.02167	37861
3.02333	90379	3.02333	37381	3.05333	59634	3.02333	37787
3.025	90728	3.025	37224	3.055	59534	3.025	37646
3.02667	91026	3.02667	36984	3.05667	59406	3.02667	37502
3.02833	91237	3.02833	36763	3.05833	59240	3.02833	37310
3.03	91384	3.03	36485	3.06	59042	3.03	37131
3.03167	91461	3.03167	36194	3.06167	58808	3.03167	36882
3.03333	91464	3.03333	35931	3.06333	58542	3.03333	36648
3.035	91403	3.035	35570	3.065	58248	3.035	36395
3.03667	91269	3.03667	35272	3.06667	57918	3.03667	36120
3.03833	91070	3.03833	34904	3.06833	57573	3.03833	35845
3.04	90802	3.04	34581	3.07	57195	3.04	35515
3.04167	90456	3.04167	34190	3.07167	56786	3.04167	35186
3.04333	90053	3.04333	33819	3.07333	56360	3.04333	34850
3.045	89576	3.045	33429	3.075	55906	3.045	34510
3.04667	89038	3.04667	33048	3.07667	55435	3.04667	34155
3.04833	88430	3.04833	32664	3.07833	54939	3.04833	33787
3.05	87758	3.05	32251	3.08	54421	3.05	33397
3.05167	87038	3.05167	31838	3.08167	53890	3.05167	33016
3.05333	86261	3.05333	31422	3.08333	53342	3.05333	32613
3.055	85435	3.055	31073	3.085	52779	3.055	32232
3.05667	84558	3.05667	30911	3.08667	52200	3.05667	31813
3.05833	83624	3.05833	30465	3.08833	51614	3.05833	31397
3.06	82654	3.06	30014	3.09	51026	3.06	31080
3.06167	81634	3.06167	29573	3.09167	50424	3.06167	30864
3.06333	80571	3.06333	29147	3.09333	49819	3.06333	30453
3.065	79474	3.065	28745	3.095	49205	3.065	29994
3.06667	78338	3.06667	28310	3.09667	48597	3.06667	29574
3.06833	77173	3.06833	27893	3.09833	47982	3.06833	29120
3.07	75973	3.07	27455	3.1	47371	3.07	28692
3.07167	74750	3.07167	27063	3.10167	46757	3.07167	28271
3.07333	73506	3.07333	26653	3.10333	46152	3.07333	27844
3.075	72238	3.075	26293	3.105	45541	3.075	27441
3.07667	70955	3.07667	25896	3.10667	44939	3.07667	27024
3.07833	69656	3.07833	25530	3.10833	44347	3.07833	26644
3.08	68347	3.08	25153	3.11	43762	3.08	26246
3.08167	67029	3.08167	24817	3.11167	43186	3.08167	25874
3.08333	65714	3.08333	24467	3.11333	42622	3.08333	25489
3.085	64395	3.085	24152	3.115	42066	3.085	25123
3.08667	63077	3.08667	23830	3.11667	41525	3.08667	24783
3.08833	61758	3.08833	23532	3.11833	40987	3.08833	24430
3.09	60456	3.09	23233	3.12	40469	3.09	24102
3.09167	59154	3.09167	22951	3.12167	39963	3.09167	23782
3.09333	57867	3.09333	22686	3.12333	39470	3.09333	23476
3.095	56597	3.095	22423	3.125	38994	3.095	23177
3.09667	55346	3.09667	22166	3.12667	38530	3.09667	22884
3.09833	54110	3.09833	21924	3.12833	38075	3.09833	22619
3.1	52891	3.1	21695	3.13	37643	3.1	22345
3.10167	51698	3.10167	21480	3.13167	37224	3.10167	22113
3.10333	50520	3.10333	21276	3.13333	36824	3.10333	21858
3.105	49368	3.105	21075	3.135	36434	3.105	21624
3.10667	48242	3.10667	20891	3.13667	36062	3.10667	21394
3.10833	47144	3.10833	20712	3.13833	35704	3.10833	21187
3.11	46072	3.11	20541	3.14	35365	3.11	20982
3.11167	45022	3.11167	20388	3.14167	35032	3.11167	20789
3.11333	44011	3.11333	20235	3.14333	34722	3.11333	20606
3.115	43019	3.115	20092	3.145	34424	3.115	20436
3.11667	42066	3.11667	19955	3.14667	34136	3.11667	20269
3.11833	41138	3.11833	19830	3.14833	33861	3.11833	20117
3.12	40238	3.12	19716	3.15	33608	3.12	19967
3.12167	39378	3.12167	19606	3.15167	33365	3.12167	19840
3.12333	38539	3.12333	19498	3.15333	33131	3.12333	19702
3.125	37736	3.125	19392	3.155	32914	3.125	19585
3.12667	36968	3.12667	19312	3.15667	32706	3.12667	19469
3.12833	36229	3.12833	19219	3.15833	32517	3.12833	19361
3.13	35518	3.13	19144	3.16	32328	3.13	19258
3.13167	34840	3.13167	19068	3.16167	32158	3.13167	19169
3.13333	34187	3.13333	18999	3.16333	31995	3.13333	19073
3.135	33570	3.135	18931	3.165	31842	3.135	18990
3.13667	32978	3.13667	18867	3.16667	31698	3.13667	18911
3.13833	32411	3.13833	18810	3.16833	31560	3.13833	18832
3.14	31874	3.14	18754	3.17	31435	3.14	18767
3.14167	31365	3.14167	18708	3.17167	31317	3.14167	18702
3.14333	31138	3.14333	18659	3.17333	31208	3.14333	18644
3.145	30771	3.145	18619	3.175	31102	3.145	18584
3.14667	30312	3.14667	18592	3.17667	31003	3.14667	18538
3.14833	29880	3.14833	18554	3.17833	31090	3.14833	18487
3.15	29472	3.15	18512	3.18	31120	3.15	18443
3.15167	29090	3.15167	18479	3.18167	31035	3.15167	18397
3.15333	28726	3.15333	18447	3.18333	30962	3.15333	18359
3.155	28380	3.155	18422	3.185	30890	3.155	18323
3.15667	28052	3.15667	18392	3.18667	30825	3.15667	18293
3.15833	27742	3.15833	18373	3.18833	30760	3.15833	18266
3.16	27454	3.16	18348	3.19	30700	3.16	18237
3.16167	27184	3.16167	18328	3.19167	30648	3.16167	18215
3.16333	26932	3.16333	18310	3.19333	30594	3.16333	18180
3.165	26696	3.165	18288	3.195	30547	3.165	18160
3.16667	26476	3.16667	18271	3.19667	30500	3.16667	18136
3.16833	26266	3.16833	18254	3.19833	30458	3.16833	18116
3.17	26070	3.17	18242	3.2	30419	3.17	18097
3.17167	25885	3.17167	18233	3.20167	30377	3.17167	18073
3.17333	25714	3.17333	18220	3.20333	30344	3.17333	18063
3.175	25555	3.175	18205	3.205	30313	3.175	18039
3.17667	25405	3.17667	18191	3.20667	30279	3.17667	18039
3.17833	25266	3.17833	18188	3.20833	30250	3.17833	18011
3.18	25137	3.18	18168	3.21	30221	3.18	18010
3.18167	25016	3.18167	18166	3.21167	30195	3.18167	17993
3.18333	24903	3.18333	18146	3.21333	30172	3.18333	17982
3.185	24798	3.185	18139	3.215	30148	3.185	17972
3.18667	24697	3.18667	18133	3.21667	30125	3.18667	17959
3.18833	24603	3.18833	18123	3.21833	30103	3.18833	17951
3.19	24516	3.19	18124	3.22	30084	3.19	17937
3.19167	24432	3.19167	18108	3.22167	30064	3.19167	17934
3.19333	24357	3.19333	18108	3.22333	30044	3.19333	17922
3.195	24285	3.195	18097	3.225	30027	3.195	17914
3.19667	24216	3.19667	18090	3.22667	30012	3.19667	17912
3.19833	24151	3.19833	18083	3.22833	29995	3.19833	17901
3.2	24090	3.2	18074	3.23	29981	3.2	17897
3.20167	24035	3.20167	18069	3.23167	29965	3.20167	17887
3.20333	23979	3.20333	18067	3.23333	29948	3.20333	17887
3.205	23929	3.205	18064	3.235	29934	3.205	17881
3.20667	23880	3.20667	18062	3.23667	29921	3.20667	17871
3.20833	23834	3.20833	18058	3.23833	29907	3.20833	17867
3.21	23790	3.21	18056	3.24	29896	3.21	17862
3.21167	23746	3.21167	18044	3.24167	29885	3.21167	17859
3.21333	23707	3.21333	18052	3.24333	29872	3.21333	17848
3.215	23668	3.215	18041	3.245	29861	3.215	17845
3.21667	23632	3.21667	18034	3.24667	29847	3.21667	17841
3.21833	23597	3.21833	18023	3.24833	29834	3.21833	17832
3.22	23562	3.22	18020	3.25	29821	3.22	17829
3.22167	23529	3.22167	18018	3.25167	29809	3.22167	17825
3.22333	23499	3.22333	18016	3.25333	29798	3.22333	17826
3.225	23467	3.225	18012	3.255	29784	3.225	17817
3.22667	23439	3.22667	18005	3.25667	29772	3.22667	17816
3.22833	23411	3.22833	18004	3.25833	29761	3.22833	17809
3.23	23383	3.23	18006	3.26	29750	3.23	17801
3.23167	23356	3.23167	17999	3.26167	29736	3.23167	17798
3.23333	23330	3.23333	17994	3.26333	29723	3.23333	17796
3.235	23305	3.235	17995	3.265	29712	3.235	17794
3.23667	23281	3.23667	17989	3.26667	29700	3.23667	17788
3.23833	23256	3.23833	17986	3.26833	29689	3.23833	17785
3.24	23232	3.24	17979	3.27	29678	3.24	17788
3.24167	23211	3.24167	17987	3.27167	29665	3.24167	17781
3.24333	23188	3.24333	17967	3.27333	29650	3.24333	17777
3.245	23165	3.245	17973	3.275	29638	3.245	17776
3.24667	23144	3.24667	17959	3.27667	29625	3.24667	17768
3.24833	23123	3.24833	17959	3.27833	29611	3.24833	17767
3.25	23103	3.25	17960	3.28	29600	3.25	17765
3.25167	23082	3.25167	17953	3.28167	29588	3.25167	17757
3.25333	23061	3.25333	17952	3.28333	29574	3.25333	17763
3.255	23040	3.255	17948	3.285	29561	3.255	17754
3.25667	23020	3.25667	17944	3.28667	29548	3.25667	17756
3.25833	23000	3.25833	17951	3.28833	29534	3.25833	17749
3.26	22980	3.26	17943	3.29	29520	3.26	17743
3.26167	22961	3.26167	17941	3.29167	29508	3.26167	17749
3.26333	22942	3.26333	17938	3.29333	29498	3.26333	17737
3.265	22922	3.265	17942	3.295	29487	3.265	17743
3.26667	22904	3.26667	17935	3.29667	29474	3.26667	17735
3.26833	22885	3.26833	17928	3.29833	29461	3.26833	17733
3.27	22868	3.27	17929	3.3	29447	3.27	17727
3.27167	22849	3.27167	17918	3.30167	29435	3.27167	17723
3.27333	22830	3.27333	17926	3.30333	29422	3.27333	17723
3.275	22813	3.275	17915	3.305	29410	3.275	17724
3.27667	22795	3.27667	17913	3.30667	29398	3.27667	17718
3.27833	22777	3.27833	17915	3.30833	29385	3.27833	17715
3.28	22761	3.28	17906	3.31	29372	3.28	17709
3.28167	22743	3.28167	17910	3.31167	29357	3.28167	17709
3.28333	22726	3.28333	17907	3.31333	29343	3.28333	17708
3.285	22709	3.285	17913	3.315	29329	3.285	17703
3.28667	22692	3.28667	17902	3.31667	29317	3.28667	17707
3.28833	22674	3.28833	17905	3.31833	29305	3.28833	17698
3.29	22658	3.29	17905	3.32	29292	3.29	17695
3.29167	22646	3.29167	17896	3.32167	29274	3.29167	17694
3.29333	22626	3.29333	17895	3.32333	29261	3.29333	17686
3.295	22610	3.295	17887	3.325	29248	3.295	17686
3.29667	22594	3.29667	17892	3.32667	29232	3.29667	17686
3.29833	22577	3.29833	17886	3.32833	29215	3.29833	17679
3.3	22560	3.3	17882	3.33	29199	3.3	17683
3.30167	22547	3.30167	17882	3.33167	29182	3.30167	17681
3.30333	22529	3.30333	17876	3.33333	29166	3.30333	17680
3.305	22512	3.305	17881	3.335	29151	3.305	17674
3.30667	22499	3.30667	17871	3.33667	29132	3.30667	17673
3.30833	22482	3.30833	17878	3.33833	29117	3.30833	17669
3.31	22466	3.31	17875	3.34	29104	3.31	17669
3.31167	22450	3.31167	17869	3.34167	29088	3.31167	17660
3.31333	22435	3.31333	17872	3.34333	29071	3.31333	17663
3.315	22419	3.315	17864	3.345	29052	3.315	17660
3.31667	22402	3.31667	17873	3.34667	29037	3.31667	17657
3.31833	22385	3.31833	17860	3.34833	29016	3.31833	17656
3.32	22368	3.32	17862	3.35	28997	3.32	17654
3.32167	22351	3.32167	17861	3.35167	28981	3.32167	17649
3.32333	22336	3.32333	17856	3.35333	28962	3.32333	17657
3.325	22318	3.325	17857	3.355	28942	3.325	17646
3.32667	22303	3.32667	17849	3.35667	28924	3.32667	17649
3.32833	22288	3.32833	17847	3.35833	28907	3.32833	17643
[truncated: 6,702 more rows]
