# Supplementary material for: Electrochemical synthesis of propylene from carbon dioxide on copper nanocrystals
Source: Nat Chem. 2023 Apr 6;15(5):705–13. doi: 10.1038/s41557-023-01163-8 (PMC10159857; doi:10.1038/s41557-023-01163-8)
Supplement: Source Data Extended Data Fig. 8 — Source data for faradaic efficiency and partial current density [file 41557_2023_1163_MOESM13_ESM.xlsx]

## Sheet: Sheet1
Catalysts	Faradaic efficiency	Current density
200nmCu	0.94	2.35
500nmCu	1.2	3
900nmCu	1.11	2.775
steped CuNWs	0.62	1.55
Cu2O 5min	1.07	2.675
CuO	0.84	2.1
CD Cu	1.42	3.55
200Cu-3Ag	1.12	2.8
Cu2O Ag	0.66	1.65
CDCu-2nmAg	1.83	4.575
Cu-Ti	0.47	1.175
Cu-Cr	0.57	1.425
Cu-Ni	0.19	0.475
Cu-2nmAl	1.14	2.85
CuPd	1.14	2.85
Cu-Pd-Al	1.05	2.625
Cu-Al-Pd	0.87	2.175
Cu-Al-GPd	0.73	1.825
Cu-Ni-Pd	0.24	0.6
Cu-GPd-Ni	1.05	2.625
	--	--
	--	--
